# Supplementary material for: CYP1B1 Knockout in a Bovine Hepatocyte-like Cell Line (BFH12) Unveils Its Role in Liver Homeostasis and Aflatoxin B1-Induced Hepatotoxicity
Source: Toxins (Basel). 2025 Jun 10;17(6):294. doi: 10.3390/toxins17060294 (PMC12197428; doi:10.3390/toxins17060294)
Supplement: Supplementary file 1 [file toxins-17-00294-s001.zip]

Archive with 6 entries (6 files):
- Supplementary Table 1.xlsx
- Supplementary Table 2.xlsx
- Supplementary Table 3.xlsx
- Supplementary Table 4.xlsx
- Supplementary Table 5.xlsx
- toxins-3544366-supp.pdf
