# Supplementary material for: CYP1B1 Knockout in a Bovine Hepatocyte-like Cell Line (BFH12) Unveils Its Role in Liver Homeostasis and Aflatoxin B1-Induced Hepatotoxicity
Source: Toxins (Basel). 2025 Jun 10;17(6):294. doi: 10.3390/toxins17060294 (PMC12197428; doi:10.3390/toxins17060294)
Supplement: Supplementary file 1 [file toxins-17-00294-s001.zip › Supplementary Table 1.xlsx]

## Sheet: Supplementary Table 1.
Supplementary Table 1. DEGs between CYP1B1KO and CYP1B1CTL cells. For each DEG, Ensembl ID, gene description, gene name, log2 fold change (logFC), mean log count per millions (logCPM), nominal P value and false discovery rate (FDR) are reported.
Ensembl ID	Gene Description	Gene name	logFC	logCPM	PValue	FDR
ENSBTAG00000001580	calmegin [Source:VGNC Symbol;Acc:VGNC:27437]	CLGN	5.79678	6.07446	2.19e-12	2.21e-08
ENSBTAG00000046158	complement factor B [Source:NCBI gene (formerly Entrezgene);Acc:514076]	CFB	-3.19004	5.29924	5.34e-10	1.99e-06
ENSBTAG00000000745	aquaporin 1 (Colton blood group) [Source:NCBI gene (formerly Entrezgene);Acc:282653]	AQP1	-2.39049	7.85234	6.67e-10	1.99e-06
ENSBTAG00000008635	sulfotransferase family, cytosolic, 1A, phenol-preferring, member 1 [Source:NCBI gene (formerly Entrezgene);Acc:282485]	SULT1A1	-2.69316	7.31044	7.9e-10	1.99e-06
ENSBTAG00000021430	uroplakin 3B [Source:NCBI gene (formerly Entrezgene);Acc:282115]	UPK3B	-3.55128	4.66897	3.22e-09	6.49e-06
ENSBTAG00000015919	prostate androgen-regulated mucin-like protein 1 [Source:VGNC Symbol;Acc:VGNC:32587]	PARM1	6.14223	4.32339	5.21e-09	6.8e-06
ENSBTAG00000019839	latent transforming growth factor beta binding protein 1 [Source:VGNC Symbol;Acc:VGNC:31071]	LTBP1	3.77059	4.88715	5.33e-09	6.8e-06
ENSBTAG00000000603	junctional adhesion molecule 2 [Source:VGNC Symbol;Acc:VGNC:50011]	JAM2	3.73936	4.21798	5.75e-09	6.8e-06
ENSBTAG00000032774	adipogenesis regulatory factor [Source:VGNC Symbol;Acc:VGNC:25680]	ADIRF	-2.22965	8.84008	6.08e-09	6.8e-06
ENSBTAG00000013085	chymotrypsin-like elastase family, member 3B [Source:NCBI gene (formerly Entrezgene);Acc:281752]	CELA3B	3.44973	3.89292	8.34e-09	8.28e-06
ENSBTAG00000049919	#N/A	#N/A	6.2999	4.3236	9.04e-09	8.28e-06
ENSBTAG00000006367	cellular communication network factor 2 [Source:VGNC Symbol;Acc:VGNC:27794]	CCN2	2.53876	9.20654	1.4e-08	1e-05
ENSBTAG00000017183	PDZ and LIM domain 3 [Source:VGNC Symbol;Acc:VGNC:32709]	PDLIM3	3.93986	3.34009	1.43e-08	1e-05
ENSBTAG00000031252	CD82 molecule [Source:VGNC Symbol;Acc:VGNC:27049]	CD82	-1.83438	7.24191	1.47e-08	1e-05
ENSBTAG00000004903	keratin 15 [Source:VGNC Symbol;Acc:VGNC:50396]	KRT15	-3.82854	3.78685	1.49e-08	1e-05
ENSBTAG00000007273	transferrin [Source:NCBI gene (formerly Entrezgene);Acc:280705]	TF	-3.40431	4.02445	1.75e-08	1.1e-05
ENSBTAG00000009156	calcium/calmodulin dependent protein kinase II inhibitor 1 [Source:VGNC Symbol;Acc:VGNC:26723]	CAMK2N1	-3.05974	4.74067	1.93e-08	1.14e-05
ENSBTAG00000010620	ATPase H+ transporting V1 subunit B1 [Source:VGNC Symbol;Acc:VGNC:26317]	ATP6V1B1	-2.08903	5.49838	2.16e-08	1.21e-05
ENSBTAG00000008612	complement C1r [Source:VGNC Symbol;Acc:VGNC:56194]	C1R	-3.71696	3.69399	2.28e-08	1.21e-05
ENSBTAG00000004221	endothelial cell specific molecule 1 [Source:VGNC Symbol;Acc:VGNC:28602]	ESM1	6.32009	3.06371	2.89e-08	1.43e-05
ENSBTAG00000007888	EFR3 homolog B [Source:VGNC Symbol;Acc:VGNC:28362]	EFR3B	3.43196	3.57617	2.98e-08	1.43e-05
ENSBTAG00000018016	nuclear protein 1, transcriptional regulator [Source:VGNC Symbol;Acc:VGNC:32369]	NUPR1	-3.57087	5.20644	3.32e-08	1.52e-05
ENSBTAG00000042475	Small nucleolar RNA SNORA63 [Source:RFAM;Acc:RF00092]	SNORA63	3.31128	3.58714	3.59e-08	1.57e-05
ENSBTAG00000051269	0	0	-3.15714	3.40105	3.75e-08	1.57e-05
ENSBTAG00000000598	cystatin C [Source:NCBI gene (formerly Entrezgene);Acc:281102]	CST3	-1.79925	8.45104	4.35e-08	1.71e-05
ENSBTAG00000048655	5'-nucleotidase ecto [Source:NCBI gene (formerly Entrezgene);Acc:281363]	NT5E	-3.49486	3.48743	4.54e-08	1.71e-05
ENSBTAG00000034985	pleckstrin homology like domain family A member 1 [Source:VGNC Symbol;Acc:VGNC:32835]	PHLDA1	1.84827	5.53823	4.6e-08	1.71e-05
ENSBTAG00000005431	LIM and cysteine rich domains 1 [Source:VGNC Symbol;Acc:VGNC:30926]	LMCD1	3.12394	3.88457	5.15e-08	1.85e-05
ENSBTAG00000017834	proline and arginine rich end leucine rich repeat protein [Source:VGNC Symbol;Acc:VGNC:33309]	PRELP	-3.97387	3.79051	5.78e-08	2.01e-05
ENSBTAG00000020034	LYN proto-oncogene, Src family tyrosine kinase [Source:VGNC Symbol;Acc:VGNC:31098]	LYN	3.34178	3.82967	6.07e-08	2.04e-05
ENSBTAG00000009495	basal cell adhesion molecule [Source:VGNC Symbol;Acc:VGNC:49138]	BCAM	-1.5758	6.514	6.58e-08	2.14e-05
ENSBTAG00000005586	glycine amidinotransferase [Source:VGNC Symbol;Acc:VGNC:29274]	GATM	-2.5405	3.71819	7.53e-08	2.37e-05
ENSBTAG00000048010	nudix hydrolase 14 [Source:VGNC Symbol;Acc:VGNC:32328]	NUDT14	-1.73098	5.35299	7.96e-08	2.43e-05
ENSBTAG00000055045	heat shock protein family B (small) member 7 [Source:VGNC Symbol;Acc:VGNC:49068]	HSPB7	3.11825	3.85145	8.71e-08	2.58e-05
ENSBTAG00000008592	Fc fragment of IgG receptor Ia [Source:NCBI gene (formerly Entrezgene);Acc:282227]	FCGR1A	3.20363	3.24164	9.51e-08	2.73e-05
ENSBTAG00000019267	matrix metallopeptidase 2 [Source:VGNC Symbol;Acc:VGNC:31524]	MMP2	1.96693	4.72356	1.11e-07	2.96e-05
ENSBTAG00000011207	calponin 1 [Source:VGNC Symbol;Acc:VGNC:27508]	CNN1	1.46643	8.88037	1.13e-07	2.96e-05
ENSBTAG00000013406	cysteine and glycine rich protein 2 [Source:VGNC Symbol;Acc:VGNC:27774]	CSRP2	1.82416	7.88508	1.15e-07	2.96e-05
ENSBTAG00000003880	elastin microfibril interfacer 2 [Source:VGNC Symbol;Acc:VGNC:28474]	EMILIN2	-2.65671	4.25449	1.15e-07	2.96e-05
ENSBTAG00000010119	aldehyde dehydrogenase 1 family member A2 [Source:VGNC Symbol;Acc:VGNC:25809]	ALDH1A2	-2.30802	4.88841	1.22e-07	3.08e-05
ENSBTAG00000018189	cystatin B (stefin B) [Source:NCBI gene (formerly Entrezgene);Acc:514170]	CSTB	1.44617	8.68342	1.44e-07	3.54e-05
ENSBTAG00000013923	glutaminyl-peptide cyclotransferase [Source:VGNC Symbol;Acc:VGNC:33598]	QPCT	6.81279	2.29233	1.55e-07	3.72e-05
ENSBTAG00000016313	enoyl-CoA hydratase 1 [Source:VGNC Symbol;Acc:VGNC:28305]	ECH1	-3.92988	2.79615	1.78e-07	4.16e-05
ENSBTAG00000011424	tropomyosin 2 [Source:VGNC Symbol;Acc:VGNC:36252]	TPM2	1.41945	10.0432	1.96e-07	4.35e-05
ENSBTAG00000020755	selectin P [Source:VGNC Symbol;Acc:VGNC:34424]	SELP	5.92084	2.21696	1.99e-07	4.35e-05
ENSBTAG00000004894	GTPase, IMAP family member 5 [Source:NCBI gene (formerly Entrezgene);Acc:505013]	GIMAP5	-5.34625	2.45459	1.99e-07	4.35e-05
ENSBTAG00000011590	GLI pathogenesis related 1 [Source:VGNC Symbol;Acc:VGNC:29402]	GLIPR1	3.16484	4.46507	2.06e-07	4.42e-05
ENSBTAG00000019807	collagen type XXVII alpha 1 chain [Source:VGNC Symbol;Acc:VGNC:56941]	COL27A1	2.46074	4.93297	2.18e-07	4.57e-05
ENSBTAG00000014907	interleukin 11 receptor subunit alpha [Source:VGNC Symbol;Acc:VGNC:30109]	IL11RA	-1.65019	7.24974	2.3e-07	4.72e-05
ENSBTAG00000001822	sorting nexin 10 [Source:VGNC Symbol;Acc:VGNC:35091]	SNX10	-1.46463	6.84835	2.37e-07	4.77e-05
ENSBTAG00000010050	collagen type XVI alpha 1 chain [Source:VGNC Symbol;Acc:VGNC:27557]	COL16A1	-3.41779	3.23024	2.47e-07	4.87e-05
ENSBTAG00000039340	sodium voltage-gated channel beta subunit 4 [Source:VGNC Symbol;Acc:VGNC:34351]	SCN4B	-3.36009	3.76754	2.56e-07	4.9e-05
ENSBTAG00000014882	#N/A	#N/A	3.33195	2.92898	2.64e-07	4.9e-05
ENSBTAG00000016847	ADP ribosylation factor like GTPase 4D [Source:VGNC Symbol;Acc:VGNC:26146]	ARL4D	-2.14656	5.50664	2.66e-07	4.9e-05
ENSBTAG00000010664	protein kinase C theta [Source:VGNC Symbol;Acc:VGNC:33334]	PRKCQ	4.71619	4.4329	2.67e-07	4.9e-05
ENSBTAG00000005412	NEDD4 like E3 ubiquitin protein ligase [Source:VGNC Symbol;Acc:VGNC:31983]	NEDD4L	1.49997	5.54586	2.84e-07	5.11e-05
ENSBTAG00000018240	cytochrome P450, family 2, subfamily S, polypeptide 1 [Source:NCBI gene (formerly Entrezgene);Acc:514971]	CYP2S1	-3.04287	4.0176	2.92e-07	5.16e-05
ENSBTAG00000038384	keratin 5 [Source:VGNC Symbol;Acc:VGNC:50405]	KRT5	-3.99926	2.40774	3.12e-07	5.42e-05
ENSBTAG00000005714	actin alpha cardiac muscle 1 [Source:VGNC Symbol;Acc:VGNC:25574]	ACTC1	3.37673	4.19028	3.63e-07	6.03e-05
ENSBTAG00000003322	tubulin tyrosine ligase like 7 [Source:VGNC Symbol;Acc:VGNC:36495]	TTLL7	3.42271	3.43442	3.68e-07	6.03e-05
ENSBTAG00000013919	major histocompatibility complex, class II, DRB3 [Source:NCBI gene (formerly Entrezgene);Acc:282530]	0	-4.34469	2.71992	3.69e-07	6.03e-05
ENSBTAG00000054628	prostate transmembrane protein, androgen induced 1 [Source:NCBI gene (formerly Entrezgene);Acc:617469]	PMEPA1	1.84457	7.68057	3.71e-07	6.03e-05
ENSBTAG00000009844	cellular communication network factor 1 [Source:VGNC Symbol;Acc:VGNC:50270]	CCN1	2.00377	10.1236	4.29e-07	6.8e-05
ENSBTAG00000011982	#N/A	#N/A	6.40027	1.9168	4.32e-07	6.8e-05
ENSBTAG00000016819	fatty acid binding protein 3 [Source:VGNC Symbol;Acc:VGNC:28697]	FABP3	-2.41915	5.68944	4.89e-07	7.49e-05
ENSBTAG00000017863	#N/A	#N/A	6.82777	2.30317	4.91e-07	7.49e-05
ENSBTAG00000019588	#N/A	#N/A	-6.54011	1.99096	5.44e-07	8.17e-05
ENSBTAG00000030259	Ras protein specific guanine nucleotide releasing factor 2 [Source:VGNC Symbol;Acc:VGNC:33746]	RASGRF2	4.43911	2.55819	5.95e-07	8.81e-05
ENSBTAG00000020632	NAD(P)H quinone dehydrogenase 1 [Source:VGNC Symbol;Acc:VGNC:57053]	NQO1	-2.09706	4.48403	6.23e-07	9.08e-05
ENSBTAG00000010060	solute carrier family 43 member 3 [Source:VGNC Symbol;Acc:VGNC:54892]	SLC43A3	-2.75826	4.46628	6.31e-07	9.08e-05
ENSBTAG00000004510	sarcosine dehydrogenase [Source:VGNC Symbol;Acc:VGNC:34289]	SARDH	-2.22212	4.31692	6.71e-07	9.43e-05
ENSBTAG00000015441	actin gamma 2, smooth muscle [Source:VGNC Symbol;Acc:VGNC:59201]	ACTG2	2.42453	3.9725	6.78e-07	9.43e-05
ENSBTAG00000001219	0	0	-4.31963	2.69564	6.84e-07	9.43e-05
ENSBTAG00000007698	transmembrane protein 59 like [Source:VGNC Symbol;Acc:VGNC:36100]	TMEM59L	1.48012	6.91045	7.33e-07	9.97e-05
ENSBTAG00000006039	Rho GDP dissociation inhibitor beta [Source:VGNC Symbol;Acc:VGNC:26102]	ARHGDIB	4.16779	2.4767	7.69e-07	0.000102223
ENSBTAG00000024947	testicular cell adhesion molecule 1 [Source:NCBI gene (formerly Entrezgene);Acc:616168]	TCAM1	3.15651	3.37035	7.84e-07	0.000102223
ENSBTAG00000010277	#N/A	#N/A	8.32111	1.93714	7.88e-07	0.000102223
ENSBTAG00000012737	G protein-coupled receptor 65 [Source:VGNC Symbol;Acc:VGNC:29596]	GPR65	2.98501	3.45281	7.93e-07	0.000102223
ENSBTAG00000008494	#N/A	#N/A	3.41931	2.4038	8.12e-07	0.000102223
ENSBTAG00000013148	claudin 1 [Source:VGNC Symbol;Acc:VGNC:27402]	CLDN1	-1.98679	5.80986	8.12e-07	0.000102223
ENSBTAG00000033562	LIM homeobox 1 [Source:VGNC Symbol;Acc:VGNC:30871]	LHX1	4.86731	2.35655	8.56e-07	0.000105465
ENSBTAG00000001163	macroH2A.2 histone [Source:VGNC Symbol;Acc:VGNC:55987]	MACROH2A2	1.97443	4.12792	8.59e-07	0.000105465
ENSBTAG00000013848	adhesion G protein-coupled receptor D1 [Source:VGNC Symbol;Acc:VGNC:53887]	ADGRD1	-1.57652	5.41419	9.53e-07	0.000115565
ENSBTAG00000013391	ANKH inorganic pyrophosphate transport regulator [Source:VGNC Symbol;Acc:VGNC:25901]	ANKH	-2.07225	7.35041	1.07e-06	0.000127189
ENSBTAG00000005404	#N/A	#N/A	8.25782	1.8811	1.07e-06	0.000127189
ENSBTAG00000053603	#N/A	#N/A	8.24531	1.86973	1.1e-06	0.000128816
ENSBTAG00000012526	#N/A	#N/A	3.15054	2.77314	1.12e-06	0.000129284
ENSBTAG00000019612	ribonuclease A family member 4 [Source:VGNC Symbol;Acc:VGNC:33998]	RNASE4	-2.05672	5.04135	1.24e-06	0.00014004
ENSBTAG00000009209	BEN domain containing 5 [Source:VGNC Symbol;Acc:VGNC:26468]	BEND5	2.44937	3.30434	1.24e-06	0.00014004
ENSBTAG00000018749	nudix hydrolase 16 [Source:VGNC Symbol;Acc:VGNC:32330]	NUDT16	-2.28477	4.19246	1.25e-06	0.00014004
ENSBTAG00000030974	tubulin alpha 4a [Source:VGNC Symbol;Acc:VGNC:49986]	TUBA4A	-1.91538	6.28734	1.31e-06	0.00014493
ENSBTAG00000008283	Fli-1 proto-oncogene, ETS transcription factor [Source:VGNC Symbol;Acc:VGNC:29031]	FLI1	4.53348	2.47023	1.38e-06	0.000151192
ENSBTAG00000005934	tweety family member 3 [Source:VGNC Symbol;Acc:VGNC:36502]	TTYH3	-1.32997	6.87202	1.45e-06	0.000157252
ENSBTAG00000020535	PYD and CARD domain containing [Source:NCBI gene (formerly Entrezgene);Acc:282846]	PYCARD	-2.13081	3.76359	1.49e-06	0.000160098
ENSBTAG00000014354	FXYD domain containing ion transport regulator 6 [Source:VGNC Symbol;Acc:VGNC:54871]	FXYD6	-1.33208	6.89664	1.53e-06	0.000162165
ENSBTAG00000004231	glycoprotein M6A [Source:VGNC Symbol;Acc:VGNC:97275]	GPM6A	-1.831	4.42919	1.56e-06	0.000162206
ENSBTAG00000033748	#N/A	#N/A	8.03312	1.6771	1.58e-06	0.000162206
ENSBTAG00000011839	3-hydroxy-3-methylglutaryl-CoA synthase 1 [Source:VGNC Symbol;Acc:VGNC:29880]	HMGCS1	-1.29308	10.0904	1.58e-06	0.000162206
ENSBTAG00000017969	carbonic anhydrase 4 [Source:VGNC Symbol;Acc:VGNC:26654]	CA4	-1.57512	5.11213	1.66e-06	0.000168384
ENSBTAG00000001186	#N/A	#N/A	4.17868	3.41543	1.69e-06	0.000170602
ENSBTAG00000009086	lysyl oxidase like 1 [Source:VGNC Symbol;Acc:VGNC:30952]	LOXL1	-1.32341	8.46971	1.74e-06	0.000173873
ENSBTAG00000006546	glutathione S-transferase alpha 2 [Source:NCBI gene (formerly Entrezgene);Acc:281805]	GSTA2	-4.34971	4.83451	2.01e-06	0.00019691
ENSBTAG00000020568	#N/A	#N/A	3.03946	2.68176	2.01e-06	0.00019691
ENSBTAG00000054195	glutathione peroxidase 1 [Source:NCBI gene (formerly Entrezgene);Acc:281209]	GPX1	1.32077	5.94542	2.11e-06	0.000204101
ENSBTAG00000002985	#N/A	#N/A	5.85789	1.43793	2.22e-06	0.000213148
ENSBTAG00000006861	chromosome 11 C2orf73 homolog [Source:VGNC Symbol;Acc:VGNC:52620]	C11H2orf73	3.34653	4.34344	2.38e-06	0.000225419
ENSBTAG00000017280	complement C3 [Source:VGNC Symbol;Acc:VGNC:26638]	C3	-2.97122	7.19705	2.42e-06	0.000225419
ENSBTAG00000010414	#N/A	#N/A	3.96791	1.97932	2.43e-06	0.000225419
ENSBTAG00000020843	proprotein convertase subtilisin/kexin type 1 [Source:VGNC Symbol;Acc:VGNC:32646]	PCSK1	-3.6579	1.97713	2.44e-06	0.000225419
ENSBTAG00000011538	kinesin family member 1A [Source:VGNC Symbol;Acc:VGNC:30590]	KIF1A	-1.52039	6.05031	2.47e-06	0.000225995
ENSBTAG00000013004	inter-alpha-trypsin inhibitor heavy chain 5 [Source:VGNC Symbol;Acc:VGNC:30337]	ITIH5	-6.15377	2.86293	2.51e-06	0.000227319
ENSBTAG00000019866	neuropilin 1 [Source:VGNC Symbol;Acc:VGNC:32266]	NRP1	1.69252	4.66281	2.63e-06	0.000236594
ENSBTAG00000048991	REC114 meiotic recombination protein [Source:NCBI gene (formerly Entrezgene);Acc:613762]	REC114	-5.47903	4.13677	2.71e-06	0.00024162
ENSBTAG00000026369	ectodermal-neural cortex 1 [Source:VGNC Symbol;Acc:VGNC:28489]	ENC1	1.36163	6.1497	2.78e-06	0.000245973
ENSBTAG00000011482	solute carrier family 43 member 2 [Source:VGNC Symbol;Acc:VGNC:34875]	SLC43A2	-1.37026	5.88175	2.84e-06	0.000246384
ENSBTAG00000018598	heat shock protein family B (small) member 6 [Source:NCBI gene (formerly Entrezgene);Acc:534551]	HSPB6	-1.80807	5.22066	2.86e-06	0.000246384
ENSBTAG00000001333	#N/A	#N/A	3.05939	2.91172	2.86e-06	0.000246384
ENSBTAG00000011617	MEF2 activating motif and SAP domain containing transcriptional regulator [Source:VGNC Symbol;Acc:VGNC:31160]	MAMSTR	-2.18586	3.38853	2.97e-06	0.000253745
ENSBTAG00000020928	ADP-ribosylhydrolase like 1 [Source:NCBI gene (formerly Entrezgene);Acc:519627]	ADPRHL1	5.05994	4.80698	3.06e-06	0.000258546
ENSBTAG00000005275	cAMP-dependent protein kinase inhibitor gamma [Source:VGNC Symbol;Acc:VGNC:32942]	PKIG	-1.79757	3.9793	3.23e-06	0.000271291
ENSBTAG00000017390	#N/A	#N/A	4.20943	2.65543	3.36e-06	0.000279212
ENSBTAG00000005163	S100 calcium binding protein A1 [Source:VGNC Symbol;Acc:VGNC:34236]	S100A1	-3.03824	2.50347	3.5e-06	0.000289187
ENSBTAG00000018082	quinolinate phosphoribosyltransferase [Source:NCBI gene (formerly Entrezgene);Acc:614254]	QPRT	-1.5538	5.94343	3.56e-06	0.000291156
ENSBTAG00000040512	Purkinje cell protein 4 like 1 [Source:VGNC Symbol;Acc:VGNC:32645]	PCP4L1	2.67851	2.925	3.67e-06	0.000298331
ENSBTAG00000012338	fumarylacetoacetate hydrolase [Source:VGNC Symbol;Acc:VGNC:28707]	FAH	-2.62253	2.8245	3.86e-06	0.000311271
ENSBTAG00000044117	ankyrin repeat domain 45 [Source:VGNC Symbol;Acc:VGNC:25931]	ANKRD45	-3.97883	1.93669	4.02e-06	0.000321318
ENSBTAG00000033510	myelin protein zero like 2 [Source:VGNC Symbol;Acc:VGNC:31593]	MPZL2	-7.76732	1.41443	4.24e-06	0.000333551
ENSBTAG00000042702	#N/A	#N/A	2.83074	2.78358	4.24e-06	0.000333551
ENSBTAG00000005092	receptor tyrosine kinase like orphan receptor 2 [Source:VGNC Symbol;Acc:VGNC:34087]	ROR2	-4.9193	2.78583	4.39e-06	0.000342956
ENSBTAG00000013176	SPARC related modular calcium binding 2 [Source:VGNC Symbol;Acc:VGNC:35027]	SMOC2	-3.07058	2.52377	4.77e-06	0.000369269
ENSBTAG00000014762	interferon stimulated exonuclease gene 20 [Source:VGNC Symbol;Acc:VGNC:30294]	ISG20	2.62794	3.21633	5.02e-06	0.000385594
ENSBTAG00000016462	transcription factor 4 [Source:VGNC Symbol;Acc:VGNC:35694]	TCF4	1.68588	6.23014	5.23e-06	0.000398571
ENSBTAG00000006599	inhibin subunit beta E [Source:VGNC Symbol;Acc:VGNC:30203]	INHBE	-2.4205	5.33377	5.27e-06	0.000399305
ENSBTAG00000047613	HtrA serine peptidase 3 [Source:VGNC Symbol;Acc:VGNC:59337]	HTRA3	1.72155	4.85977	5.35e-06	0.00040229
ENSBTAG00000002908	G protein subunit gamma 4 [Source:VGNC Symbol;Acc:VGNC:29467]	GNG4	3.06215	2.00333	5.73e-06	0.000427644
ENSBTAG00000003894	NDRG family member 4 [Source:VGNC Symbol;Acc:VGNC:31941]	NDRG4	2.6884	2.7179	5.82e-06	0.000430779
ENSBTAG00000020605	smoothelin like 2 [Source:VGNC Symbol;Acc:VGNC:35037]	SMTNL2	-1.37621	4.97331	6.04e-06	0.000443952
ENSBTAG00000017077	cathepsin V [Source:NCBI gene (formerly Entrezgene);Acc:281108]	CTSV	1.71426	6.02665	6.23e-06	0.000454251
ENSBTAG00000027017	SIX homeobox 3 [Source:VGNC Symbol;Acc:VGNC:34640]	SIX3	2.1914	4.01283	6.36e-06	0.000459912
ENSBTAG00000002367	host cell factor C1 regulator 1 [Source:VGNC Symbol;Acc:VGNC:29772]	HCFC1R1	-1.43676	5.83549	6.39e-06	0.000459912
ENSBTAG00000039719	phosphoglycerate dehydrogenase [Source:VGNC Symbol;Acc:VGNC:55654]	PHGDH	-1.35988	8.4057	6.54e-06	0.000466818
ENSBTAG00000002258	apolipoprotein A1 [Source:VGNC Symbol;Acc:VGNC:26022]	APOA1	-1.35623	7.36995	6.68e-06	0.000472279
ENSBTAG00000017482	inositol-3-phosphate synthase 1 [Source:VGNC Symbol;Acc:VGNC:30306]	ISYNA1	-1.47464	4.86458	6.71e-06	0.000472279
ENSBTAG00000003018	follistatin like 3 [Source:VGNC Symbol;Acc:VGNC:29136]	FSTL3	1.1875	8.19565	6.82e-06	0.000476255
ENSBTAG00000016915	fms related receptor tyrosine kinase 1 [Source:VGNC Symbol;Acc:VGNC:29041]	FLT1	4.38881	3.61558	6.86e-06	0.000476255
ENSBTAG00000020127	#N/A	#N/A	5.6767	1.29054	7.32e-06	0.000504965
ENSBTAG00000002006	thrombospondin 1 [Source:VGNC Symbol;Acc:VGNC:35828]	THBS1	2.23021	8.63316	7.49e-06	0.000513047
ENSBTAG00000009812	chemokine (C-X-C motif) ligand 5 [Source:NCBI gene (formerly Entrezgene);Acc:281735]	CXCL5	-2.99282	3.22652	7.8e-06	0.00052453
ENSBTAG00000014127	prostaglandin-endoperoxide synthase 2 [Source:VGNC Symbol;Acc:VGNC:33512]	PTGS2	3.19677	6.6799	7.81e-06	0.00052453
ENSBTAG00000003837	R-spondin 1 [Source:VGNC Symbol;Acc:VGNC:34188]	RSPO1	-8.25074	1.8534	7.81e-06	0.00052453
ENSBTAG00000020570	#N/A	#N/A	5.5177	1.15117	8.05e-06	0.000536544
ENSBTAG00000020073	neutral cholesterol ester hydrolase 1 [Source:VGNC Symbol;Acc:VGNC:31911]	NCEH1	4.50729	1.76509	8.57e-06	0.000565588
ENSBTAG00000005868	heme binding protein 1 [Source:NCBI gene (formerly Entrezgene);Acc:533227]	HEBP1	-1.68976	5.54515	8.59e-06	0.000565588
ENSBTAG00000010508	biliverdin reductase B [Source:VGNC Symbol;Acc:VGNC:26511]	BLVRB	-1.16474	7.48439	8.77e-06	0.000573142
ENSBTAG00000009393	#N/A	#N/A	2.21549	3.96007	8.98e-06	0.000580617
ENSBTAG00000007307	selectin E [Source:VGNC Symbol;Acc:VGNC:34421]	SELE	5.63766	1.96241	9.05e-06	0.000580617
ENSBTAG00000004777	S100 calcium binding protein B [Source:VGNC Symbol;Acc:VGNC:34248]	S100B	1.61278	3.93379	9.05e-06	0.000580617
ENSBTAG00000015182	StAR related lipid transfer domain containing 10 [Source:VGNC Symbol;Acc:VGNC:35361]	STARD10	-1.44696	4.30387	9.73e-06	0.000619685
ENSBTAG00000018644	PDZ domain containing ring finger 3 [Source:VGNC Symbol;Acc:VGNC:32731]	PDZRN3	2.02489	4.21064	9.79e-06	0.000619685
ENSBTAG00000048999	tripartite motif containing 6 [Source:NCBI gene (formerly Entrezgene);Acc:514492]	TRIM6	-2.88291	2.14845	9.98e-06	0.000627948
ENSBTAG00000001286	engulfment and cell motility 3 [Source:VGNC Symbol;Acc:VGNC:28440]	ELMO3	-2.9673	2.97193	1.05e-05	0.000657482
ENSBTAG00000016514	carboxypeptidase E [Source:VGNC Symbol;Acc:VGNC:27648]	CPE	-3.86678	5.97131	1.07e-05	0.000657482
ENSBTAG00000021467	insulin like growth factor binding protein 6 [Source:VGNC Symbol;Acc:VGNC:30088]	IGFBP6	-1.68627	5.95157	1.07e-05	0.000657482
ENSBTAG00000017697	cardiotrophin 1 [Source:VGNC Symbol;Acc:VGNC:27793]	CTF1	-1.49596	4.06446	1.08e-05	0.000657482
ENSBTAG00000045310	#N/A	#N/A	2.08822	2.8759	1.08e-05	0.000657482
ENSBTAG00000014614	actin alpha 2, smooth muscle [Source:NCBI gene (formerly Entrezgene);Acc:515610]	ACTA2	1.24245	10.0671	1.1e-05	0.000664295
ENSBTAG00000010431	leucine rich adaptor protein 1 like [Source:VGNC Symbol;Acc:VGNC:31083]	LURAP1L	1.48634	5.03521	1.12e-05	0.000677457
ENSBTAG00000020984	Rap guanine nucleotide exchange factor 4 [Source:VGNC Symbol;Acc:VGNC:33725]	RAPGEF4	2.03325	3.40532	1.13e-05	0.000677712
ENSBTAG00000016845	polypeptide N-acetylgalactosaminyltransferase 7 [Source:VGNC Symbol;Acc:VGNC:29235]	GALNT7	2.08038	3.81741	1.15e-05	0.000682442
ENSBTAG00000015337	#N/A	#N/A	7.69737	1.37726	1.21e-05	0.000714953
ENSBTAG00000013155	#N/A	#N/A	4.5476	1.79321	1.21e-05	0.000714953
ENSBTAG00000048086	#N/A	#N/A	4.72021	1.16744	1.23e-05	0.000717222
ENSBTAG00000017466	hyperpolarization activated cyclic nucleotide gated potassium channel 4 [Source:VGNC Symbol;Acc:VGNC:29779]	HCN4	-3.32137	1.95264	1.24e-05	0.00072317
ENSBTAG00000023426	Fas apoptotic inhibitory molecule [Source:VGNC Symbol;Acc:VGNC:28709]	FAIM	2.89223	1.96112	1.36e-05	0.000781384
ENSBTAG00000051298	PVR cell adhesion molecule [Source:NCBI gene (formerly Entrezgene);Acc:526865]	PVR	1.18599	6.85211	1.37e-05	0.000781384
ENSBTAG00000005603	C-X-C motif chemokine ligand 11 [Source:VGNC Symbol;Acc:VGNC:27847]	CXCL11	-5.87439	1.41017	1.37e-05	0.000781384
ENSBTAG00000021581	#N/A	#N/A	5.21506	1.57443	1.37e-05	0.000781384
ENSBTAG00000020644	glypican 4 [Source:VGNC Symbol;Acc:VGNC:29526]	GPC4	3.29669	3.76211	1.39e-05	0.000787825
ENSBTAG00000032881	#N/A	#N/A	3.24118	2.41981	1.41e-05	0.000793279
ENSBTAG00000024663	ladinin 1 [Source:VGNC Symbol;Acc:VGNC:30766]	LAD1	-5.92389	2.16935	1.43e-05	0.000801386
ENSBTAG00000032591	collagen triple helix repeat containing 1 [Source:VGNC Symbol;Acc:VGNC:27796]	CTHRC1	-1.84971	4.06825	1.47e-05	0.000814846
ENSBTAG00000018474	interleukin 6 receptor [Source:VGNC Symbol;Acc:VGNC:30167]	IL6R	-1.77693	4.46324	1.48e-05	0.000814846
ENSBTAG00000048459	calcium regulated heat stable protein 1 [Source:NCBI gene (formerly Entrezgene);Acc:506760]	CARHSP1	-1.11544	6.36281	1.49e-05	0.000814846
ENSBTAG00000013699	TBC1 domain family member 1 [Source:VGNC Symbol;Acc:VGNC:35623]	TBC1D1	2.20411	4.15391	1.49e-05	0.000814846
ENSBTAG00000005871	MDS1 and EVI1 complex locus [Source:VGNC Symbol;Acc:VGNC:31343]	MECOM	3.7902	1.64011	1.61e-05	0.000876734
ENSBTAG00000003801	methyl-CpG binding domain protein 1 [Source:VGNC Symbol;Acc:VGNC:31273]	MBD1	1.19029	5.49601	1.62e-05	0.000876734
ENSBTAG00000047626	coiled-coil domain containing 188 [Source:NCBI gene (formerly Entrezgene);Acc:100848428]	CCDC188	-3.61513	1.44157	1.76e-05	0.000946474
ENSBTAG00000009849	placenta specific 8 A [Source:VGNC Symbol;Acc:VGNC:96878]	PLAC8A	3.94793	5.93662	1.77e-05	0.000948
ENSBTAG00000008827	SPARC (osteonectin), cwcv and kazal like domains proteoglycan 2 [Source:VGNC Symbol;Acc:VGNC:35226]	SPOCK2	-4.33405	2.96104	1.84e-05	0.000980988
ENSBTAG00000014821	solute carrier family 7 member 7 [Source:VGNC Symbol;Acc:VGNC:34932]	SLC7A7	-3.02808	1.58818	2.05e-05	0.00107547
ENSBTAG00000054306	0	0	1.19444	7.22872	2.08e-05	0.00107547
ENSBTAG00000042354	0	0	4.52836	1.01197	2.08e-05	0.00107547
ENSBTAG00000054745	0	0	-4.04332	10.6315	2.09e-05	0.00107547
ENSBTAG00000009852	neuron navigator 3 [Source:VGNC Symbol;Acc:VGNC:31892]	NAV3	5.12797	1.50095	2.11e-05	0.00107547
ENSBTAG00000004840	complement C1s [Source:VGNC Symbol;Acc:VGNC:26630]	C1S	-1.53479	4.4731	2.11e-05	0.00107547
ENSBTAG00000011338	neuronal regeneration related protein [Source:NCBI gene (formerly Entrezgene);Acc:100125763]	NREP	2.05565	4.46279	2.11e-05	0.00107547
ENSBTAG00000020665	GDNF family receptor alpha 2 [Source:VGNC Symbol;Acc:VGNC:29333]	GFRA2	-3.45302	2.06512	2.11e-05	0.00107547
ENSBTAG00000016206	monoamine oxidase A [Source:VGNC Symbol;Acc:VGNC:31174]	MAOA	-2.95778	2.82315	2.11e-05	0.00107547
ENSBTAG00000013116	#N/A	#N/A	4.56789	2.07903	2.13e-05	0.00107909
ENSBTAG00000005313	EPH receptor B3 [Source:VGNC Symbol;Acc:VGNC:28539]	EPHB3	-2.52326	4.88163	2.2e-05	0.00110546
ENSBTAG00000011190	filamin A [Source:VGNC Symbol;Acc:VGNC:29033]	FLNA	1.09318	9.51079	2.22e-05	0.00111256
ENSBTAG00000021739	natriuretic peptide B [Source:VGNC Symbol;Acc:VGNC:32211]	NPPB	2.49707	8.3202	2.26e-05	0.0011256
ENSBTAG00000003994	insulin like growth factor binding protein 3 [Source:VGNC Symbol;Acc:VGNC:30085]	IGFBP3	-2.50595	3.58492	2.28e-05	0.00113069
ENSBTAG00000006945	coiled-coil domain containing 50 [Source:VGNC Symbol;Acc:VGNC:26898]	CCDC50	1.34959	4.95768	2.33e-05	0.00115034
ENSBTAG00000017448	EGF containing fibulin extracellular matrix protein 1 [Source:VGNC Symbol;Acc:VGNC:28348]	EFEMP1	-2.5642	6.76455	2.36e-05	0.00115352
ENSBTAG00000001241	ISL LIM homeobox 1 [Source:VGNC Symbol;Acc:VGNC:30296]	ISL1	2.27681	2.64752	2.36e-05	0.00115352
ENSBTAG00000021717	bradykinin receptor B2 [Source:VGNC Symbol;Acc:VGNC:26460]	BDKRB2	1.26458	5.51354	2.42e-05	0.00117903
ENSBTAG00000005748	#N/A	#N/A	7.75943	1.42691	2.56e-05	0.00124119
ENSBTAG00000044063	beta-1,4-galactosyltransferase 6 [Source:VGNC Symbol;Acc:VGNC:26393]	B4GALT6	5.30861	0.973208	2.58e-05	0.00124288
ENSBTAG00000000315	ecdysoneless cell cycle regulator [Source:VGNC Symbol;Acc:VGNC:28301]	ECD	1.16977	5.44012	2.62e-05	0.00125696
ENSBTAG00000002344	ORAI calcium release-activated calcium modulator 3 [Source:VGNC Symbol;Acc:VGNC:32445]	ORAI3	-1.45881	4.76048	2.65e-05	0.0012633
ENSBTAG00000018347	interleukin 33 [Source:VGNC Symbol;Acc:VGNC:30155]	IL33	-2.46744	2.02874	2.69e-05	0.00127028
ENSBTAG00000008921	nexilin F-actin binding protein [Source:VGNC Symbol;Acc:VGNC:32025]	NEXN	1.19856	10.2793	2.7e-05	0.00127028
ENSBTAG00000044078	tescalcin [Source:VGNC Symbol;Acc:VGNC:35753]	TESC	1.6067	4.00634	2.71e-05	0.00127028
ENSBTAG00000011420	carbonic anhydrase 9 [Source:VGNC Symbol;Acc:VGNC:26659]	CA9	-2.34143	3.97873	2.71e-05	0.00127028
ENSBTAG00000025246	#N/A	#N/A	3.41002	2.30231	2.85e-05	0.00132804
ENSBTAG00000012817	jagged canonical Notch ligand 1 [Source:VGNC Symbol;Acc:VGNC:30361]	JAG1	2.11975	2.74202	2.86e-05	0.00132804
ENSBTAG00000045862	fermitin family member 3 [Source:NCBI gene (formerly Entrezgene);Acc:525159]	FERMT3	-4.50183	1.36558	2.88e-05	0.00133036
ENSBTAG00000017856	thiosulfate sulfurtransferase like domain containing 1 [Source:VGNC Symbol;Acc:VGNC:50177]	TSTD1	-1.1354	5.94658	2.9e-05	0.00133346
ENSBTAG00000002917	protein kinase AMP-activated non-catalytic subunit gamma 2 [Source:VGNC Symbol;Acc:VGNC:55749]	PRKAG2	1.30593	5.18341	2.98e-05	0.00136345
ENSBTAG00000037651	S100 calcium binding protein A2 [Source:VGNC Symbol;Acc:VGNC:34242]	S100A2	-1.15818	8.67361	3.03e-05	0.00138253
ENSBTAG00000000536	zinc finger protein 395 [Source:VGNC Symbol;Acc:VGNC:37266]	ZNF395	-1.4812	5.31029	3.15e-05	0.00143028
ENSBTAG00000018966	phospholipase C epsilon 1 [Source:VGNC Symbol;Acc:VGNC:32987]	PLCE1	2.25246	2.53735	3.19e-05	0.00143848
ENSBTAG00000007450	complement C2 [Source:VGNC Symbol;Acc:VGNC:53959]	C2	-5.15089	2.28404	3.26e-05	0.00146416
ENSBTAG00000013298	phospholipase A2 group IVA [Source:VGNC Symbol;Acc:VGNC:32960]	PLA2G4A	1.05209	6.34205	3.32e-05	0.00148321
ENSBTAG00000021841	chromodomain helicase DNA binding protein 7 [Source:VGNC Symbol;Acc:VGNC:27282]	CHD7	1.21248	5.80403	3.33e-05	0.00148321
ENSBTAG00000047661	#N/A	#N/A	3.50216	1.18859	3.36e-05	0.00149175
ENSBTAG00000020538	HECT and RLD domain containing E3 ubiquitin protein ligase 5 [Source:VGNC Symbol;Acc:VGNC:29814]	HERC5	1.5999	4.58109	3.47e-05	0.00153313
ENSBTAG00000009302	regulator of calcineurin 2 [Source:VGNC Symbol;Acc:VGNC:33821]	RCAN2	1.60493	6.29351	3.49e-05	0.00153497
ENSBTAG00000007932	#N/A	#N/A	3.17809	1.32712	3.6e-05	0.00157536
ENSBTAG00000020199	coagulation factor II thrombin receptor [Source:VGNC Symbol;Acc:VGNC:28683]	F2R	7.24934	0.994869	3.66e-05	0.00159578
ENSBTAG00000005718	perilipin 2 [Source:VGNC Symbol;Acc:VGNC:33030]	PLIN2	2.60832	2.74318	3.74e-05	0.00162262
ENSBTAG00000004849	immunoglobulin superfamily member 3 [Source:VGNC Symbol;Acc:VGNC:30094]	IGSF3	1.89884	3.57998	3.85e-05	0.00166223
ENSBTAG00000020852	solute carrier family 16 member 11 [Source:VGNC Symbol;Acc:VGNC:34685]	SLC16A11	-1.76389	3.47693	3.92e-05	0.00168529
ENSBTAG00000012992	cadherin 6 [Source:VGNC Symbol;Acc:VGNC:27105]	CDH6	6.92887	0.741228	3.93e-05	0.00168529
ENSBTAG00000051116	chromosome 23 C6orf132 homolog [Source:VGNC Symbol;Acc:VGNC:53962]	C23H6orf132	2.80444	1.97145	4.1e-05	0.00175122
ENSBTAG00000016857	ADAM metallopeptidase with thrombospondin type 1 motif 15 [Source:VGNC Symbol;Acc:VGNC:25619]	ADAMTS15	-1.40521	5.28354	4.17e-05	0.00176981
ENSBTAG00000008541	microsomal glutathione S-transferase 1 [Source:VGNC Symbol;Acc:VGNC:31451]	MGST1	-1.70888	6.07626	4.24e-05	0.00179376
ENSBTAG00000013550	protein kinase C gamma [Source:VGNC Symbol;Acc:VGNC:33331]	PRKCG	-3.08722	1.6417	4.3e-05	0.00180677
ENSBTAG00000007129	inositol 1,4,5-triphosphate receptor associated 1 [Source:NCBI gene (formerly Entrezgene);Acc:281918]	IRAG1	1.84207	3.0069	4.31e-05	0.00180677
ENSBTAG00000017662	eukaryotic elongation factor 2 kinase [Source:VGNC Symbol;Acc:VGNC:28336]	EEF2K	-1.36815	4.7618	4.35e-05	0.00181803
ENSBTAG00000001021	cytochrome P450, subfamily I (aromatic compound-inducible), polypeptide 1 [Source:NCBI gene (formerly Entrezgene);Acc:282870]	CYP1A1	2.83748	3.20832	4.38e-05	0.00182297
ENSBTAG00000021435	MAF bZIP transcription factor F [Source:VGNC Symbol;Acc:VGNC:31140]	MAFF	1.11495	5.62987	4.52e-05	0.00186719
ENSBTAG00000004587	dual specificity phosphatase 6 [Source:VGNC Symbol;Acc:VGNC:28262]	DUSP6	1.17607	6.40734	4.52e-05	0.00186719
ENSBTAG00000002974	flavin containing dimethylaniline monoxygenase 2 [Source:VGNC Symbol;Acc:VGNC:29050]	FMO2	-4.80933	1.19057	4.72e-05	0.00193353
ENSBTAG00000013909	BOC cell adhesion associated, oncogene regulated [Source:VGNC Symbol;Acc:VGNC:26536]	BOC	-2.55693	2.64608	4.74e-05	0.00193353
ENSBTAG00000007480	cold inducible RNA binding protein [Source:VGNC Symbol;Acc:VGNC:52752]	CIRBP	-1.18466	7.51417	4.74e-05	0.00193353
ENSBTAG00000043589	0	0	3.0205	2.24247	4.78e-05	0.00194189
ENSBTAG00000046307	CCAAT enhancer binding protein delta [Source:NCBI gene (formerly Entrezgene);Acc:281678]	CEBPD	-1.31502	8.3655	4.82e-05	0.00195037
ENSBTAG00000015228	CD74 molecule [Source:VGNC Symbol;Acc:VGNC:52227]	CD74	-4.53492	1.39856	4.85e-05	0.00195358
ENSBTAG00000014087	lysine methyltransferase 5C [Source:VGNC Symbol;Acc:VGNC:30695]	KMT5C	-1.26477	4.98554	4.89e-05	0.00196365
ENSBTAG00000014567	myosin light chain kinase [Source:NCBI gene (formerly Entrezgene);Acc:338037]	MYLK	2.33454	2.10486	5e-05	0.00199747
ENSBTAG00000000310	microfibril associated protein 5 [Source:VGNC Symbol;Acc:VGNC:31425]	MFAP5	2.96486	2.83186	5.04e-05	0.00200672
ENSBTAG00000001694	TYRO3 protein tyrosine kinase [Source:VGNC Symbol;Acc:VGNC:36551]	TYRO3	-1.28667	5.60839	5.13e-05	0.0020073
ENSBTAG00000021836	transcription elongation factor A2 [Source:VGNC Symbol;Acc:VGNC:35680]	TCEA2	-1.3338	4.99194	5.14e-05	0.0020073
ENSBTAG00000037605	SLA class II histocompatibility antigen, DQ haplotype D alpha chain-like [Source:NCBI gene (formerly Entrezgene);Acc:100848815]	0	-4.47795	1.34792	5.15e-05	0.0020073
ENSBTAG00000002333	#N/A	#N/A	3.30521	1.03406	5.16e-05	0.0020073
ENSBTAG00000042950	0	0	3.18648	1.89465	5.16e-05	0.0020073
ENSBTAG00000020569	calcium voltage-gated channel auxiliary subunit alpha2delta 1 [Source:VGNC Symbol;Acc:VGNC:26679]	CACNA2D1	3.76549	2.59054	5.16e-05	0.0020073
ENSBTAG00000020035	regulator of calcineurin 1 [Source:VGNC Symbol;Acc:VGNC:33820]	RCAN1	2.10392	3.47413	5.2e-05	0.00201224
ENSBTAG00000013147	neurofilament heavy [Source:VGNC Symbol;Acc:VGNC:31985]	NEFH	2.87017	4.2901	5.82e-05	0.00224718
ENSBTAG00000049695	#N/A	#N/A	3.99893	1.01379	5.95e-05	0.00228612
ENSBTAG00000008113	odd-skipped related transcription factor 1 [Source:VGNC Symbol;Acc:VGNC:32476]	OSR1	-1.42823	4.63526	6.05e-05	0.00231715
ENSBTAG00000008688	hes related family bHLH transcription factor with YRPW motif like [Source:VGNC Symbol;Acc:VGNC:29830]	HEYL	-2.24076	3.04533	6.08e-05	0.00231845
ENSBTAG00000023026	serpin family B member 2-like [Source:NCBI gene (formerly Entrezgene);Acc:281376]	0	1.93752	4.47197	6.11e-05	0.00232027
ENSBTAG00000017040	lymphocyte antigen 6 family member E [Source:VGNC Symbol;Acc:VGNC:31089]	LY6E	1.8014	3.29712	6.19e-05	0.00232027
ENSBTAG00000011516	LDL receptor related protein 12 [Source:VGNC Symbol;Acc:VGNC:30989]	LRP12	1.44627	4.60782	6.19e-05	0.00232027
ENSBTAG00000002527	zinc finger SWIM-type containing 4 [Source:VGNC Symbol;Acc:VGNC:37384]	ZSWIM4	4.25026	0.790616	6.22e-05	0.00232027
ENSBTAG00000020159	sodium/potassium transporting ATPase interacting 1 [Source:VGNC Symbol;Acc:VGNC:32091]	NKAIN1	1.7065	3.13209	6.22e-05	0.00232027
ENSBTAG00000037728	#N/A	#N/A	-3.5794	1.41171	6.25e-05	0.00232027
ENSBTAG00000007319	jagged canonical Notch ligand 2 [Source:VGNC Symbol;Acc:VGNC:30362]	JAG2	-2.48513	2.97631	6.25e-05	0.00232027
ENSBTAG00000000240	A-kinase anchoring protein 7 [Source:VGNC Symbol;Acc:VGNC:25788]	AKAP7	-1.49284	4.45023	6.27e-05	0.00232027
ENSBTAG00000004471	#N/A	#N/A	6.73273	0.584846	6.34e-05	0.00233761
ENSBTAG00000003455	ankyrin repeat domain 6 [Source:VGNC Symbol;Acc:VGNC:53781]	ANKRD6	-1.36339	4.2817	6.38e-05	0.00234363
ENSBTAG00000046218	Kruppel like factor 11 [Source:VGNC Symbol;Acc:VGNC:52789]	KLF11	-1.20213	4.84432	6.6e-05	0.00241484
ENSBTAG00000007921	dual adaptor of phosphotyrosine and 3-phosphoinositides 1 [Source:VGNC Symbol;Acc:VGNC:27880]	DAPP1	2.8551	2.1145	6.67e-05	0.00243417
ENSBTAG00000043555	#N/A	#N/A	1.4413	4.00745	6.73e-05	0.00244472
ENSBTAG00000030973	tubulin, alpha 3d [Source:NCBI gene (formerly Entrezgene);Acc:535605]	TUBA1D	-4.12186	1.05937	6.8e-05	0.00246285
ENSBTAG00000002843	acyl-CoA thioesterase 4 [Source:NCBI gene (formerly Entrezgene);Acc:511431]	ACOT4	-2.13467	2.31405	6.91e-05	0.00249534
ENSBTAG00000006676	fin bud initiation factor homolog [Source:VGNC Symbol;Acc:VGNC:56527]	FIBIN	-2.55552	5.14852	7e-05	0.00251547
ENSBTAG00000017339	RUNX1 partner transcriptional co-repressor 1 [Source:VGNC Symbol;Acc:VGNC:55756]	RUNX1T1	1.42553	5.94682	7.02e-05	0.00251547
ENSBTAG00000001823	stanniocalcin 2 [Source:VGNC Symbol;Acc:VGNC:35378]	STC2	-1.39368	5.43825	7.13e-05	0.00254721
ENSBTAG00000043315	0	0	2.59906	2.11896	7.18e-05	0.00255299
ENSBTAG00000018160	laminin subunit alpha 1 [Source:VGNC Symbol;Acc:VGNC:30769]	LAMA1	2.32907	3.14808	7.31e-05	0.00259333
ENSBTAG00000015085	chloride intracellular channel 3 [Source:VGNC Symbol;Acc:VGNC:27441]	CLIC3	-2.24684	2.04824	7.46e-05	0.00263298
ENSBTAG00000009786	scinderin [Source:VGNC Symbol;Acc:VGNC:34339]	SCIN	-5.42826	1.03566	7.48e-05	0.00263298
ENSBTAG00000013070	ELL associated factor 2 [Source:VGNC Symbol;Acc:VGNC:28295]	EAF2	-1.81875	3.48244	7.52e-05	0.00263757
ENSBTAG00000001774	sprouty RTK signaling antagonist 2 [Source:VGNC Symbol;Acc:VGNC:35242]	SPRY2	1.58123	3.28447	7.59e-05	0.00265314
ENSBTAG00000007331	procollagen-lysine,2-oxoglutarate 5-dioxygenase 2 [Source:VGNC Symbol;Acc:VGNC:33040]	PLOD2	1.93966	7.00991	7.64e-05	0.00266027
ENSBTAG00000018130	microtubule associated protein 2 [Source:VGNC Symbol;Acc:VGNC:31182]	MAP2	2.27935	2.98635	7.75e-05	0.00269011
ENSBTAG00000021344	#N/A	#N/A	4.36892	1.31205	7.91e-05	0.00273706
ENSBTAG00000031950	RAB3A interacting protein [Source:VGNC Symbol;Acc:VGNC:56227]	RAB3IP	2.60987	1.73115	7.98e-05	0.00275018
ENSBTAG00000004272	TLH29 protein precursor-like [Source:NCBI gene (formerly Entrezgene);Acc:617420]	ISG12(B)	1.63061	3.69017	8.05e-05	0.00276783
ENSBTAG00000021799	reticulocalbin 3 [Source:VGNC Symbol;Acc:VGNC:33833]	RCN3	-1.12195	5.76863	8.1e-05	0.00277339
ENSBTAG00000014738	#N/A	#N/A	4.16798	1.73398	8.63e-05	0.00294659
ENSBTAG00000019125	solute carrier family 1 member 1 [Source:VGNC Symbol;Acc:VGNC:34711]	SLC1A1	-1.42172	4.4851	8.8e-05	0.00299291
ENSBTAG00000023372	MYCN proto-oncogene, bHLH transcription factor [Source:NCBI gene (formerly Entrezgene);Acc:616888]	MYCN	-1.75288	4.02344	9.02e-05	0.00305758
ENSBTAG00000007079	#N/A	#N/A	8.2679	1.89812	9.05e-05	0.0030586
ENSBTAG00000054686	CRACD like [Source:NCBI gene (formerly Entrezgene);Acc:525174]	CRACDL	-2.00356	3.194	9.09e-05	0.00306103
ENSBTAG00000000245	NHS like 1 [Source:VGNC Symbol;Acc:VGNC:32072]	NHSL1	1.82265	2.89627	9.12e-05	0.00306103
ENSBTAG00000043641	0	0	2.39462	2.47717	9.31e-05	0.00311442
ENSBTAG00000012656	#N/A	#N/A	4.83993	0.611992	9.4e-05	0.00313256
ENSBTAG00000055295	0	0	-2.03135	2.81793	9.6e-05	0.00318531
ENSBTAG00000008300	fibronectin 1 [Source:VGNC Symbol;Acc:VGNC:29056]	FN1	1.26211	11.1005	9.62e-05	0.00318531
ENSBTAG00000018578	lysyl oxidase like 3 [Source:VGNC Symbol;Acc:VGNC:30954]	LOXL3	-1.17653	5.05258	9.68e-05	0.00319577
ENSBTAG00000000804	MOB kinase activator 3B [Source:VGNC Symbol;Acc:VGNC:31545]	MOB3B	2.39498	1.96692	9.87e-05	0.00323452
ENSBTAG00000000494	phosphodiesterase 4D [Source:VGNC Symbol;Acc:VGNC:32677]	PDE4D	2.9077	1.54307	9.89e-05	0.00323452
ENSBTAG00000000540	ring finger protein 112 [Source:VGNC Symbol;Acc:VGNC:34011]	RNF112	-1.57476	4.08836	9.92e-05	0.00323452
ENSBTAG00000023374	fucosyltransferase 1 [Source:VGNC Symbol;Acc:VGNC:49145]	FUT1	-1.43544	4.25671	9.93e-05	0.00323452
ENSBTAG00000003212	neuronatin [Source:VGNC Symbol;Acc:VGNC:32142]	NNAT	-2.98819	2.94943	0.000100931	0.0032783
ENSBTAG00000011779	mal, T cell differentiation protein 2 [Source:VGNC Symbol;Acc:VGNC:54901]	MAL2	-0.994935	8.27693	0.000102369	0.00331432
ENSBTAG00000010992	cathepsin H [Source:VGNC Symbol;Acc:VGNC:27816]	CTSH	1.23841	4.29392	0.000103363	0.00333577
ENSBTAG00000034885	regulator of cell cycle [Source:VGNC Symbol;Acc:VGNC:33902]	RGCC	1.59175	3.59067	0.000106125	0.00341397
ENSBTAG00000006086	matrix metallopeptidase 28 [Source:VGNC Symbol;Acc:VGNC:31528]	MMP28	1.2378	4.47874	0.000106682	0.00342095
ENSBTAG00000021474	gasdermin D [Source:VGNC Symbol;Acc:VGNC:29675]	GSDMD	-2.67931	1.54527	0.000107302	0.00342992
ENSBTAG00000050852	C-X-C motif chemokine ligand 9 [Source:NCBI gene (formerly Entrezgene);Acc:513990]	CXCL9	-1.82173	3.13192	0.000108562	0.00345922
ENSBTAG00000020485	arrestin beta 1 [Source:VGNC Symbol;Acc:VGNC:26169]	ARRB1	-3.15336	1.41592	0.000109137	0.00346655
ENSBTAG00000012046	JunB proto-oncogene, AP-1 transcription factor subunit [Source:VGNC Symbol;Acc:VGNC:30387]	JUNB	1.07194	7.26591	0.000114627	0.00362948
ENSBTAG00000014878	cytochrome c oxidase subunit 7A1 [Source:VGNC Symbol;Acc:VGNC:27639]	COX7A1	-3.24714	1.33295	0.000115384	0.003642
ENSBTAG00000016169	inhibitor of DNA binding 1, HLH protein [Source:VGNC Symbol;Acc:VGNC:30031]	ID1	-1.34983	8.0806	0.00011653	0.00366669
ENSBTAG00000000066	leucine rich repeat neuronal 4 [Source:VGNC Symbol;Acc:VGNC:31041]	LRRN4	-1.20748	4.75666	0.000118146	0.00370596
ENSBTAG00000011352	#N/A	#N/A	2.57153	1.61027	0.000119256	0.00372916
ENSBTAG00000037778	chemokine (C-X-C motif) ligand 3 [Source:NCBI gene (formerly Entrezgene);Acc:613667]	CXCL3	-1.39514	3.92966	0.000121758	0.00379561
ENSBTAG00000008717	serpin family E member 2 [Source:VGNC Symbol;Acc:VGNC:56144]	SERPINE2	1.1333	6.51876	0.00012311	0.0038259
ENSBTAG00000042963	0	0	3.07683	1.07326	0.000123796	0.00382851
ENSBTAG00000013066	Bos taurus insulin like growth factor 2 (IGF2), transcript variant 2, mRNA. [Source:RefSeq mRNA;Acc:NM_001367627]	IGF2	-2.41853	11.9208	0.000124222	0.00382851
ENSBTAG00000019787	platelet activating factor acetylhydrolase 1b catalytic subunit 3 [Source:VGNC Symbol;Acc:VGNC:32551]	PAFAH1B3	-1.00034	7.37697	0.000124334	0.00382851
ENSBTAG00000007214	elongation factor for RNA polymerase II 2 [Source:VGNC Symbol;Acc:VGNC:28436]	ELL2	1.08751	6.70538	0.000124824	0.00383187
ENSBTAG00000020420	adaptor related protein complex 1 subunit sigma 2 [Source:VGNC Symbol;Acc:VGNC:50199]	AP1S2	1.16439	4.49135	0.000125816	0.00385059
ENSBTAG00000005596	insulin like growth factor binding protein 2 [Source:VGNC Symbol;Acc:VGNC:30084]	IGFBP2	-4.72818	7.12329	0.000126937	0.00387312
ENSBTAG00000019712	ST14 transmembrane serine protease matriptase [Source:NCBI gene (formerly Entrezgene);Acc:767617]	ST14	-2.15963	3.28777	0.000128465	0.00390791
ENSBTAG00000013980	#N/A	#N/A	3.85874	0.90581	0.000129377	0.00392378
ENSBTAG00000015825	coiled-coil domain containing 65 [Source:VGNC Symbol;Acc:VGNC:26908]	CCDC65	-1.93721	2.21138	0.000132191	0.00399098
ENSBTAG00000000369	epidermal growth factor receptor pathway substrate 8 [Source:VGNC Symbol;Acc:VGNC:28555]	EPS8	1.46701	4.32263	0.000132385	0.00399098
ENSBTAG00000025903	glycine decarboxylase [Source:VGNC Symbol;Acc:VGNC:29395]	GLDC	3.00837	1.36025	0.000134003	0.00402768
ENSBTAG00000033429	family with sequence similarity 229 member B [Source:VGNC Symbol;Acc:VGNC:28804]	FAM229B	-1.68134	3.03904	0.000136825	0.00409083
ENSBTAG00000027051	platelet activating factor receptor [Source:VGNC Symbol;Acc:VGNC:33488]	PTAFR	-2.04138	2.84687	0.000136916	0.00409083
ENSBTAG00000045460	#N/A	#N/A	3.52054	1.20618	0.000139691	0.00416138
ENSBTAG00000017318	transmembrane protein 178A [Source:VGNC Symbol;Acc:VGNC:36003]	TMEM178A	1.18508	4.38754	0.000141624	0.00419452
ENSBTAG00000019014	MAGE family member F1 [Source:VGNC Symbol;Acc:VGNC:50144]	MAGEF1	-1.20273	5.97681	0.000141636	0.00419452
ENSBTAG00000008389	HtrA serine peptidase 1 [Source:VGNC Symbol;Acc:VGNC:30004]	HTRA1	-1.028	8.07653	0.000142909	0.0042009
ENSBTAG00000001899	potassium voltage-gated channel subfamily H member 7 [Source:VGNC Symbol;Acc:VGNC:30449]	KCNH7	3.20368	1.34669	0.000143119	0.0042009
ENSBTAG00000043462	Small nucleolar RNA SNORD14 [Source:RFAM;Acc:RF00016]	SNORD14	2.35291	1.93741	0.00014317	0.0042009
ENSBTAG00000038662	gap junction protein beta 6 [Source:VGNC Symbol;Acc:VGNC:29381]	GJB6	-5.45991	1.75396	0.000143544	0.0042009
ENSBTAG00000003733	transmembrane 4 L six family member 5 [Source:VGNC Symbol;Acc:VGNC:35907]	TM4SF5	-1.35049	3.97952	0.000144522	0.0042009
ENSBTAG00000043243	0	0	2.7891	1.68834	0.000144549	0.0042009
ENSBTAG00000019929	integrin subunit alpha V [Source:VGNC Symbol;Acc:VGNC:30323]	ITGAV	1.74268	2.86297	0.000144772	0.0042009
ENSBTAG00000049168	#N/A	#N/A	2.54552	1.93181	0.000148108	0.0042845
ENSBTAG00000006187	microfibril associated protein 4 [Source:VGNC Symbol;Acc:VGNC:31424]	MFAP4	-1.07728	5.73405	0.000148504	0.0042845
ENSBTAG00000034693	synaptotagmin 1 [Source:VGNC Symbol;Acc:VGNC:35535]	SYT1	-1.79983	4.68104	0.000152833	0.00439679
ENSBTAG00000011100	cathepsin C [Source:VGNC Symbol;Acc:VGNC:27814]	CTSC	1.63239	5.56027	0.000155723	0.00446152
ENSBTAG00000005198	fibroblast growth factor 1 [Source:VGNC Symbol;Acc:VGNC:28970]	FGF1	-2.26927	2.86147	0.000156467	0.00446152
ENSBTAG00000034529	high mobility group AT-hook 1 [Source:VGNC Symbol;Acc:VGNC:29874]	HMGA1	2.11408	8.92259	0.000157512	0.00446152
ENSBTAG00000043077	0	0	3.22647	1.67935	0.000157676	0.00446152
ENSBTAG00000012405	platelet endothelial aggregation receptor 1 [Source:VGNC Symbol;Acc:VGNC:32734]	PEAR1	-2.59535	2.13399	0.000157781	0.00446152
ENSBTAG00000017911	#N/A	#N/A	3.23949	0.742302	0.000158054	0.00446152
ENSBTAG00000000243	heme binding protein 2 [Source:VGNC Symbol;Acc:VGNC:29798]	HEBP2	1.2301	4.50563	0.000158569	0.00446152
ENSBTAG00000002515	dynein axonemal assembly factor 3 [Source:NCBI gene (formerly Entrezgene);Acc:104968460]	TNNI3	-1.65578	4.8894	0.000158628	0.00446152
ENSBTAG00000026266	myosin, light chain 12B, regulatory [Source:NCBI gene (formerly Entrezgene);Acc:614055]	MYL12B	-1.47252	5.27896	0.00015965	0.00447776
ENSBTAG00000000182	serine peptidase inhibitor, Kunitz type 2 [Source:VGNC Symbol;Acc:VGNC:49973]	SPINT2	-1.13308	4.73975	0.000166473	0.00465616
ENSBTAG00000004895	actin filament associated protein 1 like 2 [Source:VGNC Symbol;Acc:VGNC:25708]	AFAP1L2	-1.08426	5.00489	0.000168604	0.00470269
ENSBTAG00000006801	transmembrane protein 106A [Source:VGNC Symbol;Acc:VGNC:35944]	TMEM106A	-1.20901	5.02236	0.000169174	0.00470557
ENSBTAG00000002335	heart and neural crest derivatives expressed 1 [Source:VGNC Symbol;Acc:VGNC:29746]	HAND1	-9.00246	2.55614	0.000177151	0.00491386
ENSBTAG00000001770	ST8 alpha-N-acetyl-neuraminide alpha-2,8-sialyltransferase 5 [Source:VGNC Symbol;Acc:VGNC:54494]	ST8SIA5	1.32335	3.88741	0.000183103	0.00506501
ENSBTAG00000005877	family with sequence similarity 83 member A [Source:VGNC Symbol;Acc:VGNC:28832]	FAM83A	-2.96196	1.11532	0.000184678	0.00509248
ENSBTAG00000001481	immunoglobulin superfamily member 9 [Source:VGNC Symbol;Acc:VGNC:30097]	IGSF9	-1.5681	3.59797	0.000185108	0.00509248
ENSBTAG00000007490	sulfatase 2 [Source:VGNC Symbol;Acc:VGNC:35466]	SULF2	-2.57393	3.60959	0.000186322	0.00511192
ENSBTAG00000034393	family with sequence similarity 149 member A [Source:VGNC Symbol;Acc:VGNC:55045]	FAM149A	1.64526	3.53158	0.000191162	0.00523046
ENSBTAG00000000995	terminal nucleotidyltransferase 5A [Source:VGNC Symbol;Acc:VGNC:28815]	TENT5A	1.76655	2.40632	0.000192875	0.00526302
ENSBTAG00000011043	#N/A	#N/A	-2.65686	1.17326	0.000194713	0.00529881
ENSBTAG00000023453	chromosome 18 C19orf54 homolog [Source:VGNC Symbol;Acc:VGNC:49180]	C18H19orf54	-1.52777	3.55828	0.000199357	0.00541057
ENSBTAG00000014027	tripartite motif containing 36 [Source:VGNC Symbol;Acc:VGNC:36331]	TRIM36	2.54111	1.59783	0.000205047	0.00555004
ENSBTAG00000009997	anoctamin 1 [Source:VGNC Symbol;Acc:VGNC:50077]	ANO1	-2.23077	3.14397	0.000206819	0.00558301
ENSBTAG00000020707	adhesion G protein-coupled receptor G6 [Source:VGNC Symbol;Acc:VGNC:25669]	ADGRG6	1.39834	3.68574	0.000207634	0.00559001
ENSBTAG00000017310	eva-1 homolog C [Source:VGNC Symbol;Acc:VGNC:28633]	EVA1C	-1.72087	2.42089	0.000211117	0.00565917
ENSBTAG00000043268	Small nucleolar RNA SNORD79 [Source:RFAM;Acc:RF00152]	SNORD79	1.89487	2.81511	0.000211327	0.00565917
ENSBTAG00000005230	short stature homeobox 2 [Source:VGNC Symbol;Acc:VGNC:34606]	SHOX2	1.24135	5.09853	0.000215126	0.00574563
ENSBTAG00000003313	TNF receptor superfamily member 9 [Source:VGNC Symbol;Acc:VGNC:36171]	TNFRSF9	2.49678	1.96559	0.000216445	0.00576556
ENSBTAG00000019461	NUMB like endocytic adaptor protein [Source:VGNC Symbol;Acc:VGNC:32349]	NUMBL	-1.24997	4.4814	0.000221699	0.0058795
ENSBTAG00000005305	neurotensin [Source:VGNC Symbol;Acc:VGNC:32311]	NTS	2.69604	9.19877	0.00022189	0.0058795
ENSBTAG00000054287	C1q and TNF related 2 [Source:NCBI gene (formerly Entrezgene);Acc:539842]	C1QTNF2	-2.05469	1.72112	0.000225979	0.00597213
ENSBTAG00000017616	adenylosuccinate synthase 1 [Source:VGNC Symbol;Acc:VGNC:25701]	ADSS1	-2.12949	2.2186	0.000228917	0.00603395
ENSBTAG00000015505	fatty acid desaturase 2 [Source:VGNC Symbol;Acc:VGNC:28702]	FADS2	-1.05755	6.62516	0.000232033	0.0061001
ENSBTAG00000000559	phospholipid transfer protein [Source:VGNC Symbol;Acc:VGNC:33055]	PLTP	-2.24719	1.86594	0.000236401	0.00619875
ENSBTAG00000030650	thiosulfate sulfurtransferase [Source:VGNC Symbol;Acc:VGNC:36449]	TST	-1.32327	4.10608	0.000237835	0.00622016
ENSBTAG00000022580	inka box actin regulator 2 [Source:VGNC Symbol;Acc:VGNC:50127]	INKA2	-1.11512	5.21922	0.000244855	0.00638716
ENSBTAG00000021378	S100 calcium binding protein A13 [Source:VGNC Symbol;Acc:VGNC:34239]	S100A13	-1.04342	5.9672	0.000246475	0.00640139
ENSBTAG00000046277	#N/A	#N/A	2.8149	1.20565	0.000246672	0.00640139
ENSBTAG00000049300	alanyl-tRNA synthetase domain containing 1 [Source:NCBI gene (formerly Entrezgene);Acc:100125882]	AARSD1	1.60755	4.02885	0.000249272	0.00645223
ENSBTAG00000002136	FCH and mu domain containing endocytic adaptor 1 [Source:VGNC Symbol;Acc:VGNC:28935]	FCHO1	-1.87704	3.6401	0.000260377	0.00671445
ENSBTAG00000019054	epithelial stromal interaction 1 [Source:VGNC Symbol;Acc:VGNC:28557]	EPSTI1	-2.26471	3.17097	0.000261394	0.00671445
ENSBTAG00000037907	dermatan sulfate epimerase like [Source:VGNC Symbol;Acc:VGNC:28219]	DSEL	-1.29939	4.22522	0.000261403	0.00671445
ENSBTAG00000042984	#N/A	#N/A	2.64692	0.928856	0.000263356	0.00674741
ENSBTAG00000011734	ankyrin repeat domain 1 [Source:VGNC Symbol;Acc:VGNC:25908]	ANKRD1	1.03225	10.0494	0.000264528	0.00676023
ENSBTAG00000004997	catenin alpha like 1 [Source:VGNC Symbol;Acc:VGNC:27801]	CTNNAL1	0.932048	7.16075	0.00026643	0.0067916
ENSBTAG00000015908	membrane bound O-acyltransferase domain containing 7 [Source:VGNC Symbol;Acc:VGNC:31289]	MBOAT7	-0.972843	6.82445	0.000267552	0.00679491
ENSBTAG00000018936	lanosterol synthase [Source:VGNC Symbol;Acc:VGNC:31065]	LSS	-0.948691	6.08896	0.000268052	0.00679491
ENSBTAG00000018416	coiled-coil domain containing 42 [Source:VGNC Symbol;Acc:VGNC:26896]	CCDC42	2.11276	2.30367	0.00026976	0.00679491
ENSBTAG00000022000	#N/A	#N/A	3.10987	0.886426	0.000269902	0.00679491
ENSBTAG00000015810	chromosome 15 open reading frame, human C11orf34 [Source:NCBI gene (formerly Entrezgene);Acc:505518]	C15H11orf34	-4.59779	4.42407	0.000269934	0.00679491
ENSBTAG00000021607	NADH:ubiquinone oxidoreductase complex assembly factor 2 [Source:VGNC Symbol;Acc:VGNC:31954]	NDUFAF2	1.33591	3.60351	0.000271236	0.00681066
ENSBTAG00000010270	acyl-CoA thioesterase 4-like [Source:NCBI gene (formerly Entrezgene);Acc:512541]	0	-1.69241	4.19047	0.000283304	0.00709599
ENSBTAG00000019741	complement C3a receptor 1 [Source:VGNC Symbol;Acc:VGNC:26639]	C3AR1	3.25063	1.2042	0.000287598	0.00718567
ENSBTAG00000009851	roundabout guidance receptor 1 [Source:VGNC Symbol;Acc:VGNC:34078]	ROBO1	1.51972	4.48434	0.000294693	0.00734471
ENSBTAG00000018227	solute carrier family 4 member 7 [Source:VGNC Symbol;Acc:VGNC:34896]	SLC4A7	1.21452	4.45408	0.000305455	0.00759413
ENSBTAG00000042880	#N/A	#N/A	1.17369	4.493	0.000310758	0.00769341
ENSBTAG00000019964	growth arrest specific 6 [Source:VGNC Symbol;Acc:VGNC:29261]	GAS6	-0.998689	7.59004	0.000310976	0.00769341
ENSBTAG00000001727	peroxiredoxin like 2B [Source:VGNC Symbol;Acc:VGNC:28792]	PRXL2B	-1.07519	5.76481	0.000312103	0.00770237
ENSBTAG00000019402	cilia and flagella associated protein 100 [Source:VGNC Symbol;Acc:VGNC:27236]	CFAP100	-1.93435	2.28947	0.000316917	0.00780204
ENSBTAG00000022989	family with sequence similarity 174 member B [Source:VGNC Symbol;Acc:VGNC:28762]	FAM174B	2.09542	5.22123	0.000319068	0.00783583
ENSBTAG00000007447	nudix hydrolase 4 [Source:NCBI gene (formerly Entrezgene);Acc:614183]	NUDT4	1.16941	4.19316	0.00032315	0.00791678
ENSBTAG00000019665	interleukin 1 receptor antagonist [Source:VGNC Symbol;Acc:VGNC:30136]	IL1RN	1.22647	4.71012	0.000328706	0.00803335
ENSBTAG00000022622	cytokine inducible SH2 containing protein [Source:VGNC Symbol;Acc:VGNC:27374]	CISH	2.51722	1.25797	0.000330646	0.0080612
ENSBTAG00000009049	uncharacterized LOC507581 [Source:NCBI gene (formerly Entrezgene);Acc:507581]	0	-1.90449	1.95635	0.00033474	0.00813107
ENSBTAG00000020060	thioredoxin interacting protein [Source:VGNC Symbol;Acc:VGNC:36541]	TXNIP	-2.81523	5.11716	0.000335127	0.00813107
ENSBTAG00000018563	secreted frizzled related protein 2 [Source:VGNC Symbol;Acc:VGNC:34521]	SFRP2	-2.92376	8.7749	0.000340492	0.0082345
ENSBTAG00000039425	keratin 6A [Source:NCBI gene (formerly Entrezgene);Acc:614456]	KRT6A	-5.53078	4.0814	0.0003415	0.0082345
ENSBTAG00000007981	G protein-coupled receptor kinase 5 [Source:VGNC Symbol;Acc:VGNC:29656]	GRK5	-1.00563	6.38481	0.000342143	0.0082345
ENSBTAG00000011624	fibroblast growth factor 21 [Source:VGNC Symbol;Acc:VGNC:28977]	FGF21	-1.9501	2.25559	0.000343082	0.0082345
ENSBTAG00000007678	mohawk homeobox [Source:VGNC Symbol;Acc:VGNC:31493]	MKX	4.16218	0.717757	0.000343479	0.0082345
ENSBTAG00000003667	talin 2 [Source:VGNC Symbol;Acc:VGNC:35898]	TLN2	1.21686	4.17354	0.000348415	0.008333
ENSBTAG00000017223	mesoderm specific transcript [Source:VGNC Symbol;Acc:VGNC:31393]	MEST	-1.70931	5.31848	0.000350117	0.00835386
ENSBTAG00000019203	S100 calcium binding protein A4 [Source:VGNC Symbol;Acc:VGNC:34244]	S100A4	-1.17163	9.91662	0.000352009	0.00837914
ENSBTAG00000020244	ephrin A1 [Source:VGNC Symbol;Acc:VGNC:28355]	EFNA1	-1.0626	5.59643	0.000353435	0.00839324
ENSBTAG00000042297	#N/A	#N/A	1.69384	2.57788	0.000360558	0.00854225
ENSBTAG00000022294	fatty acid desaturase 1 [Source:VGNC Symbol;Acc:VGNC:28701]	FADS1	-0.961937	6.9163	0.000370863	0.00876577
ENSBTAG00000042357	#N/A	#N/A	3.50392	0.94798	0.000374195	0.00882382
ENSBTAG00000015562	phospholipase B domain containing 1 [Source:VGNC Symbol;Acc:VGNC:32978]	PLBD1	-2.80241	2.70067	0.000375179	0.00882635
ENSBTAG00000015369	MLLT11 transcription factor 7 cofactor [Source:VGNC Symbol;Acc:VGNC:31502]	MLLT11	1.76612	5.64571	0.000389263	0.00913633
ENSBTAG00000000460	synaptotagmin like 2 [Source:NCBI gene (formerly Entrezgene);Acc:614406]	SYTL2	1.54296	3.33011	0.000391841	0.00917326
ENSBTAG00000017287	DNA damage regulated autophagy modulator 1 [Source:VGNC Symbol;Acc:VGNC:28201]	DRAM1	-1.41443	4.69975	0.000392658	0.00917326
ENSBTAG00000010932	DnaJ heat shock protein family (Hsp40) member C12 [Source:VGNC Symbol;Acc:VGNC:55984]	DNAJC12	2.24461	1.54414	0.000394308	0.00919048
ENSBTAG00000016165	keratin 7 [Source:VGNC Symbol;Acc:VGNC:30734]	KRT7	-5.34873	2.12086	0.000412394	0.00958982
ENSBTAG00000011934	phosphoenolpyruvate carboxykinase 2, mitochondrial [Source:VGNC Symbol;Acc:VGNC:32632]	PCK2	-1.13867	6.31489	0.000415577	0.00964158
ENSBTAG00000018904	enkurin domain containing 1 [Source:VGNC Symbol;Acc:VGNC:28495]	ENKD1	-1.27211	3.54809	0.00042335	0.00979934
ENSBTAG00000033190	phosphoglucomutase 5 [Source:VGNC Symbol;Acc:VGNC:32797]	PGM5	2.30046	5.29551	0.000424734	0.00980882
ENSBTAG00000040053	myosin heavy chain 6 [Source:VGNC Symbol;Acc:VGNC:55126]	MYH6	1.44381	4.00371	0.000426781	0.00983353
ENSBTAG00000045316	0	0	2.38998	1.81544	0.00042843	0.009849
ENSBTAG00000044092	IQ motif containing K [Source:VGNC Symbol;Acc:VGNC:58601]	IQCK	-1.91968	1.96752	0.000437674	0.0100386
ENSBTAG00000006486	tRNA splicing endonuclease subunit 34 [Source:VGNC Symbol;Acc:VGNC:36411]	TSEN34	-0.983024	6.45587	0.000448416	0.0102616
ENSBTAG00000045550	tetraspanin 6 [Source:VGNC Symbol;Acc:VGNC:36441]	TSPAN6	0.954747	5.74918	0.000455458	0.0103991
ENSBTAG00000016267	serpin family G member 1 [Source:VGNC Symbol;Acc:VGNC:54891]	SERPING1	-2.21385	2.24399	0.000461312	0.0105089
ENSBTAG00000042176	#N/A	#N/A	2.97527	0.791343	0.000464413	0.0105557
ENSBTAG00000046668	angiogenin 2 [Source:NCBI gene (formerly Entrezgene);Acc:783907]	ANG2	-1.53529	3.59444	0.000469008	0.0106361
ENSBTAG00000000345	claudin 15 [Source:VGNC Symbol;Acc:VGNC:27405]	CLDN15	-1.85538	3.45567	0.000470839	0.0106537
ENSBTAG00000004159	#N/A	#N/A	2.61244	1.90452	0.000473197	0.0106666
ENSBTAG00000032427	formin homology 2 domain containing 1 [Source:VGNC Symbol;Acc:VGNC:29003]	FHOD1	-0.943271	6.18151	0.000473532	0.0106666
ENSBTAG00000010015	NmrA like redox sensor 1 [Source:VGNC Symbol;Acc:VGNC:32134]	NMRAL1	-1.368	3.84628	0.00048462	0.010892
ENSBTAG00000052516	cytidine deaminase [Source:NCBI gene (formerly Entrezgene);Acc:616377]	CDA	1.73421	2.23194	0.00048947	0.0109766
ENSBTAG00000016883	SAGA complex associated factor 29 [Source:VGNC Symbol;Acc:VGNC:97311]	SGF29	-1.14258	4.88233	0.000493438	0.0110409
ENSBTAG00000000140	epoxide hydrolase 1 [Source:VGNC Symbol;Acc:VGNC:28541]	EPHX1	-1.79829	3.14065	0.000498652	0.0111308
ENSBTAG00000010178	protein tyrosine phosphatase receptor type D [Source:VGNC Symbol;Acc:VGNC:33548]	PTPRD	2.08562	2.196	0.000499664	0.0111308
ENSBTAG00000007223	F-box protein 2 [Source:VGNC Symbol;Acc:VGNC:28897]	FBXO2	-2.43997	1.26226	0.000507554	0.0112816
ENSBTAG00000004561	paired box 6 [Source:VGNC Symbol;Acc:VGNC:32598]	PAX6	1.623	3.44336	0.000515509	0.0114332
ENSBTAG00000014270	unc-5 netrin receptor B [Source:VGNC Symbol;Acc:VGNC:36671]	UNC5B	-1.28924	7.55789	0.000520129	0.0115103
ENSBTAG00000017733	carbonic anhydrase II [Source:NCBI gene (formerly Entrezgene);Acc:280740]	CA2	-3.6754	1.019	0.000533452	0.0117792
ENSBTAG00000031583	nuclear protein 2, transcriptional regulator [Source:NCBI gene (formerly Entrezgene);Acc:614047]	NUPR2	-1.55078	2.94199	0.000538457	0.011849
ENSBTAG00000020178	arylsulfatase family member K [Source:VGNC Symbol;Acc:VGNC:26179]	ARSK	2.44146	1.0737	0.000538965	0.011849
ENSBTAG00000004888	#N/A	#N/A	3.25369	0.995218	0.000540756	0.0118625
ENSBTAG00000012113	holocytochrome c synthase [Source:VGNC Symbol;Acc:VGNC:29770]	HCCS	0.964855	6.26344	0.000542226	0.0118689
ENSBTAG00000009451	Jun dimerization protein 2 [Source:VGNC Symbol;Acc:VGNC:30374]	JDP2	-1.43362	3.63869	0.000554353	0.012108
ENSBTAG00000047161	arylsulfatase family member H [Source:VGNC Symbol;Acc:VGNC:50166]	ARSH	2.52994	1.7719	0.000558055	0.0121625
ENSBTAG00000026461	calcium voltage-gated channel subunit alpha1 H [Source:VGNC Symbol;Acc:VGNC:26678]	CACNA1H	-3.31334	1.20846	0.00056203	0.0122226
ENSBTAG00000011976	cytochrome P450, family 4, subfamily B, polypeptide 1 [Source:NCBI gene (formerly Entrezgene);Acc:540149]	CYP4B1	-3.353	0.771863	0.000569539	0.0123592
ENSBTAG00000014092	CUGBP Elav-like family member 6 [Source:NCBI gene (formerly Entrezgene);Acc:539205]	CELF6	-1.63025	2.8911	0.000573096	0.0124097
ENSBTAG00000020046	CXADR like membrane protein [Source:VGNC Symbol;Acc:VGNC:50091]	CLMP	-3.81453	1.13265	0.000575079	0.0124259
ENSBTAG00000003329	follistatin [Source:VGNC Symbol;Acc:VGNC:29134]	FST	0.967795	7.02891	0.000576675	0.0124337
ENSBTAG00000031395	#N/A	#N/A	1.61259	2.52303	0.000579059	0.0124584
ENSBTAG00000000292	T cell immune regulator 1, ATPase H+ transporting V0 subunit a3 [Source:VGNC Symbol;Acc:VGNC:56298]	TCIRG1	-0.996899	5.73361	0.000584788	0.0125549
ENSBTAG00000004720	sulfatase 1 [Source:VGNC Symbol;Acc:VGNC:53880]	SULF1	-2.0035	2.79909	0.00059464	0.0127392
ENSBTAG00000003958	transmembrane protein 220 [Source:VGNC Symbol;Acc:VGNC:36042]	TMEM220	-1.60831	2.58414	0.000600336	0.0128339
ENSBTAG00000020880	armadillo like helical domain containing 4 [Source:VGNC Symbol;Acc:VGNC:55104]	ARMH4	2.63906	1.75846	0.000608005	0.0129501
ENSBTAG00000003791	lysophosphatidic acid receptor 3 [Source:VGNC Symbol;Acc:VGNC:30957]	LPAR3	-1.24962	3.86096	0.000608342	0.0129501
ENSBTAG00000039688	#N/A	#N/A	3.34484	1.06939	0.000625967	0.0132972
ENSBTAG00000011859	inositol-pentakisphosphate 2-kinase [Source:VGNC Symbol;Acc:VGNC:56974]	IPPK	-1.13744	5.09856	0.00064191	0.0136071
ENSBTAG00000010511	lysine acetyltransferase 8 [Source:VGNC Symbol;Acc:VGNC:30404]	KAT8	-1.04061	5.43958	0.000643765	0.0136118
ENSBTAG00000016928	PDZ domain containing 7 [Source:NCBI gene (formerly Entrezgene);Acc:511930]	0	-2.35992	1.31302	0.000644833	0.0136118
ENSBTAG00000034193	beta-carotene oxygenase 2 [Source:VGNC Symbol;Acc:VGNC:26454]	BCO2	-1.32764	3.85588	0.000646386	0.013616
ENSBTAG00000048906	AHNAK nucleoprotein 2 [Source:NCBI gene (formerly Entrezgene);Acc:527701]	AHNAK2	-1.63389	2.48149	0.000656766	0.0138058
ENSBTAG00000013054	major facilitator superfamily domain containing 2A [Source:VGNC Symbol;Acc:VGNC:31435]	MFSD2A	1.48529	2.93271	0.000659721	0.013839
ENSBTAG00000004613	chondroitin sulfate N-acetylgalactosaminyltransferase 1 [Source:VGNC Symbol;Acc:VGNC:27759]	CSGALNACT1	1.97939	2.24574	0.000668241	0.0139886
ENSBTAG00000031941	peptidase D [Source:VGNC Symbol;Acc:VGNC:32747]	PEPD	-1.04722	4.5808	0.00067021	0.0140007
ENSBTAG00000003871	cytochrome P450 subfamily 2B [Source:NCBI gene (formerly Entrezgene);Acc:504769]	CYP2B6	-2.70218	0.745791	0.000683484	0.0142402
ENSBTAG00000014324	ANTXR cell adhesion molecule 2 [Source:VGNC Symbol;Acc:VGNC:25962]	ANTXR2	1.82701	5.65865	0.000684504	0.0142402
ENSBTAG00000039581	homeobox D4 [Source:VGNC Symbol;Acc:VGNC:97278]	HOXD4	2.35009	1.35569	0.000691487	0.0143558
ENSBTAG00000006025	activator of HSP90 ATPase homolog 2 [Source:NCBI gene (formerly Entrezgene);Acc:531017]	AHSA2	1.36813	2.95106	0.000706887	0.0146454
ENSBTAG00000009216	hydrogen voltage gated channel 1 [Source:VGNC Symbol;Acc:VGNC:30010]	HVCN1	2.1013	1.98344	0.000713353	0.014749
ENSBTAG00000009199	GLIS family zinc finger 2 [Source:VGNC Symbol;Acc:VGNC:29407]	GLIS2	-1.06375	7.86833	0.000716675	0.0147873
ENSBTAG00000002205	cyclic nucleotide gated channel subunit alpha 1 [Source:VGNC Symbol;Acc:VGNC:27497]	CNGA1	2.11019	2.26008	0.000718439	0.0147934
ENSBTAG00000014560	H2.0 like homeobox [Source:VGNC Symbol;Acc:VGNC:50277]	HLX	-1.6331	3.28045	0.00074156	0.0152383
ENSBTAG00000012335	ubiquitin like modifier activating enzyme 7 [Source:VGNC Symbol;Acc:VGNC:36566]	UBA7	-1.47821	3.06368	0.000749528	0.0153707
ENSBTAG00000018252	arrestin domain containing 4 [Source:VGNC Symbol;Acc:VGNC:26174]	ARRDC4	-2.10609	2.2567	0.000763405	0.0156234
ENSBTAG00000043305	#N/A	#N/A	2.69865	0.791788	0.000766736	0.0156598
ENSBTAG00000005534	enolase 3 [Source:VGNC Symbol;Acc:VGNC:28498]	ENO3	1.2948	7.23281	0.000769142	0.0156771
ENSBTAG00000019954	abhydrolase domain containing 2, acylglycerol lipase [Source:VGNC Symbol;Acc:VGNC:25500]	ABHD2	1.35928	3.01644	0.000774244	0.0157492
ENSBTAG00000020108	leucine zipper and EF-hand containing transmembrane protein 1 [Source:VGNC Symbol;Acc:VGNC:30846]	LETM1	1.00855	4.75577	0.000777769	0.015789
ENSBTAG00000051524	stress associated endoplasmic reticulum protein family member 2 [Source:NCBI gene (formerly Entrezgene);Acc:613627]	SERP2	1.06373	4.39342	0.000787446	0.0159533
ENSBTAG00000009975	PBX homeobox 4 [Source:VGNC Symbol;Acc:VGNC:32610]	PBX4	-1.94468	2.26266	0.000798121	0.0161099
ENSBTAG00000009649	dynein regulatory complex subunit 1 [Source:VGNC Symbol;Acc:VGNC:28205]	DRC1	-2.01694	1.62985	0.000799801	0.0161099
ENSBTAG00000039391	ubiquitin specific peptidase 27 X-linked [Source:VGNC Symbol;Acc:VGNC:56956]	USP27X	-1.52627	2.93628	0.000799975	0.0161099
ENSBTAG00000008139	homeobox A3 [Source:VGNC Symbol;Acc:VGNC:29911]	HOXA3	1.1022	5.08044	0.000817508	0.0164301
ENSBTAG00000003155	interferon, alpha-inducible protein 27-like 2 [Source:NCBI gene (formerly Entrezgene);Acc:535465]	IFI27L2	-0.950797	5.57876	0.000826918	0.0165861
ENSBTAG00000048054	UDP-N-acetylglucosamine pyrophosphorylase 1 like 1 [Source:VGNC Symbol;Acc:VGNC:36560]	UAP1L1	-1.21833	4.05405	0.000831043	0.0166153
ENSBTAG00000004742	RUNX family transcription factor 1 [Source:VGNC Symbol;Acc:VGNC:49959]	RUNX1	2.12545	1.76415	0.000831674	0.0166153
ENSBTAG00000049482	adenine nucleotide translocase lysine methyltransferase [Source:NCBI gene (formerly Entrezgene);Acc:530342]	ANTKMT	-0.95322	6.00846	0.000834449	0.0166378
ENSBTAG00000008299	interleukin 20 receptor subunit beta [Source:VGNC Symbol;Acc:VGNC:30140]	IL20RB	-1.39877	3.30961	0.00084807	0.0168463
ENSBTAG00000012721	4-hydroxy-2-oxoglutarate aldolase 1 [Source:VGNC Symbol;Acc:VGNC:29900]	HOGA1	-1.92317	1.34789	0.000848255	0.0168463
ENSBTAG00000020896	galectin-related inter-fiber protein [Source:VGNC Symbol;Acc:VGNC:29642]	GRIFIN	-3.10089	1.22506	0.000856654	0.0169796
ENSBTAG00000004379	ETHE1 persulfide dioxygenase [Source:VGNC Symbol;Acc:VGNC:28623]	ETHE1	-1.16252	4.96942	0.000862521	0.0170623
ENSBTAG00000006280	RNA binding fox-1 homolog 3 [Source:VGNC Symbol;Acc:VGNC:33779]	RBFOX3	-1.43294	2.88693	0.000871945	0.0172149
ENSBTAG00000032097	F-box protein 21 [Source:VGNC Symbol;Acc:VGNC:28898]	FBXO21	-0.892664	6.69995	0.000874019	0.0172221
ENSBTAG00000001983	small cell adhesion glycoprotein [Source:VGNC Symbol;Acc:VGNC:34982]	SMAGP	1.21809	3.64947	0.000886555	0.017435
ENSBTAG00000001117	ankyrin repeat domain 50 [Source:VGNC Symbol;Acc:VGNC:25934]	ANKRD50	1.43618	3.52444	0.000890185	0.0174723
ENSBTAG00000005715	fucose mutarotase [Source:VGNC Symbol;Acc:VGNC:29145]	FUOM	-0.963038	5.05053	0.000904436	0.0177174
ENSBTAG00000011358	immediate early response 3 [Source:VGNC Symbol;Acc:VGNC:30039]	IER3	0.954219	6.77073	0.000906444	0.0177223
ENSBTAG00000014020	rhotekin 2 [Source:VGNC Symbol;Acc:VGNC:34198]	RTKN2	1.24968	4.99137	0.000909371	0.0177369
ENSBTAG00000012004	transforming growth factor beta 3 [Source:VGNC Symbol;Acc:VGNC:35803]	TGFB3	1.35347	2.88368	0.000910713	0.0177369
ENSBTAG00000004178	acyl-CoA oxidase 2 [Source:VGNC Symbol;Acc:VGNC:25553]	ACOX2	-1.10307	4.79971	0.000945089	0.0183708
ENSBTAG00000010661	dihydropyrimidinase like 3 [Source:VGNC Symbol;Acc:VGNC:28196]	DPYSL3	0.912446	6.66866	0.000990625	0.0192189
ENSBTAG00000045243	#N/A	#N/A	2.47825	1.22496	0.00101448	0.01961
ENSBTAG00000021377	S100 calcium binding protein A14 [Source:VGNC Symbol;Acc:VGNC:34240]	S100A14	-0.94586	6.34568	0.00101468	0.01961
ENSBTAG00000019150	phospholipase D family member 3 [Source:VGNC Symbol;Acc:VGNC:32997]	PLD3	-1.04459	6.48897	0.00101916	0.0196588
ENSBTAG00000017797	lymphocyte antigen 75 [Source:NCBI gene (formerly Entrezgene);Acc:407236]	LY75	1.8326	2.33852	0.00102907	0.019785
ENSBTAG00000002615	LON peptidase N-terminal domain and ring finger 3 [Source:VGNC Symbol;Acc:VGNC:30950]	LONRF3	3.39964	0.859522	0.00102963	0.019785
ENSBTAG00000011613	plastin 3 [Source:VGNC Symbol;Acc:VGNC:33052]	PLS3	0.888272	6.68023	0.00105103	0.0201578
ENSBTAG00000002148	RAB3D, member RAS oncogene family [Source:VGNC Symbol;Acc:VGNC:33652]	RAB3D	-0.956426	5.10543	0.00105879	0.0202153
ENSBTAG00000040151	GTP cyclohydrolase 1 [Source:VGNC Symbol;Acc:VGNC:29286]	GCH1	1.18491	4.54982	0.00105883	0.0202153
ENSBTAG00000022150	matrix remodeling associated 5 [Source:VGNC Symbol;Acc:VGNC:31774]	MXRA5	1.98664	1.43864	0.00106005	0.0202153
ENSBTAG00000002647	regulator of G protein signaling 10 [Source:VGNC Symbol;Acc:VGNC:33911]	RGS10	-1.4762	2.64781	0.00108024	0.0204961
ENSBTAG00000007244	nidogen 1 [Source:VGNC Symbol;Acc:VGNC:55991]	NID1	-2.0553	2.96032	0.00108199	0.0204961
ENSBTAG00000017661	regulatory factor X2 [Source:VGNC Symbol;Acc:VGNC:33894]	RFX2	-1.31766	3.39552	0.00108286	0.0204961
ENSBTAG00000042280	0	0	2.16323	1.11347	0.00108292	0.0204961
ENSBTAG00000015801	ephrin B1 [Source:VGNC Symbol;Acc:VGNC:28359]	EFNB1	-1.07513	3.93803	0.00109258	0.02064
ENSBTAG00000048916	lipase G, endothelial type [Source:NCBI gene (formerly Entrezgene);Acc:509808]	LIPG	1.16677	4.4027	0.00109882	0.0207191
ENSBTAG00000019553	#N/A	#N/A	3.17349	0.692939	0.00111515	0.0209878
ENSBTAG00000017409	distal-less homeobox 3 [Source:VGNC Symbol;Acc:VGNC:55816]	DLX3	-1.32811	2.93394	0.00117347	0.0220442
ENSBTAG00000048631	TIAM Rac1 associated GEF 1 [Source:NCBI gene (formerly Entrezgene);Acc:536517]	0	-2.54154	3.32689	0.00117703	0.0220699
ENSBTAG00000017860	homeodomain interacting protein kinase 2 [Source:VGNC Symbol;Acc:VGNC:58380]	HIPK2	1.49294	2.46427	0.00118709	0.0222171
ENSBTAG00000022360	SRY-box transcription factor 5 [Source:VGNC Symbol;Acc:VGNC:35149]	SOX5	-1.59306	2.00726	0.00119536	0.0223304
ENSBTAG00000001829	solute carrier family 17 member 9 [Source:VGNC Symbol;Acc:VGNC:34704]	SLC17A9	1.20675	3.319	0.00121647	0.0226827
ENSBTAG00000011798	serine/threonine kinase 38 like [Source:VGNC Symbol;Acc:VGNC:35400]	STK38L	1.10331	3.84824	0.00122334	0.022727
ENSBTAG00000037986	PNMA family member 2 [Source:VGNC Symbol;Acc:VGNC:33084]	PNMA2	1.6053	3.47678	0.0012248	0.022727
ENSBTAG00000016498	phosphatase and actin regulator 2 [Source:VGNC Symbol;Acc:VGNC:32805]	PHACTR2	1.58186	4.25104	0.00122562	0.022727
ENSBTAG00000019745	lipase maturation factor 1 [Source:VGNC Symbol;Acc:VGNC:84515]	LMF1	-2.13994	1.7927	0.0012355	0.022868
ENSBTAG00000040277	H4 clustered histone 4 [Source:VGNC Symbol;Acc:VGNC:83562]	H4C4	0.996372	4.83337	0.00124288	0.0229625
ENSBTAG00000018833	SV2 related protein [Source:VGNC Symbol;Acc:VGNC:35498]	SVOP	2.03095	1.87347	0.0012576	0.0231918
ENSBTAG00000008798	dynein regulatory complex subunit 3 [Source:VGNC Symbol;Acc:VGNC:52763]	DRC3	-2.08991	1.75762	0.00127032	0.0233837
ENSBTAG00000022007	SAM and HD domain containing deoxynucleoside triphosphate triphosphohydrolase 1 [Source:VGNC Symbol;Acc:VGNC:34277]	SAMHD1	1.46094	3.12681	0.00127995	0.023518
ENSBTAG00000005183	mevalonate kinase [Source:VGNC Symbol;Acc:VGNC:31768]	MVK	-0.963743	5.09461	0.00130169	0.0238739
ENSBTAG00000007106	glutamine amidotransferase like class 1 domain containing 3A [Source:NCBI gene (formerly Entrezgene);Acc:514335]	GATD3A	-0.877695	6.12576	0.00130633	0.0239154
ENSBTAG00000033299	#N/A	#N/A	2.028	1.55456	0.00130961	0.0239319
ENSBTAG00000001415	THO complex 6 [Source:VGNC Symbol;Acc:VGNC:35842]	THOC6	-1.0024	4.86085	0.00131533	0.0239929
ENSBTAG00000000385	zinc finger and BTB domain containing 18 [Source:VGNC Symbol;Acc:VGNC:37063]	ZBTB18	1.05947	4.74249	0.00132023	0.0240386
ENSBTAG00000020528	procollagen C-endopeptidase enhancer [Source:VGNC Symbol;Acc:VGNC:32642]	PCOLCE	-0.987477	4.77638	0.0013256	0.024093
ENSBTAG00000038079	chromosome 16 C1orf21 homolog [Source:NCBI gene (formerly Entrezgene);Acc:781721]	C16H1orf21	-2.76876	0.973661	0.00134253	0.0243322
ENSBTAG00000014969	cartilage intermediate layer protein 2 [Source:VGNC Symbol;Acc:VGNC:27367]	CILP2	1.39711	3.31163	0.00134434	0.0243322
ENSBTAG00000003548	#N/A	#N/A	-3.46587	1.66488	0.00134602	0.0243322
ENSBTAG00000049163	tetraspanin 9 [Source:NCBI gene (formerly Entrezgene);Acc:540132]	TSPAN9	-0.915367	5.43199	0.00135356	0.0243915
ENSBTAG00000011080	#N/A	#N/A	2.44178	1.20255	0.00135414	0.0243915
ENSBTAG00000014064	fibroblast growth factor receptor 2 [Source:VGNC Symbol;Acc:VGNC:28987]	FGFR2	-0.916312	5.73531	0.0013667	0.0245738
ENSBTAG00000020736	CD40 molecule [Source:VGNC Symbol;Acc:VGNC:27033]	CD40	1.15549	3.97155	0.00137589	0.0246949
ENSBTAG00000000163	DNA damage inducible transcript 4 [Source:VGNC Symbol;Acc:VGNC:27948]	DDIT4	-1.01578	6.79517	0.00139154	0.0249313
ENSBTAG00000046348	ELAV like RNA binding protein 2 [Source:VGNC Symbol;Acc:VGNC:52768]	ELAVL2	2.36186	1.64117	0.00139709	0.0249863
ENSBTAG00000003458	cell division cycle associated 7 [Source:VGNC Symbol;Acc:VGNC:27086]	CDCA7	-2.14445	5.28072	0.00142648	0.0254667
ENSBTAG00000021764	glycine receptor beta [Source:VGNC Symbol;Acc:VGNC:29415]	GLRB	1.30494	3.6591	0.00143821	0.0256306
ENSBTAG00000030775	poly(rC) binding protein 3 [Source:VGNC Symbol;Acc:VGNC:53597]	PCBP3	-1.07959	4.16819	0.00144075	0.0256306
ENSBTAG00000011700	plasmolipin [Source:VGNC Symbol;Acc:VGNC:33037]	PLLP	-1.83072	2.08145	0.00144448	0.0256516
ENSBTAG00000013556	unc-13 homolog D [Source:VGNC Symbol;Acc:VGNC:36666]	UNC13D	-1.201	5.49122	0.00145307	0.0257587
ENSBTAG00000051013	Ras association domain family member 3 [Source:NCBI gene (formerly Entrezgene);Acc:536808]	RASSF3	1.48679	2.94804	0.00146101	0.025854
ENSBTAG00000050085	#N/A	#N/A	1.40134	3.20492	0.00147444	0.0260459
ENSBTAG00000001250	transcription factor AP-2 alpha [Source:VGNC Symbol;Acc:VGNC:35776]	TFAP2A	-1.00866	6.65035	0.00148154	0.0261255
ENSBTAG00000014670	brain expressed X-linked 5 [Source:VGNC Symbol;Acc:VGNC:50553]	BEX5	-1.41348	3.13783	0.00149414	0.0262561
ENSBTAG00000013169	leucine carboxyl methyltransferase 1 [Source:VGNC Symbol;Acc:VGNC:30812]	LCMT1	-0.97057	5.22189	0.00149416	0.0262561
ENSBTAG00000032481	death associated protein like 1 [Source:VGNC Symbol;Acc:VGNC:27879]	DAPL1	-3.43978	2.96119	0.00153203	0.0268746
ENSBTAG00000046840	Dexi homolog [Source:VGNC Symbol;Acc:VGNC:28017]	DEXI	-1.04162	5.00598	0.00154425	0.0270377
ENSBTAG00000012054	aldehyde dehydrogenase family 3 member B1-like [Source:NCBI gene (formerly Entrezgene);Acc:508879]	0	-1.49607	3.09534	0.0015467	0.0270377
ENSBTAG00000030575	#N/A	#N/A	1.79775	2.19245	0.00154943	0.0270385
ENSBTAG00000050426	multivesicular body subunit 12B [Source:NCBI gene (formerly Entrezgene);Acc:617416]	MVB12B	1.04737	4.43338	0.00155451	0.0270802
ENSBTAG00000052264	0	0	1.27086	3.81358	0.00155785	0.0270915
ENSBTAG00000046677	#N/A	#N/A	-2.36085	1.74171	0.00161972	0.0281189
ENSBTAG00000054545	ring finger protein 11 [Source:VGNC Symbol;Acc:VGNC:34009]	RNF11	0.859093	6.24374	0.0016513	0.0286177
ENSBTAG00000004014	fibulin 2 [Source:VGNC Symbol;Acc:VGNC:28882]	FBLN2	-0.865712	9.77917	0.00166165	0.0287119
ENSBTAG00000003474	RAB15, member RAS oncogene family [Source:VGNC Symbol;Acc:VGNC:33623]	RAB15	1.36829	4.00982	0.00166526	0.0287119
ENSBTAG00000011451	reticulon 1 [Source:VGNC Symbol;Acc:VGNC:34203]	RTN1	-1.12982	4.06644	0.00166528	0.0287119
ENSBTAG00000045925	Cbp/p300 interacting transactivator with Glu/Asp rich carboxy-terminal domain 1 [Source:VGNC Symbol;Acc:VGNC:27376]	CITED1	1.7079	2.18201	0.00169252	0.0291316
ENSBTAG00000048200	#N/A	#N/A	2.37753	1.15328	0.00171092	0.0293981
ENSBTAG00000054993	#N/A	#N/A	2.94025	0.528438	0.00173626	0.0297826
ENSBTAG00000021318	secretory carrier membrane protein 5 [Source:VGNC Symbol;Acc:VGNC:34319]	SCAMP5	2.13415	1.19045	0.0017415	0.0298218
ENSBTAG00000015981	ETS variant transcription factor 1 [Source:VGNC Symbol;Acc:VGNC:28628]	ETV1	1.94003	2.7467	0.00174792	0.029856
ENSBTAG00000038048	mannose receptor C-type 1 [Source:VGNC Symbol;Acc:VGNC:31598]	MRC1	2.75921	1.31237	0.00174943	0.029856
ENSBTAG00000004046	deltex E3 ubiquitin ligase 4 [Source:VGNC Symbol;Acc:VGNC:54867]	DTX4	-2.68081	2.00095	0.00177962	0.0303198
ENSBTAG00000039161	aldehyde dehydrogenase 3 family member A2 [Source:VGNC Symbol;Acc:VGNC:25814]	ALDH3A2	-0.884038	6.57323	0.00186944	0.0317962
ENSBTAG00000009051	matrix metallopeptidase 19 [Source:VGNC Symbol;Acc:VGNC:31523]	MMP19	-1.2491	2.98602	0.00192659	0.032713
ENSBTAG00000009104	stress associated endoplasmic reticulum protein 1 [Source:VGNC Symbol;Acc:VGNC:34464]	SERP1	0.897579	6.04934	0.0019634	0.0332819
ENSBTAG00000004568	galactosamine (N-acetyl)-6-sulfatase [Source:VGNC Symbol;Acc:VGNC:57046]	GALNS	-1.12701	4.00507	0.00196932	0.0333254
ENSBTAG00000054623	homeobox B9 [Source:NCBI gene (formerly Entrezgene);Acc:783873]	HOXB9	1.0425	4.26529	0.00197408	0.0333254
ENSBTAG00000008467	HEN methyltransferase 1 [Source:VGNC Symbol;Acc:VGNC:29809]	HENMT1	1.00978	4.82535	0.001977	0.0333254
ENSBTAG00000023073	family with sequence similarity 89 member A [Source:VGNC Symbol;Acc:VGNC:28842]	FAM89A	1.4299	3.147	0.0019792	0.0333254
ENSBTAG00000026825	transmembrane protein 37 [Source:VGNC Symbol;Acc:VGNC:36079]	TMEM37	1.1995	3.55217	0.00201023	0.0337602
ENSBTAG00000003405	tumor protein p53 inducible protein 3 [Source:VGNC Symbol;Acc:VGNC:36235]	TP53I3	-1.22532	3.88191	0.00201251	0.0337602
ENSBTAG00000013929	RRAD, Ras related glycolysis inhibitor and calcium channel regulator [Source:VGNC Symbol;Acc:VGNC:34158]	RRAD	-1.74833	2.2369	0.00201508	0.0337602
ENSBTAG00000004215	retinoic acid receptor responder 2 [Source:VGNC Symbol;Acc:VGNC:33732]	RARRES2	1.102	4.74206	0.00203697	0.0340703
ENSBTAG00000020611	galactosidase beta 1 like [Source:VGNC Symbol;Acc:VGNC:29392]	GLB1L	-1.42714	2.63798	0.00204765	0.0341921
ENSBTAG00000052532	0	0	-1.11372	4.15407	0.00205451	0.0342498
ENSBTAG00000007592	retinoic acid receptor gamma [Source:VGNC Symbol;Acc:VGNC:33730]	RARG	-1.41029	2.3898	0.00206282	0.0342774
ENSBTAG00000021485	chromosome 3 C1orf54 homolog [Source:VGNC Symbol;Acc:VGNC:52714]	C3H1orf54	-1.25884	3.33066	0.00206297	0.0342774
ENSBTAG00000011562	serine/threonine kinase 32C [Source:VGNC Symbol;Acc:VGNC:35395]	STK32C	-1.74169	2.18845	0.00207929	0.0344915
ENSBTAG00000002858	acyl-CoA binding domain containing 7 [Source:VGNC Symbol;Acc:VGNC:25533]	ACBD7	2.02549	0.906519	0.00213936	0.0354296
ENSBTAG00000048511	0	0	1.56846	1.71722	0.00214651	0.0354501
ENSBTAG00000013369	collagen type XIV alpha 1 chain [Source:VGNC Symbol;Acc:VGNC:53851]	COL14A1	-1.29108	3.7133	0.00214764	0.0354501
ENSBTAG00000007753	kinesin family member C2 [Source:VGNC Symbol;Acc:VGNC:30612]	KIFC2	-0.976771	4.32577	0.00217351	0.0358184
ENSBTAG00000033319	CD200 molecule [Source:VGNC Symbol;Acc:VGNC:27010]	CD200	-1.43082	2.89201	0.00218494	0.035948
ENSBTAG00000005498	squalene epoxidase [Source:VGNC Symbol;Acc:VGNC:35264]	SQLE	-0.835552	8.16976	0.00219245	0.0359714
ENSBTAG00000000720	cathepsin L [Source:NCBI gene (formerly Entrezgene);Acc:515200]	CTSL	1.01275	4.86017	0.00219351	0.0359714
ENSBTAG00000044017	methionine sulfoxide reductase B3 [Source:VGNC Symbol;Acc:VGNC:54457]	MSRB3	1.46186	5.34908	0.00221069	0.0361943
ENSBTAG00000001492	FYN binding protein 1 [Source:VGNC Symbol;Acc:VGNC:29160]	FYB1	-1.22568	3.19726	0.00223403	0.036517
ENSBTAG00000007348	signaling receptor and transporter of retinol STRA6 [Source:VGNC Symbol;Acc:VGNC:35417]	STRA6	1.8287	2.74061	0.00226743	0.0369876
ENSBTAG00000009230	fibulin 7 [Source:VGNC Symbol;Acc:VGNC:28884]	FBLN7	1.15271	3.7999	0.00227017	0.0369876
ENSBTAG00000017679	p21 (RAC1) activated kinase 5 [Source:NCBI gene (formerly Entrezgene);Acc:513432]	PAK5	2.33788	0.993721	0.00227987	0.0370856
ENSBTAG00000014151	RCSD domain containing 1 [Source:VGNC Symbol;Acc:VGNC:33837]	RCSD1	-1.34585	2.78676	0.00231332	0.037538
ENSBTAG00000053595	homeobox A9 [Source:NCBI gene (formerly Entrezgene);Acc:510459]	HOXA9	1.4178	4.88408	0.00231513	0.037538
ENSBTAG00000013208	solute carrier family 25 member 4 [Source:VGNC Symbol;Acc:VGNC:34765]	SLC25A4	0.889619	8.35523	0.00232366	0.0376156
ENSBTAG00000000343	zinc finger HIT-type containing 1 [Source:VGNC Symbol;Acc:VGNC:37358]	ZNHIT1	-0.991108	4.42329	0.00235525	0.0380658
ENSBTAG00000016045	tribbles pseudokinase 2 [Source:VGNC Symbol;Acc:VGNC:36309]	TRIB2	2.14938	1.30994	0.00236571	0.0381736
ENSBTAG00000006775	solute carrier family 12 member 7 [Source:VGNC Symbol;Acc:VGNC:34670]	SLC12A7	-1.21455	3.94838	0.00237741	0.038301
ENSBTAG00000009826	glycerol-3-phosphate dehydrogenase 1 like [Source:VGNC Symbol;Acc:VGNC:29530]	GPD1L	-1.03567	4.01473	0.00239851	0.0385792
ENSBTAG00000031598	nipsnap homolog 2 [Source:VGNC Symbol;Acc:VGNC:32087]	NIPSNAP2	-0.839181	6.55702	0.00245363	0.0394028
ENSBTAG00000001475	mitochondrial calcium uniporter regulator 1 [Source:VGNC Symbol;Acc:VGNC:31327]	MCUR1	1.07071	3.704	0.00246314	0.0394926
ENSBTAG00000053188	0	0	1.92799	1.68194	0.00248649	0.0398036
ENSBTAG00000000585	lymphocyte antigen 6 family member G6C [Source:VGNC Symbol;Acc:VGNC:31090]	LY6G6C	-2.21317	4.92419	0.00251334	0.0401695
ENSBTAG00000019707	GATA binding protein 2 [Source:VGNC Symbol;Acc:VGNC:29266]	GATA2	0.937872	5.12844	0.0025176	0.0401738
ENSBTAG00000001193	unc-93 homolog B1, TLR signaling regulator [Source:VGNC Symbol;Acc:VGNC:49587]	UNC93B1	-0.98606	4.90692	0.00255778	0.0407505
ENSBTAG00000019630	ral guanine nucleotide dissociation stimulator like 1 [Source:VGNC Symbol;Acc:VGNC:33903]	RGL1	1.39965	3.19713	0.00259326	0.0412505
ENSBTAG00000017348	fibroblast growth factor 5 [Source:VGNC Symbol;Acc:VGNC:28980]	FGF5	1.91418	1.46813	0.00266269	0.042288
ENSBTAG00000003692	uncoupling protein 2 [Source:VGNC Symbol;Acc:VGNC:36641]	UCP2	-1.12423	4.52772	0.00268991	0.0426531
ENSBTAG00000055182	#N/A	#N/A	1.64916	1.48447	0.00269628	0.0426868
ENSBTAG00000013290	dysferlin [Source:VGNC Symbol;Acc:VGNC:28282]	DYSF	1.14491	3.87797	0.00279791	0.0442263
ENSBTAG00000011838	PC-esterase domain containing 1B [Source:VGNC Symbol;Acc:VGNC:32624]	PCED1B	-1.6046	1.78407	0.00281937	0.0444956
ENSBTAG00000021880	coenzyme Q8A [Source:VGNC Symbol;Acc:VGNC:27616]	COQ8A	-0.927451	6.39819	0.00283849	0.0447273
ENSBTAG00000019183	fuzzy planar cell polarity protein [Source:VGNC Symbol;Acc:VGNC:29154]	FUZ	-1.5976	1.73572	0.0028448	0.0447568
ENSBTAG00000012977	catechol-O-methyltransferase domain containing 1 [Source:VGNC Symbol;Acc:VGNC:27591]	COMTD1	-1.11394	3.78494	0.00285393	0.0448302
ENSBTAG00000015986	nudE neurodevelopment protein 1 [Source:VGNC Symbol;Acc:VGNC:31932]	NDE1	-0.877087	5.14273	0.00290263	0.0455242
ENSBTAG00000017882	leucine rich repeat containing 3 [Source:VGNC Symbol;Acc:VGNC:31008]	LRRC3	-1.51942	2.71753	0.00292263	0.0456515
ENSBTAG00000016542	laminin subunit beta 3 [Source:VGNC Symbol;Acc:VGNC:30773]	LAMB3	-0.954998	5.95079	0.0029238	0.0456515
ENSBTAG00000005373	tropomyosin 1 [Source:NCBI gene (formerly Entrezgene);Acc:281544]	TPM1	0.854987	11.1032	0.00292434	0.0456515
ENSBTAG00000008575	cingulin like 1 [Source:VGNC Symbol;Acc:VGNC:27259]	CGNL1	-1.9617	1.5323	0.00294774	0.0459455
ENSBTAG00000012927	aldolase, fructose-bisphosphate A [Source:VGNC Symbol;Acc:VGNC:25821]	ALDOA	-0.928339	7.90733	0.0029892	0.0465197
ENSBTAG00000007880	RAB40C, member RAS oncogene family [Source:VGNC Symbol;Acc:VGNC:33656]	RAB40C	-0.901607	5.36921	0.00301212	0.0466952
ENSBTAG00000000871	tripartite motif containing 27 [Source:VGNC Symbol;Acc:VGNC:36323]	TRIM27	1.12082	3.70908	0.00301416	0.0466952
ENSBTAG00000018513	four and a half LIM domains 1 [Source:VGNC Symbol;Acc:VGNC:28999]	FHL1	1.44546	3.16121	0.00301439	0.0466952
ENSBTAG00000009201	coronin 7 [Source:NCBI gene (formerly Entrezgene);Acc:527934]	CORO7	-1.60758	3.22204	0.00301975	0.0467064
ENSBTAG00000013093	aldehyde dehydrogenase 3 family member B1 [Source:VGNC Symbol;Acc:VGNC:56255]	ALDH3B1	-0.940926	7.11793	0.0030326	0.0468331
ENSBTAG00000012708	serpin family I member 1 [Source:VGNC Symbol;Acc:VGNC:34481]	SERPINI1	-1.36994	2.9912	0.00308897	0.0475662
ENSBTAG00000007584	inositol polyphosphate-1-phosphatase [Source:VGNC Symbol;Acc:VGNC:30208]	INPP1	1.42307	2.88149	0.00308951	0.0475662
ENSBTAG00000015113	Cbp/p300 interacting transactivator with Glu/Asp rich carboxy-terminal domain 4 [Source:VGNC Symbol;Acc:VGNC:27378]	CITED4	1.32487	3.17423	0.00310559	0.0477407
ENSBTAG00000011112	potassium two pore domain channel subfamily K member 5 [Source:VGNC Symbol;Acc:VGNC:30475]	KCNK5	1.86082	1.6251	0.0031318	0.0480703
ENSBTAG00000006054	acyl-CoA binding domain containing 4 [Source:VGNC Symbol;Acc:VGNC:55767]	ACBD4	-1.22018	3.23426	0.00322327	0.049399
ENSBTAG00000008105	RNA binding motif protein 38 [Source:VGNC Symbol;Acc:VGNC:33798]	RBM38	1.44502	4.86573	0.0032348	0.0495003
ENSBTAG00000045902	EPH receptor B2 [Source:VGNC Symbol;Acc:VGNC:54424]	EPHB2	-1.55256	4.24405	0.00324462	0.049549
ENSBTAG00000020966	ALX homeobox 3 [Source:VGNC Symbol;Acc:VGNC:25854]	ALX3	-2.14825	0.817851	0.00324783	0.049549
ENSBTAG00000031476	delta like canonical Notch ligand 1 [Source:VGNC Symbol;Acc:VGNC:28094]	DLL1	-1.94332	1.63878	0.00325847	0.0496053
ENSBTAG00000013081	phosphoserine phosphatase [Source:VGNC Symbol;Acc:VGNC:33483]	PSPH	-0.954684	5.90885	0.00326137	0.0496053
ENSBTAG00000050733	ATPase H+ transporting accessory protein 1 like [Source:NCBI gene (formerly Entrezgene);Acc:510390]	ATP6AP1L	1.36883	2.13005	0.00328876	0.0499465
