# Supplementary material for: CYP1B1 Knockout in a Bovine Hepatocyte-like Cell Line (BFH12) Unveils Its Role in Liver Homeostasis and Aflatoxin B1-Induced Hepatotoxicity
Source: Toxins (Basel). 2025 Jun 10;17(6):294. doi: 10.3390/toxins17060294 (PMC12197428; doi:10.3390/toxins17060294)
Supplement: Supplementary file 1 [file toxins-17-00294-s001.zip › Supplementary Table 2.xlsx]

## Sheet: Supplementary Table 2
Supplementary Table 2. GSEA analysis (KEGG pathways) under basal conditions. Table report the over-represented KEGG terms in the comparison CYP1B1KO vs CYP1B1CTL . NES: Normalized Enriched Score.
ID	Description	setSize	enrichmentScore	NES	p.adjust	qvalue	rank	core_enrichment
bta01100	Metabolic pathways	973	-0,349868832807066	581000	1890000000	1530000000	2138	540985/281806/507197/532785/513158/281781/504305/506184/408006/506682/505842/281156/508861/514554/520865/527592/280715/511440/505212/617293/507858/281603/615457/525154/521401/539188/100138313/539561/504463/513258/100126042/519181/507346/369023/520159/535653/513482/514307/280960/767951/616694/407222/615232/523311/506566/533087/100125779/319141/527449/509680/512573/514745/404546/505560/510243/50794…
bta05410	Hypertrophic cardiomyopathy	46	0,692962487041858	179000000	0,000290194757980304	0,000234975512534659	1152	497015/533219/504219/282608/506387/281875/327667/100296004/538957/281544/281872/537655/404122/281873/785909/540568/512313/534069/281137/535277/282642/535951/514031/280826
bta04820	Cytoskeleton in muscle cells	126	0,517436224402247	1300000000	0,001052709430953	0,000852396300366803	1763	538516/539381/497015/513668/533219/281595/281530/506387/280794/281875/510376/528252/100296004/540303/281544/509056/100847218/282191/281872/537655/404122/281592/528415/526006/508632/404108/540487/281873/107131177/533851/282662/407121/615785/538590/514106/783470/535277/282642/286822/535951/281128/521854/514031/505964/768226/317655/788312/508151/533257/618198/281939/508490/281154/281876/525628/282564
bta04810	Regulation of actin cytoskeleton	143	0,501545382843287	1110000000	0,001052709430953	0,000852396300366803	1536	538896/526585/338037/280794/614348/281875/513432/536771/281872/286865/404122/282301/537711/534526/404108/100137872/281873/524352/326285/521961/531505/524770/517948/519657/513641/539034/514106/536051/513095/101907541/507837/518833/282642/535951/533729/514031/505964/512652/534553/537682/539332/541140/104968536/317655/101906565/281597/513895/538606/533929/508819/100124501/508490
bta03013	Nucleocytoplasmic transport	90	0,537813988048838	578000000	0,00375854354328193	0,00304335509577484	2127	531602/513043/515127/100125264/513707/513080/535090/784219/506836/504823/535264/532933/767620/513270/515233/100296970/507804/506392/540111/509871/520924/534600/524528/512136/511248/506738/540719/506561/523408/540004
bta04022	cGMP-PKG signaling pathway	80	0,569311078376771	7240000000	0,00392364181367436	0,0031770379058092	1427	407176/281985/508734/538896/281918/338037/100296004/281700/282478/781956/407231/100137872/540568/512313/282573/533039/281878/281713/281972/520448/788119/317697/505964/533527/513105/538606
bta05414	Dilated cardiomyopathy	47	0,632765884774035	8900000000	0,00413406118219235	0,00334741796128935	1089	497015/533219/282608/506387/281875/327667/100296004/538957/281544/281872/537655/404122/281873/785909/540568/512313/534069/535277/282642/535951/514031
bta04218	Cellular senescence	125	0,471991217073729	0,000204546305395531	0,00830969365669343	0,00672849688801088	1627	538957/510158/282478/540313/504939/286865/618405/281375/100137872/517948/281878/534069/534492/520157/524530/540786/533440/788119/516010/100139053/317697/280826/541140/533527/767940/534712/516039/788091/506618/511077/539767/504869/526824/615414/528204/281061/536656
bta05034	Alcoholism	87	0,518456909412141	0,000278340977390694	0,00841663181355374	0,00681508648870749	1346	537167/100125276/280691/518961/527388/527645/528329/530773/617875/617905/535365/617701/529277/616790/618824/104968446/535298/281713/536051/537682/541140/615091/513105
bta04510	Focal adhesion	129	0,476314839207417	0,000284870615227973	0,00841663181355374	0,00681508648870749	1559	503620/281530/407142/281165/338037/506387/280794/281875/528252/513432/282122/282191/281872/514386/286865/404122/282301/534526/508632/100137872/281873/535298/521961/531505/524770/517948/524530/514106/783470/790875/540786/536051/282642/535951/533729/514031/505964/615430/537682/768226/281020/538606/508819/508490/615414
bta04141	Protein processing in endoplasmic reticulum	144	0,455470352454986	0,000271510523957793	0,00841663181355374	0,00681508648870749	2288	517171/613578/516399/532862/614471/539754/506107/615027/540371/615778/511801/506096/614128/282295/533994/360006/507880/281020/505941/528862/613855/781741/515999/781036/777788/520650/530610/511649/507165/514688/535071/511008
bta05412	Arrhythmogenic right ventricular cardiomyopathy	43	0,605319563377552	0,000558456701125995	0,015124868988829	0,0122468574808332	1763	282608/506387/281875/327667/782690/281062/281872/537655/404122/281873/785909/540568/512313/282642/535951/281128/514031/508151/508490/281876/282564
bta04933	AGE-RAGE signaling pathway in diabetic complications	71	0,527086543328193	0,000960559915475698	0,022298712323543	0,0180556375089417	1415	282872/281484/281985/519037/280794/538957/282122/282191/378474/286865/281375/508632/100137872/517948/280686/534069/281839/534492/281137/524530/282376/516010/280826/281402/541140/281043/506618/281020
bta04613	Neutrophil extracellular trap formation	78	0,50459032785393	0,000934107196888661	0,022298712323543	0,0180556375089417	702	282227/281486/537167/281985/280691/518961/527388/527645/528329/530773/617875/617905/282478/286865/404122/100137872/529277/616790/618824/104968446/517948/534492
bta00620	Pyruvate metabolism	29	-0,656336912313713	0,00173755527606729	0,0364035325367118	0,0294765445641391	2688	281306/537539/512044/515338/540985/525813/511082/506459/618607/508629/513967/282856
bta00071	Fatty acid degradation	32	-0,641305488513824	0,00179217390949966	0,0364035325367118	0,0294765445641391	2601	537539/513996/512044/508324/532785/535174/281748/535227/510065/506059/511082/504502/504301/514159/513710/508629/513967
bta00982	Drug metabolism - cytochrome P450	24	-0,700469796964079	0,00222204102853059	0,0423147222289197	0,0342629329788823	1326	613498/506093/615507/785216/517724/511469/508879/525938/504401/493719/281293/281805
bta00350	Tyrosine metabolism	13	-0,786099907668255	0,00234358461575555	0,0423147222289197	0,0342629329788823	988	514822/280858/511469/508879/281293/508724
bta03040	Spliceosome	127	0,437955351338895	0,00266247675138297	0,0455423654841824	0,0368764092989331	3213	107132278/112443337/112446125/112446128/112446129/112446130/112441916/506405/537445/534600/514003/512327/790677/615312/504381/107131494/615156/512584/100140430/615704/536093/614759/508876/534228/520500/509591/100138748/510529/615916
bta00980	Metabolism of xenobiotics by cytochrome P450	28	-0,647892153905412	0,00292344961559533	0,0472203245457327	0,0382350806038322	1326	511996/281806/507346/404546/613498/506093/615507/617564/785216/517724/511469/508879/525938/535293/493719/281805/514971
bta05132	Salmonella infection	189	0,391054654947512	0,00305115943218581	0,0472203245457327	0,0382350806038322	2065	281165/782690/538050/514386/404122/518136/534526/538477/100137872/281555/535127/531505/517948/534492/513641/539034/514106/540815/540674/523424/535090/510767/101907541/518833/537790/280795/533729/526279/513431/505964/280826/516039/281597/513895/511077/281020/514261/282291/509080/531079/510330/493720/540203/512943/536605/504244/540719/282041/533199/540838/539124
