# Supplementary material for: CYP1B1 Knockout in a Bovine Hepatocyte-like Cell Line (BFH12) Unveils Its Role in Liver Homeostasis and Aflatoxin B1-Induced Hepatotoxicity
Source: Toxins (Basel). 2025 Jun 10;17(6):294. doi: 10.3390/toxins17060294 (PMC12197428; doi:10.3390/toxins17060294)
Supplement: Supplementary file 1 [file toxins-17-00294-s001.zip › Supplementary Table 3.xlsx]

## Sheet: Supplemetary Table 3
Supplementary Table 3. DEGs between CYP1B1KO and CYP1B1CTL cells upon AFB1 exposure. For each DEG, Ensembl ID, gene description, gene name, log2 fold change (logFC), mean log count per millions (logCPM), nominal P value and false discovery rate (FDR) are reported.
AFB1 0.9 uM									AFB1 1.8 uM
Ensembl ID	Gene description	Gene name	logFC	logCPM	PValue	FDR			ENSEMBL ID	Gene description	Gene name	logFC	logCPM	PValue	FDR
ENSBTAG00000039425	keratin 6A [Source:NCBI gene (formerly Entrezgene);Acc:614456]	KRT6A	-7.98624	7.00917	4.89e-15	5.08e-11			ENSBTAG00000039425	keratin 6A [Source:NCBI gene (formerly Entrezgene);Acc:614456]	KRT6A	-8.13343	7.00917	2.32e-15	2.42e-11
ENSBTAG00000000559	phospholipid transfer protein [Source:VGNC Symbol;Acc:VGNC:33055]	PLTP	-5.1662	7.05301	8.7e-13	4.53e-09			ENSBTAG00000000559	phospholipid transfer protein [Source:VGNC Symbol;Acc:VGNC:33055]	PLTP	-5.00564	7.05301	7.19e-13	3.74e-09
ENSBTAG00000001580	calmegin [Source:VGNC Symbol;Acc:VGNC:27437]	CLGN	5.80099	6.52872	3.45e-12	1.2e-08			ENSBTAG00000001580	calmegin [Source:VGNC Symbol;Acc:VGNC:27437]	CLGN	5.59741	6.52872	3.62e-12	1.26e-08
ENSBTAG00000012082	TNF receptor superfamily member 12A [Source:VGNC Symbol;Acc:VGNC:36162]	TNFRSF12A	-2.27977	8.91058	1.39e-10	3.62e-07			ENSBTAG00000019839	latent transforming growth factor beta binding protein 1 [Source:VGNC Symbol;Acc:VGNC:31071]	LTBP1	6.30927	4.58586	4.15e-11	1.08e-07
ENSBTAG00000019839	latent transforming growth factor beta binding protein 1 [Source:VGNC Symbol;Acc:VGNC:31071]	LTBP1	5.18561	4.58586	2.24e-10	4.67e-07			ENSBTAG00000020034	LYN proto-oncogene, Src family tyrosine kinase [Source:VGNC Symbol;Acc:VGNC:31098]	LYN	4.41017	4.08604	7.39e-11	1.22e-07
ENSBTAG00000003322	tubulin tyrosine ligase like 7 [Source:VGNC Symbol;Acc:VGNC:36495]	TTLL7	4.60221	3.67556	3.49e-10	6.06e-07			ENSBTAG00000003322	tubulin tyrosine ligase like 7 [Source:VGNC Symbol;Acc:VGNC:36495]	TTLL7	5.45701	3.67556	8.16e-11	1.22e-07
ENSBTAG00000050709	diaphanous related formin 2 [Source:NCBI gene (formerly Entrezgene);Acc:112445004]	0	3.53665	3.60953	5.79e-10	8.6e-07			ENSBTAG00000012082	TNF receptor superfamily member 12A [Source:VGNC Symbol;Acc:VGNC:36162]	TNFRSF12A	-2.35127	8.91058	8.22e-11	1.22e-07
ENSBTAG00000009495	basal cell adhesion molecule [Source:VGNC Symbol;Acc:VGNC:49138]	BCAM	-1.89811	7.00245	1.13e-09	1.47e-06			ENSBTAG00000038384	keratin 5 [Source:VGNC Symbol;Acc:VGNC:50405]	KRT5	-5.37005	3.29811	2.51e-10	3.26e-07
ENSBTAG00000038384	keratin 5 [Source:VGNC Symbol;Acc:VGNC:50405]	KRT5	-3.91073	3.29811	1.44e-09	1.67e-06			ENSBTAG00000013662	collagen type VIII alpha 1 chain [Source:VGNC Symbol;Acc:VGNC:27574]	COL8A1	2.32099	8.19895	4.58e-10	5.3e-07
ENSBTAG00000020034	LYN proto-oncogene, Src family tyrosine kinase [Source:VGNC Symbol;Acc:VGNC:31098]	LYN	3.49637	4.08604	1.88e-09	1.95e-06			ENSBTAG00000016462	transcription factor 4 [Source:VGNC Symbol;Acc:VGNC:35694]	TCF4	3.04848	5.79236	6.6e-10	6.86e-07
ENSBTAG00000049842	0	0	3.27883	4.92674	2.23e-09	2.03e-06			ENSBTAG00000016819	fatty acid binding protein 3 [Source:VGNC Symbol;Acc:VGNC:28697]	FABP3	-3.60204	7.02621	8.19e-10	7.11e-07
ENSBTAG00000016462	transcription factor 4 [Source:VGNC Symbol;Acc:VGNC:35694]	TCF4	2.78324	5.79236	2.52e-09	2.03e-06			ENSBTAG00000027017	SIX homeobox 3 [Source:VGNC Symbol;Acc:VGNC:34640]	SIX3	3.59524	4.46443	8.2e-10	7.11e-07
ENSBTAG00000018824	MIA SH3 domain ER export factor 3 [Source:VGNC Symbol;Acc:VGNC:31454]	MIA3	2.57315	6.13965	2.53e-09	2.03e-06			ENSBTAG00000019804	small nuclear ribonucleoprotein U11/U12 subunit 25 [Source:VGNC Symbol;Acc:VGNC:35069]	SNRNP25	-2.2834	7.59697	1.57e-09	1.24e-06
ENSBTAG00000054628	prostate transmembrane protein, androgen induced 1 [Source:NCBI gene (formerly Entrezgene);Acc:617469]	PMEPA1	2.2908	7.4057	3.82e-09	2.77e-06			ENSBTAG00000017788	AKT serine/threonine kinase 3 [Source:VGNC Symbol;Acc:VGNC:25800]	AKT3	5.26318	3.92176	1.67e-09	1.24e-06
ENSBTAG00000017788	AKT serine/threonine kinase 3 [Source:VGNC Symbol;Acc:VGNC:25800]	AKT3	4.50765	3.92176	3.99e-09	2.77e-06			ENSBTAG00000054628	prostate transmembrane protein, androgen induced 1 [Source:NCBI gene (formerly Entrezgene);Acc:617469]	PMEPA1	2.39842	7.4057	1.83e-09	1.27e-06
ENSBTAG00000013662	collagen type VIII alpha 1 chain [Source:VGNC Symbol;Acc:VGNC:27574]	COL8A1	2.01362	8.19895	4.28e-09	2.78e-06			ENSBTAG00000016845	polypeptide N-acetylgalactosaminyltransferase 7 [Source:VGNC Symbol;Acc:VGNC:29235]	GALNT7	4.58727	3.67554	4.16e-09	2.35e-06
ENSBTAG00000008771	myelin expression factor 2 [Source:VGNC Symbol;Acc:VGNC:31791]	MYEF2	2.77057	4.6895	4.81e-09	2.94e-06			ENSBTAG00000049842	0	0	3.11584	4.92674	4.24e-09	2.35e-06
ENSBTAG00000016819	fatty acid binding protein 3 [Source:VGNC Symbol;Acc:VGNC:28697]	FABP3	-3.1	7.02621	5.36e-09	3.1e-06			ENSBTAG00000009495	basal cell adhesion molecule [Source:VGNC Symbol;Acc:VGNC:49138]	BCAM	-1.75427	7.00245	4.28e-09	2.35e-06
ENSBTAG00000001186	#N/A	#N/A	5.66629	3.5651	6.65e-09	3.56e-06			ENSBTAG00000001186	#N/A	#N/A	6.21609	3.5651	4.28e-09	2.35e-06
ENSBTAG00000010664	protein kinase C theta [Source:VGNC Symbol;Acc:VGNC:33334]	PRKCQ	5.47086	4.09748	6.94e-09	3.56e-06			ENSBTAG00000010664	protein kinase C theta [Source:VGNC Symbol;Acc:VGNC:33334]	PRKCQ	5.70097	4.09748	4.78e-09	2.43e-06
ENSBTAG00000004540	negative regulator of ubiquitin like proteins 1 [Source:VGNC Symbol;Acc:VGNC:32314]	NUB1	2.39358	6.43794	7.19e-09	3.56e-06			ENSBTAG00000033315	DnaJ heat shock protein family (Hsp40) member C1 [Source:NCBI gene (formerly Entrezgene);Acc:781036]	DNAJC1	2.06969	5.84075	4.91e-09	2.43e-06
ENSBTAG00000027017	SIX homeobox 3 [Source:VGNC Symbol;Acc:VGNC:34640]	SIX3	3.17069	4.46443	8.02e-09	3.79e-06			ENSBTAG00000009851	roundabout guidance receptor 1 [Source:VGNC Symbol;Acc:VGNC:34078]	ROBO1	3.70243	4.08286	5.14e-09	2.43e-06
ENSBTAG00000019804	small nuclear ribonucleoprotein U11/U12 subunit 25 [Source:VGNC Symbol;Acc:VGNC:35069]	SNRNP25	-2.04377	7.59697	1.01e-08	4.58e-06			ENSBTAG00000001098	pleckstrin homology domain containing A3 [Source:VGNC Symbol;Acc:VGNC:33005]	PLEKHA3	2.21431	5.41716	5.69e-09	2.57e-06
ENSBTAG00000011765	GABA type A receptor associated protein like 1 [Source:VGNC Symbol;Acc:VGNC:56201]	GABARAPL1	1.93439	7.6235	1.15e-08	5e-06			ENSBTAG00000000599	cyclin I [Source:VGNC Symbol;Acc:VGNC:26971]	CCNI	1.66131	8.71007	6.72e-09	2.87e-06
ENSBTAG00000046158	complement factor B [Source:NCBI gene (formerly Entrezgene);Acc:514076]	CFB	-2.37242	6.04961	1.31e-08	5.43e-06			ENSBTAG00000015131	solute carrier family 29 member 1 [Source:VGNC Symbol;Acc:VGNC:54237]	SLC29A1	-1.6581	6.90134	7e-09	2.87e-06
ENSBTAG00000001098	pleckstrin homology domain containing A3 [Source:VGNC Symbol;Acc:VGNC:33005]	PLEKHA3	2.08353	5.41716	1.49e-08	5.95e-06			ENSBTAG00000016444	reticulophagy regulator 1 [Source:VGNC Symbol;Acc:VGNC:33878]	RETREG1	4.2571	3.21699	7.16e-09	2.87e-06
ENSBTAG00000000236	tyrosine 3-monooxygenase/tryptophan 5-monooxygenase activation protein zeta [Source:VGNC Symbol;Acc:VGNC:53885]	YWHAZ	4.04979	4.94792	1.6e-08	5.99e-06			ENSBTAG00000015536	copine 3 [Source:VGNC Symbol;Acc:VGNC:27660]	CPNE3	2.84641	5.29151	7.62e-09	2.92e-06
ENSBTAG00000015536	copine 3 [Source:VGNC Symbol;Acc:VGNC:27660]	CPNE3	2.66638	5.29151	1.61e-08	5.99e-06			ENSBTAG00000011338	neuronal regeneration related protein [Source:NCBI gene (formerly Entrezgene);Acc:100125763]	NREP	4.51838	4.17132	7.87e-09	2.92e-06
ENSBTAG00000021164	sarcolemma associated protein [Source:VGNC Symbol;Acc:VGNC:34969]	SLMAP	2.47871	5.06807	1.67e-08	5.99e-06			ENSBTAG00000003667	talin 2 [Source:VGNC Symbol;Acc:VGNC:35898]	TLN2	3.02038	4.08716	8.66e-09	3.11e-06
ENSBTAG00000016313	enoyl-CoA hydratase 1 [Source:VGNC Symbol;Acc:VGNC:28305]	ECH1	-6.70822	3.26377	1.79e-08	6.21e-06			ENSBTAG00000005431	LIM and cysteine rich domains 1 [Source:VGNC Symbol;Acc:VGNC:30926]	LMCD1	2.82139	3.73823	9.08e-09	3.15e-06
ENSBTAG00000054662	F-box and leucine rich repeat protein 17 [Source:NCBI gene (formerly Entrezgene);Acc:523504]	FBXL17	3.30501	4.14144	1.9e-08	6.36e-06			ENSBTAG00000005339	vascular endothelial growth factor A [Source:VGNC Symbol;Acc:VGNC:55927]	VEGFA	3.09296	3.49556	1.56e-08	5.17e-06
ENSBTAG00000007979	transportin 1 [Source:VGNC Symbol;Acc:VGNC:36199]	TNPO1	1.94644	5.90707	2.05e-08	6.65e-06			ENSBTAG00000007319	jagged canonical Notch ligand 2 [Source:VGNC Symbol;Acc:VGNC:30362]	JAG2	-2.63039	5.38718	1.59e-08	5.17e-06
ENSBTAG00000002948	SET domain containing 2, histone lysine methyltransferase [Source:VGNC Symbol;Acc:VGNC:34493]	SETD2	3.06473	4.55625	2.11e-08	6.66e-06			ENSBTAG00000050709	diaphanous related formin 2 [Source:NCBI gene (formerly Entrezgene);Acc:112445004]	0	2.74958	3.60953	1.76e-08	5.36e-06
ENSBTAG00000016845	polypeptide N-acetylgalactosaminyltransferase 7 [Source:VGNC Symbol;Acc:VGNC:29235]	GALNT7	3.87471	3.67554	2.36e-08	7.23e-06			ENSBTAG00000019216	Tu translation elongation factor, mitochondrial [Source:VGNC Symbol;Acc:VGNC:36517]	TUFM	-2.1693	7.52734	1.78e-08	5.36e-06
ENSBTAG00000000827	TAO kinase 1 [Source:VGNC Symbol;Acc:VGNC:35595]	TAOK1	2.59033	5.37268	2.72e-08	8.02e-06			ENSBTAG00000004751	spectrin beta, non-erythrocytic 4 [Source:VGNC Symbol;Acc:VGNC:35254]	SPTBN4	-2.94005	5.5765	1.83e-08	5.36e-06
ENSBTAG00000033315	DnaJ heat shock protein family (Hsp40) member C1 [Source:NCBI gene (formerly Entrezgene);Acc:781036]	DNAJC1	1.8667	5.84075	2.78e-08	8.02e-06			ENSBTAG00000016313	enoyl-CoA hydratase 1 [Source:VGNC Symbol;Acc:VGNC:28305]	ECH1	-6.67378	3.26377	1.86e-08	5.36e-06
ENSBTAG00000012497	KH RNA binding domain containing, signal transduction associated 1 [Source:VGNC Symbol;Acc:VGNC:30540]	KHDRBS1	2.36935	4.76894	2.89e-08	8.13e-06			ENSBTAG00000046158	complement factor B [Source:NCBI gene (formerly Entrezgene);Acc:514076]	CFB	-2.26592	6.04961	1.97e-08	5.55e-06
ENSBTAG00000026995	pinin, desmosome associated protein [Source:VGNC Symbol;Acc:VGNC:33087]	PNN	1.72235	7.65265	3.04e-08	8.32e-06			ENSBTAG00000018644	PDZ domain containing ring finger 3 [Source:VGNC Symbol;Acc:VGNC:32731]	PDZRN3	3.27392	3.82863	2.11e-08	5.74e-06
ENSBTAG00000046373	#N/A	#N/A	3.78926	5.05432	3.31e-08	8.84e-06			ENSBTAG00000018824	MIA SH3 domain ER export factor 3 [Source:VGNC Symbol;Acc:VGNC:31454]	MIA3	2.2145	6.13965	2.15e-08	5.74e-06
ENSBTAG00000003667	talin 2 [Source:VGNC Symbol;Acc:VGNC:35898]	TLN2	2.64213	4.08716	3.4e-08	8.84e-06			ENSBTAG00000002948	SET domain containing 2, histone lysine methyltransferase [Source:VGNC Symbol;Acc:VGNC:34493]	SETD2	3.06557	4.55625	2.58e-08	6.55e-06
ENSBTAG00000006824	adaptor protein, phosphotyrosine interacting with PH domain and leucine zipper 1 [Source:VGNC Symbol;Acc:VGNC:26040]	APPL1	1.80351	6.99883	3.74e-08	9.48e-06			ENSBTAG00000021164	sarcolemma associated protein [Source:VGNC Symbol;Acc:VGNC:34969]	SLMAP	2.4197	5.06807	2.58e-08	6.55e-06
ENSBTAG00000015022	kinesin family member 2A [Source:VGNC Symbol;Acc:VGNC:30599]	KIF2A	3.1321	5.41295	4.04e-08	1e-05			ENSBTAG00000000827	TAO kinase 1 [Source:VGNC Symbol;Acc:VGNC:35595]	TAOK1	2.52569	5.37268	2.97e-08	7.35e-06
ENSBTAG00000008283	Fli-1 proto-oncogene, ETS transcription factor [Source:VGNC Symbol;Acc:VGNC:29031]	FLI1	5.60294	2.26649	4.33e-08	1.05e-05			ENSBTAG00000005877	family with sequence similarity 83 member A [Source:VGNC Symbol;Acc:VGNC:28832]	FAM83A	-3.84548	3.00364	3.07e-08	7.43e-06
ENSBTAG00000003697	TAR DNA binding protein [Source:VGNC Symbol;Acc:VGNC:35603]	TARDBP	2.35706	4.66577	4.51e-08	1.07e-05			ENSBTAG00000054662	F-box and leucine rich repeat protein 17 [Source:NCBI gene (formerly Entrezgene);Acc:523504]	FBXL17	3.3449	4.14144	3.35e-08	7.87e-06
ENSBTAG00000012152	non-POU domain containing octamer binding [Source:VGNC Symbol;Acc:VGNC:32163]	NONO	3.94679	3.98332	5.34e-08	1.22e-05			ENSBTAG00000012584	gap junction protein beta 3 [Source:VGNC Symbol;Acc:VGNC:29378]	GJB3	-2.04513	5.09186	3.43e-08	7.87e-06
ENSBTAG00000000088	activated leukocyte cell adhesion molecule [Source:VGNC Symbol;Acc:VGNC:25805]	ALCAM	3.89927	4.02233	5.41e-08	1.22e-05			ENSBTAG00000004540	negative regulator of ubiquitin like proteins 1 [Source:VGNC Symbol;Acc:VGNC:32314]	NUB1	2.14954	6.43794	3.49e-08	7.87e-06
ENSBTAG00000002949	chromobox 1 [Source:VGNC Symbol;Acc:VGNC:26816]	CBX1	2.73023	4.67017	5.79e-08	1.25e-05			ENSBTAG00000011765	GABA type A receptor associated protein like 1 [Source:VGNC Symbol;Acc:VGNC:56201]	GABARAPL1	1.80702	7.6235	3.61e-08	7.87e-06
ENSBTAG00000015537	RAS protein activator like 2 [Source:VGNC Symbol;Acc:VGNC:33738]	RASAL2	2.93975	3.33859	5.79e-08	1.25e-05			ENSBTAG00000000236	tyrosine 3-monooxygenase/tryptophan 5-monooxygenase activation protein zeta [Source:VGNC Symbol;Acc:VGNC:53885]	YWHAZ	3.94926	4.94792	3.63e-08	7.87e-06
ENSBTAG00000005339	vascular endothelial growth factor A [Source:VGNC Symbol;Acc:VGNC:55927]	VEGFA	2.72727	3.49556	5.96e-08	1.27e-05			ENSBTAG00000013155	#N/A	#N/A	5.19459	2.95778	4.58e-08	9.73e-06
ENSBTAG00000033562	LIM homeobox 1 [Source:VGNC Symbol;Acc:VGNC:30871]	LHX1	3.18804	2.67218	6.15e-08	1.27e-05			ENSBTAG00000009852	neuron navigator 3 [Source:VGNC Symbol;Acc:VGNC:31892]	NAV3	6.78186	2.36754	4.8e-08	9.85e-06
ENSBTAG00000017713	kinectin 1 [Source:VGNC Symbol;Acc:VGNC:30756]	KTN1	2.02186	8.15789	6.23e-08	1.27e-05			ENSBTAG00000026915	NIMA related kinase 1 [Source:VGNC Symbol;Acc:VGNC:31991]	NEK1	2.63622	4.44753	4.83e-08	9.85e-06
ENSBTAG00000005724	synaptotagmin like 4 [Source:VGNC Symbol;Acc:VGNC:35548]	SYTL4	3.83052	2.74078	6.91e-08	1.38e-05			ENSBTAG00000010293	par-3 family cell polarity regulator beta [Source:NCBI gene (formerly Entrezgene);Acc:535378]	PARD3B	5.26806	4.15432	5.09e-08	1.01e-05
ENSBTAG00000002298	cytoskeleton associated protein 2 like [Source:VGNC Symbol;Acc:VGNC:27381]	CKAP2L	1.54529	7.18867	7.6e-08	1.48e-05			ENSBTAG00000011789	RE1 silencing transcription factor B [Source:VGNC Symbol;Acc:VGNC:96876]	RESTB	2.66732	4.99078	5.16e-08	1.01e-05
ENSBTAG00000015810	chromosome 15 open reading frame, human C11orf34 [Source:NCBI gene (formerly Entrezgene);Acc:505518]	C15H11orf34	-4.77597	4.28473	7.66e-08	1.48e-05			ENSBTAG00000005236	cholecystokinin B receptor [Source:VGNC Symbol;Acc:VGNC:26942]	CCKBR	-3.41193	3.64677	5.59e-08	1.06e-05
ENSBTAG00000027390	replication termination factor 2 [Source:VGNC Symbol;Acc:VGNC:34196]	RTF2	-1.66904	6.35396	8.83e-08	1.66e-05			ENSBTAG00000015670	p21 (RAC1) activated kinase 3 [Source:VGNC Symbol;Acc:VGNC:53659]	PAK3	3.24982	3.4023	5.68e-08	1.06e-05
ENSBTAG00000003532	TLE family member 4, transcriptional corepressor [Source:VGNC Symbol;Acc:VGNC:35892]	TLE4	2.50706	4.93113	8.94e-08	1.66e-05			ENSBTAG00000032881	#N/A	#N/A	5.09755	2.48812	5.7e-08	1.06e-05
ENSBTAG00000026915	NIMA related kinase 1 [Source:VGNC Symbol;Acc:VGNC:31991]	NEK1	2.47681	4.44753	9.33e-08	1.7e-05			ENSBTAG00000024199	lysine methyltransferase 2C [Source:VGNC Symbol;Acc:VGNC:30692]	KMT2C	2.56657	4.01023	5.88e-08	1.06e-05
ENSBTAG00000001021	cytochrome P450, subfamily I (aromatic compound-inducible), polypeptide 1 [Source:NCBI gene (formerly Entrezgene);Acc:282870]	CYP1A1	3.05386	4.09171	1.02e-07	1.82e-05			ENSBTAG00000002298	cytoskeleton associated protein 2 like [Source:VGNC Symbol;Acc:VGNC:27381]	CKAP2L	1.56115	7.18867	5.88e-08	1.06e-05
ENSBTAG00000011789	RE1 silencing transcription factor B [Source:VGNC Symbol;Acc:VGNC:96876]	RESTB	2.52164	4.99078	1.06e-07	1.87e-05			ENSBTAG00000026995	pinin, desmosome associated protein [Source:VGNC Symbol;Acc:VGNC:33087]	PNN	1.63443	7.65265	6.07e-08	1.07e-05
ENSBTAG00000016514	carboxypeptidase E [Source:VGNC Symbol;Acc:VGNC:27648]	CPE	-4.39342	5.4011	1.08e-07	1.87e-05			ENSBTAG00000008283	Fli-1 proto-oncogene, ETS transcription factor [Source:VGNC Symbol;Acc:VGNC:29031]	FLI1	4.65268	2.26649	6.52e-08	1.11e-05
ENSBTAG00000033186	3-oxoacid CoA-transferase 1 [Source:VGNC Symbol;Acc:VGNC:32508]	OXCT1	3.17588	3.81478	1.13e-07	1.9e-05			ENSBTAG00000007979	transportin 1 [Source:VGNC Symbol;Acc:VGNC:36199]	TNPO1	1.80748	5.90707	6.61e-08	1.11e-05
ENSBTAG00000014289	zinc finger FYVE-type containing 9 [Source:VGNC Symbol;Acc:VGNC:37179]	ZFYVE9	2.55268	3.57954	1.15e-07	1.9e-05			ENSBTAG00000000585	lymphocyte antigen 6 family member G6C [Source:VGNC Symbol;Acc:VGNC:31090]	LY6G6C	-3.76469	6.56513	6.67e-08	1.11e-05
ENSBTAG00000010119	aldehyde dehydrogenase 1 family member A2 [Source:VGNC Symbol;Acc:VGNC:25809]	ALDH1A2	-2.33551	4.1878	1.16e-07	1.9e-05			ENSBTAG00000002979	phosphoinositide-3-kinase regulatory subunit 3 [Source:NCBI gene (formerly Entrezgene);Acc:286865]	PIK3R3	4.24338	3.44161	6.82e-08	1.11e-05
ENSBTAG00000021172	interacts with SUPT6H, CTD assembly factor 1 [Source:VGNC Symbol;Acc:VGNC:30354]	IWS1	1.54679	5.82909	1.17e-07	1.9e-05			ENSBTAG00000005039	A-Raf proto-oncogene, serine/threonine kinase [Source:VGNC Symbol;Acc:VGNC:26054]	ARAF	-1.63569	9.69455	6.82e-08	1.11e-05
ENSBTAG00000047679	deoxynucleotidyltransferase terminal interacting protein 2 [Source:VGNC Symbol;Acc:VGNC:28152]	DNTTIP2	1.89874	6.66322	1.27e-07	2.03e-05			ENSBTAG00000005412	NEDD4 like E3 ubiquitin protein ligase [Source:VGNC Symbol;Acc:VGNC:31983]	NEDD4L	2.29877	5.09718	7.22e-08	1.16e-05
ENSBTAG00000010935	EMAP like 4 [Source:VGNC Symbol;Acc:VGNC:28478]	EML4	3.25911	3.67719	1.3e-07	2.06e-05			ENSBTAG00000037986	PNMA family member 2 [Source:VGNC Symbol;Acc:VGNC:33084]	PNMA2	2.6207	3.96648	7.51e-08	1.18e-05
ENSBTAG00000009852	neuron navigator 3 [Source:VGNC Symbol;Acc:VGNC:31892]	NAV3	6.47032	2.36754	1.38e-07	2.1e-05			ENSBTAG00000018373	dihydropyrimidinase like 2 [Source:VGNC Symbol;Acc:VGNC:28195]	DPYSL2	2.41632	7.06681	7.95e-08	1.22e-05
ENSBTAG00000027722	importin 7 [Source:VGNC Symbol;Acc:VGNC:30244]	IPO7	2.50588	4.25789	1.39e-07	2.1e-05			ENSBTAG00000002949	chromobox 1 [Source:VGNC Symbol;Acc:VGNC:26816]	CBX1	2.66504	4.67017	8e-08	1.22e-05
ENSBTAG00000004177	tetratricopeptide repeat, ankyrin repeat and coiled-coil containing 1 [Source:VGNC Symbol;Acc:VGNC:35591]	TANC1	2.19841	4.34324	1.41e-07	2.1e-05			ENSBTAG00000000088	activated leukocyte cell adhesion molecule [Source:VGNC Symbol;Acc:VGNC:25805]	ALCAM	3.86326	4.02233	8.28e-08	1.25e-05
ENSBTAG00000009502	leucine zipper protein 1 [Source:VGNC Symbol;Acc:VGNC:31084]	LUZP1	2.09999	7.15216	1.41e-07	2.1e-05			ENSBTAG00000015022	kinesin family member 2A [Source:VGNC Symbol;Acc:VGNC:30599]	KIF2A	2.9502	5.41295	8.99e-08	1.34e-05
ENSBTAG00000020308	eukaryotic translation initiation factor 4 gamma 2 [Source:VGNC Symbol;Acc:VGNC:28416]	EIF4G2	2.71028	5.38842	1.44e-07	2.11e-05			ENSBTAG00000002344	ORAI calcium release-activated calcium modulator 3 [Source:VGNC Symbol;Acc:VGNC:32445]	ORAI3	-1.92705	5.6011	9.98e-08	1.45e-05
ENSBTAG00000032881	#N/A	#N/A	4.47346	2.48812	1.46e-07	2.11e-05			ENSBTAG00000021172	interacts with SUPT6H, CTD assembly factor 1 [Source:VGNC Symbol;Acc:VGNC:30354]	IWS1	1.5519	5.82909	1e-07	1.45e-05
ENSBTAG00000037986	PNMA family member 2 [Source:VGNC Symbol;Acc:VGNC:33084]	PNMA2	2.4932	3.96648	1.6e-07	2.27e-05			ENSBTAG00000006556	COPI coat complex subunit beta 1 [Source:VGNC Symbol;Acc:VGNC:27593]	COPB1	2.52967	5.34157	1.1e-07	1.56e-05
ENSBTAG00000007303	RAD21 cohesin complex component [Source:VGNC Symbol;Acc:VGNC:33680]	RAD21	2.43959	5.12221	1.67e-07	2.34e-05			ENSBTAG00000027390	replication termination factor 2 [Source:VGNC Symbol;Acc:VGNC:34196]	RTF2	-1.62954	6.35396	1.14e-07	1.6e-05
ENSBTAG00000002313	inositol 1,4,5-trisphosphate receptor type 2 [Source:VGNC Symbol;Acc:VGNC:30347]	ITPR2	4.56453	2.50359	1.68e-07	2.34e-05			ENSBTAG00000010238	leukotriene B4 receptor [Source:VGNC Symbol;Acc:VGNC:31069]	LTB4R	-3.23707	4.47208	1.17e-07	1.6e-05
ENSBTAG00000022580	inka box actin regulator 2 [Source:VGNC Symbol;Acc:VGNC:50127]	INKA2	-1.86649	6.53043	1.72e-07	2.35e-05			ENSBTAG00000009209	BEN domain containing 5 [Source:VGNC Symbol;Acc:VGNC:26468]	BEND5	3.7592	2.9026	1.19e-07	1.6e-05
ENSBTAG00000012677	Rho GTPase activating protein 12 [Source:VGNC Symbol;Acc:VGNC:26075]	ARHGAP12	1.73684	5.86976	1.81e-07	2.45e-05			ENSBTAG00000018898	AT-rich interaction domain 4A [Source:VGNC Symbol;Acc:VGNC:26129]	ARID4A	1.61039	7.13014	1.2e-07	1.6e-05
ENSBTAG00000006734	BICD cargo adaptor 1 [Source:VGNC Symbol;Acc:VGNC:26491]	BICD1	4.18726	2.19169	2e-07	2.6e-05			ENSBTAG00000016656	poly(ADP-ribose) polymerase family member 14 [Source:NCBI gene (formerly Entrezgene);Acc:540789]	PARP14	2.35327	5.24825	1.21e-07	1.6e-05
ENSBTAG00000019314	ubiquitin specific peptidase 25 [Source:VGNC Symbol;Acc:VGNC:36718]	USP25	3.18411	2.83346	2.01e-07	2.6e-05			ENSBTAG00000001847	centlein [Source:VGNC Symbol;Acc:VGNC:56940]	CNTLN	2.05606	4.29596	1.22e-07	1.6e-05
ENSBTAG00000050482	zinc finger protein 148 [Source:NCBI gene (formerly Entrezgene);Acc:613265]	ZNF148	2.49538	4.0283	2.03e-07	2.6e-05			ENSBTAG00000009502	leucine zipper protein 1 [Source:VGNC Symbol;Acc:VGNC:31084]	LUZP1	2.1178	7.15216	1.23e-07	1.6e-05
ENSBTAG00000005960	erythrocyte membrane protein band 4.1 like 2 [Source:VGNC Symbol;Acc:VGNC:28521]	EPB41L2	3.60229	3.16887	2.05e-07	2.6e-05			ENSBTAG00000002188	chromosome 25 C16orf89 homolog [Source:VGNC Symbol;Acc:VGNC:58591]	C25H16orf89	-5.04009	2.23642	1.26e-07	1.62e-05
ENSBTAG00000018374	WASP family member 2 [Source:VGNC Symbol;Acc:VGNC:36866]	WASF2	3.29738	4.2481	2.05e-07	2.6e-05			ENSBTAG00000012927	aldolase, fructose-bisphosphate A [Source:VGNC Symbol;Acc:VGNC:25821]	ALDOA	-1.98161	8.40968	1.29e-07	1.64e-05
ENSBTAG00000002280	kinesin family member 5B [Source:VGNC Symbol;Acc:VGNC:30606]	KIF5B	1.99262	8.42829	2.1e-07	2.6e-05			ENSBTAG00000004850	karyopherin subunit alpha 3 [Source:VGNC Symbol;Acc:VGNC:30702]	KPNA3	2.15865	5.72506	1.31e-07	1.64e-05
ENSBTAG00000000061	protocadherin 7 [Source:VGNC Symbol;Acc:VGNC:32621]	PCDH7	2.05751	5.5309	2.1e-07	2.6e-05			ENSBTAG00000040215	eukaryotic translation initiation factor 4 gamma 3 [Source:VGNC Symbol;Acc:VGNC:28417]	EIF4G3	1.75575	6.87745	1.36e-07	1.68e-05
ENSBTAG00000006556	COPI coat complex subunit beta 1 [Source:VGNC Symbol;Acc:VGNC:27593]	COPB1	2.39525	5.34157	2.13e-07	2.6e-05			ENSBTAG00000010532	potassium channel tetramerization domain containing 11 [Source:VGNC Symbol;Acc:VGNC:30501]	KCTD11	-1.5976	7.23048	1.38e-07	1.69e-05
ENSBTAG00000002147	protein phosphatase 4 regulatory subunit 2 [Source:VGNC Symbol;Acc:VGNC:33270]	PPP4R2	2.19709	5.49084	2.31e-07	2.72e-05			ENSBTAG00000014289	zinc finger FYVE-type containing 9 [Source:VGNC Symbol;Acc:VGNC:37179]	ZFYVE9	2.4631	3.57954	1.44e-07	1.73e-05
ENSBTAG00000002979	phosphoinositide-3-kinase regulatory subunit 3 [Source:NCBI gene (formerly Entrezgene);Acc:286865]	PIK3R3	3.82741	3.44161	2.32e-07	2.72e-05			ENSBTAG00000026953	thyroid hormone receptor interactor 11 [Source:NCBI gene (formerly Entrezgene);Acc:786759]	TRIP11	2.50917	5.08709	1.45e-07	1.73e-05
ENSBTAG00000001104	CKLF like MARVEL transmembrane domain containing 4 [Source:VGNC Symbol;Acc:VGNC:27484]	CMTM4	3.17682	2.29988	2.35e-07	2.72e-05			ENSBTAG00000017165	matrilin 2 [Source:VGNC Symbol;Acc:VGNC:31265]	MATN2	2.37817	5.20612	1.49e-07	1.75e-05
ENSBTAG00000010238	leukotriene B4 receptor [Source:VGNC Symbol;Acc:VGNC:31069]	LTB4R	-3.39889	4.47208	2.35e-07	2.72e-05			ENSBTAG00000014958	protein kinase cAMP-dependent type II regulatory subunit beta [Source:VGNC Symbol;Acc:VGNC:33326]	PRKAR2B	3.65815	3.71404	1.5e-07	1.75e-05
ENSBTAG00000039922	ArfGAP with RhoGAP domain, ankyrin repeat and PH domain 2 [Source:VGNC Symbol;Acc:VGNC:26055]	ARAP2	2.71686	3.98724	2.36e-07	2.72e-05			ENSBTAG00000006241	mannosidase alpha class 2B member 1 [Source:NCBI gene (formerly Entrezgene);Acc:282272]	MAN2B1	-1.48201	6.68416	1.52e-07	1.76e-05
ENSBTAG00000014958	protein kinase cAMP-dependent type II regulatory subunit beta [Source:VGNC Symbol;Acc:VGNC:33326]	PRKAR2B	3.48558	3.71404	2.48e-07	2.82e-05			ENSBTAG00000008611	insulin like growth factor binding protein 4 [Source:VGNC Symbol;Acc:VGNC:30086]	IGFBP4	-2.06592	8.16084	1.55e-07	1.77e-05
ENSBTAG00000010217	zinc finger protein 318 [Source:VGNC Symbol;Acc:VGNC:37245]	ZNF318	2.68587	4.0264	2.49e-07	2.82e-05			ENSBTAG00000035226	torsin 1A interacting protein 1 [Source:VGNC Symbol;Acc:VGNC:36224]	TOR1AIP1	1.46697	6.17216	1.75e-07	1.98e-05
ENSBTAG00000004018	diacylglycerol kinase alpha [Source:VGNC Symbol;Acc:VGNC:28024]	DGKA	-1.59108	7.38499	2.52e-07	2.82e-05			ENSBTAG00000016915	fms related receptor tyrosine kinase 1 [Source:VGNC Symbol;Acc:VGNC:29041]	FLT1	4.00449	3.39519	1.89e-07	2.12e-05
ENSBTAG00000002586	transcription factor 12 [Source:VGNC Symbol;Acc:VGNC:35686]	TCF12	2.89564	3.49518	2.62e-07	2.85e-05			ENSBTAG00000023600	apolipoprotein D [Source:VGNC Symbol;Acc:VGNC:26031]	APOD	-3.64969	3.26739	1.92e-07	2.12e-05
ENSBTAG00000012991	prune homolog 2 with BCH domain [Source:VGNC Symbol;Acc:VGNC:33429]	PRUNE2	8.48716	2.14959	2.63e-07	2.85e-05			ENSBTAG00000005137	lysophosphatidylglycerol acyltransferase 1 [Source:VGNC Symbol;Acc:VGNC:30965]	LPGAT1	2.41146	3.79195	1.95e-07	2.13e-05
ENSBTAG00000008611	insulin like growth factor binding protein 4 [Source:VGNC Symbol;Acc:VGNC:30086]	IGFBP4	-2.00595	8.16084	2.66e-07	2.85e-05			ENSBTAG00000037778	chemokine (C-X-C motif) ligand 3 [Source:NCBI gene (formerly Entrezgene);Acc:613667]	CXCL3	-3.1746	3.65131	1.98e-07	2.15e-05
ENSBTAG00000021201	family with sequence similarity 126 member B [Source:VGNC Symbol;Acc:VGNC:28725]	FAM126B	2.71219	3.65142	2.68e-07	2.85e-05			ENSBTAG00000039922	ArfGAP with RhoGAP domain, ankyrin repeat and PH domain 2 [Source:VGNC Symbol;Acc:VGNC:26055]	ARAP2	2.8305	3.98724	2.08e-07	2.23e-05
ENSBTAG00000053603	#N/A	#N/A	5.77927	1.84073	2.69e-07	2.85e-05			ENSBTAG00000021617	zinc finger CCCH-type containing, antiviral 1 [Source:VGNC Symbol;Acc:VGNC:37111]	ZC3HAV1	2.47067	4.66696	2.14e-07	2.27e-05
ENSBTAG00000016726	kinesin family member 15 [Source:VGNC Symbol;Acc:VGNC:30584]	KIF15	2.25333	4.93325	2.77e-07	2.91e-05			ENSBTAG00000020533	F-box protein 34 [Source:VGNC Symbol;Acc:VGNC:28907]	FBXO34	3.3813	3.02396	2.19e-07	2.3e-05
ENSBTAG00000012762	chromosome 7 C5orf24 homolog [Source:VGNC Symbol;Acc:VGNC:52733]	C7H5orf24	2.68774	4.10583	3.04e-07	3.16e-05			ENSBTAG00000024387	patatin like phospholipase domain containing 8 [Source:VGNC Symbol;Acc:VGNC:33095]	PNPLA8	2.70965	2.64545	2.29e-07	2.38e-05
ENSBTAG00000008688	hes related family bHLH transcription factor with YRPW motif like [Source:VGNC Symbol;Acc:VGNC:29830]	HEYL	-2.646	3.82112	3.1e-07	3.19e-05			ENSBTAG00000037651	S100 calcium binding protein A2 [Source:VGNC Symbol;Acc:VGNC:34242]	S100A2	-1.68857	9.15805	2.35e-07	2.4e-05
ENSBTAG00000005137	lysophosphatidylglycerol acyltransferase 1 [Source:VGNC Symbol;Acc:VGNC:30965]	LPGAT1	2.3156	3.79195	3.13e-07	3.19e-05			ENSBTAG00000017713	kinectin 1 [Source:VGNC Symbol;Acc:VGNC:30756]	KTN1	1.85382	8.15789	2.36e-07	2.4e-05
ENSBTAG00000027569	amyloid beta precursor protein binding family B member 2 [Source:VGNC Symbol;Acc:VGNC:26005]	APBB2	1.68569	4.98121	3.28e-07	3.32e-05			ENSBTAG00000038330	CG2446-like [Source:NCBI gene (formerly Entrezgene);Acc:516108]	0	-1.56209	6.9026	2.37e-07	2.4e-05
ENSBTAG00000008414	zinc finger RNA binding protein [Source:VGNC Symbol;Acc:VGNC:37171]	ZFR	2.06882	6.60866	3.34e-07	3.33e-05			ENSBTAG00000044074	MLLT10 histone lysine methyltransferase DOT1L cofactor [Source:VGNC Symbol;Acc:VGNC:58389]	MLLT10	1.98668	4.10759	2.51e-07	2.51e-05
ENSBTAG00000014927	oxidative stress responsive kinase 1 [Source:VGNC Symbol;Acc:VGNC:32514]	OXSR1	3.62775	3.41371	3.36e-07	3.33e-05			ENSBTAG00000002313	inositol 1,4,5-trisphosphate receptor type 2 [Source:VGNC Symbol;Acc:VGNC:30347]	ITPR2	4.45415	2.50359	2.58e-07	2.55e-05
ENSBTAG00000018752	SUZ12 polycomb repressive complex 2 subunit [Source:VGNC Symbol;Acc:VGNC:35493]	SUZ12	1.4774	6.9461	3.4e-07	3.33e-05			ENSBTAG00000004177	tetratricopeptide repeat, ankyrin repeat and coiled-coil containing 1 [Source:VGNC Symbol;Acc:VGNC:35591]	TANC1	2.11322	4.34324	2.62e-07	2.56e-05
ENSBTAG00000013658	ELKS/RAB6-interacting/CAST family member 1 [Source:VGNC Symbol;Acc:VGNC:28566]	ERC1	3.46947	3.40201	3.49e-07	3.4e-05			ENSBTAG00000018752	SUZ12 polycomb repressive complex 2 subunit [Source:VGNC Symbol;Acc:VGNC:35493]	SUZ12	1.49408	6.9461	2.64e-07	2.56e-05
ENSBTAG00000002136	FCH and mu domain containing endocytic adaptor 1 [Source:VGNC Symbol;Acc:VGNC:28935]	FCHO1	-3.16485	5.68823	3.66e-07	3.49e-05			ENSBTAG00000026966	Ras association domain family member 9 [Source:VGNC Symbol;Acc:VGNC:33765]	RASSF9	2.5801	3.43741	2.68e-07	2.58e-05
ENSBTAG00000024199	lysine methyltransferase 2C [Source:VGNC Symbol;Acc:VGNC:30692]	KMT2C	2.21342	4.01023	3.68e-07	3.49e-05			ENSBTAG00000000598	cystatin C [Source:NCBI gene (formerly Entrezgene);Acc:281102]	CST3	-1.60853	8.94934	2.72e-07	2.6e-05
ENSBTAG00000013454	TGF-beta activated kinase 1 (MAP3K7) binding protein 2 [Source:VGNC Symbol;Acc:VGNC:53809]	TAB2	4.37139	2.17301	3.69e-07	3.49e-05			ENSBTAG00000050482	zinc finger protein 148 [Source:NCBI gene (formerly Entrezgene);Acc:613265]	ZNF148	2.43872	4.0283	2.8e-07	2.65e-05
ENSBTAG00000003876	mitochondrial calcium uniporter [Source:VGNC Symbol;Acc:VGNC:31325]	MCU	2.59417	4.63929	3.77e-07	3.53e-05			ENSBTAG00000009812	chemokine (C-X-C motif) ligand 5 [Source:NCBI gene (formerly Entrezgene);Acc:281735]	CXCL5	-5.40638	3.76715	2.88e-07	2.69e-05
ENSBTAG00000012584	gap junction protein beta 3 [Source:VGNC Symbol;Acc:VGNC:29378]	GJB3	-1.76254	5.09186	3.84e-07	3.56e-05			ENSBTAG00000007888	EFR3 homolog B [Source:VGNC Symbol;Acc:VGNC:28362]	EFR3B	4.15662	2.9874	2.98e-07	2.72e-05
ENSBTAG00000010277	#N/A	#N/A	5.62468	2.45328	3.9e-07	3.56e-05			ENSBTAG00000008688	hes related family bHLH transcription factor with YRPW motif like [Source:VGNC Symbol;Acc:VGNC:29830]	HEYL	-2.6715	3.82112	3e-07	2.72e-05
ENSBTAG00000021182	dedicator of cytokinesis 4 [Source:VGNC Symbol;Acc:VGNC:28158]	DOCK4	2.75424	2.70256	3.9e-07	3.56e-05			ENSBTAG00000018374	WASP family member 2 [Source:VGNC Symbol;Acc:VGNC:36866]	WASF2	3.30376	4.2481	3.02e-07	2.72e-05
ENSBTAG00000015385	CTD small phosphatase like 2 [Source:VGNC Symbol;Acc:VGNC:27792]	CTDSPL2	2.3953	3.81633	4e-07	3.59e-05			ENSBTAG00000033186	3-oxoacid CoA-transferase 1 [Source:VGNC Symbol;Acc:VGNC:32508]	OXCT1	2.97964	3.81478	3.1e-07	2.72e-05
ENSBTAG00000024387	patatin like phospholipase domain containing 8 [Source:VGNC Symbol;Acc:VGNC:33095]	PNPLA8	2.56632	2.64545	4e-07	3.59e-05			ENSBTAG00000008142	interferon induced with helicase C domain 1 [Source:VGNC Symbol;Acc:VGNC:30048]	IFIH1	4.73839	3.06283	3.16e-07	2.72e-05
ENSBTAG00000011338	neuronal regeneration related protein [Source:NCBI gene (formerly Entrezgene);Acc:100125763]	NREP	3.09222	4.17132	4.06e-07	3.61e-05			ENSBTAG00000015698	FYVE and coiled-coil domain autophagy adaptor 1 [Source:VGNC Symbol;Acc:VGNC:29162]	FYCO1	1.61183	4.93666	3.19e-07	2.72e-05
ENSBTAG00000000585	lymphocyte antigen 6 family member G6C [Source:VGNC Symbol;Acc:VGNC:31090]	LY6G6C	-3.2121	6.56513	4.16e-07	3.64e-05			ENSBTAG00000015441	actin gamma 2, smooth muscle [Source:VGNC Symbol;Acc:VGNC:59201]	ACTG2	3.06318	4.66194	3.19e-07	2.72e-05
ENSBTAG00000005443	MIER1 transcriptional regulator [Source:VGNC Symbol;Acc:VGNC:31469]	MIER1	2.15761	4.67385	4.18e-07	3.64e-05			ENSBTAG00000004427	oxysterol binding protein like 8 [Source:VGNC Symbol;Acc:VGNC:32466]	OSBPL8	2.18073	4.35504	3.19e-07	2.72e-05
ENSBTAG00000004850	karyopherin subunit alpha 3 [Source:VGNC Symbol;Acc:VGNC:30702]	KPNA3	1.99051	5.72506	4.2e-07	3.64e-05			ENSBTAG00000009535	ribosomal protein S2 [Source:VGNC Symbol;Acc:VGNC:56750]	RPS2	-1.57766	10.9693	3.2e-07	2.72e-05
ENSBTAG00000011930	DEAD-box helicase 54 [Source:VGNC Symbol;Acc:VGNC:27976]	DDX54	2.2724	3.81337	4.27e-07	3.68e-05			ENSBTAG00000054234	galectin 7 [Source:NCBI gene (formerly Entrezgene);Acc:787811]	0	-4.21716	3.23876	3.21e-07	2.72e-05
ENSBTAG00000054239	kinesin family member 1B [Source:NCBI gene (formerly Entrezgene);Acc:100337161]	0	2.54114	3.67297	4.33e-07	3.69e-05			ENSBTAG00000012677	Rho GTPase activating protein 12 [Source:VGNC Symbol;Acc:VGNC:26075]	ARHGAP12	1.66735	5.86976	3.23e-07	2.72e-05
ENSBTAG00000050195	family with sequence similarity 172 member A [Source:NCBI gene (formerly Entrezgene);Acc:617002]	FAM172A	2.36977	4.13923	4.42e-07	3.74e-05			ENSBTAG00000005724	synaptotagmin like 4 [Source:VGNC Symbol;Acc:VGNC:35548]	SYTL4	3.15832	2.74078	3.24e-07	2.72e-05
ENSBTAG00000044010	embigin [Source:HGNC Symbol;Acc:HGNC:30465]	EMB	3.08876	3.0827	4.65e-07	3.9e-05			ENSBTAG00000002382	DEAD-box helicase 10 [Source:VGNC Symbol;Acc:VGNC:27956]	DDX10	1.51445	5.88918	3.26e-07	2.72e-05
ENSBTAG00000033690	BRCA1 associated RING domain 1 [Source:VGNC Symbol;Acc:VGNC:26420]	BARD1	2.34802	3.28656	4.85e-07	4.03e-05			ENSBTAG00000030259	Ras protein specific guanine nucleotide releasing factor 2 [Source:VGNC Symbol;Acc:VGNC:33746]	RASGRF2	5.9137	2.53498	3.27e-07	2.72e-05
ENSBTAG00000026966	Ras association domain family member 9 [Source:VGNC Symbol;Acc:VGNC:33765]	RASSF9	2.47145	3.43741	4.9e-07	4.05e-05			ENSBTAG00000000497	aldo-keto reductase family 1 member A1 [Source:VGNC Symbol;Acc:VGNC:25795]	AKR1A1	-1.48582	7.1766	3.3e-07	2.73e-05
ENSBTAG00000012927	aldolase, fructose-bisphosphate A [Source:VGNC Symbol;Acc:VGNC:25821]	ALDOA	-1.82167	8.40968	4.95e-07	4.06e-05			ENSBTAG00000002280	kinesin family member 5B [Source:VGNC Symbol;Acc:VGNC:30606]	KIF5B	1.93193	8.42829	3.33e-07	2.73e-05
ENSBTAG00000010439	A-kinase anchoring protein 8 like [Source:VGNC Symbol;Acc:VGNC:25790]	AKAP8L	3.32499	3.65145	5.05e-07	4.07e-05			ENSBTAG00000010277	#N/A	#N/A	4.54258	2.45328	3.36e-07	2.73e-05
ENSBTAG00000021617	zinc finger CCCH-type containing, antiviral 1 [Source:VGNC Symbol;Acc:VGNC:37111]	ZC3HAV1	2.34277	4.66696	5.07e-07	4.07e-05			ENSBTAG00000020060	thioredoxin interacting protein [Source:VGNC Symbol;Acc:VGNC:36541]	TXNIP	-2.20951	5.86158	3.44e-07	2.77e-05
ENSBTAG00000004427	oxysterol binding protein like 8 [Source:VGNC Symbol;Acc:VGNC:32466]	OSBPL8	2.07918	4.35504	5.11e-07	4.07e-05			ENSBTAG00000020308	eukaryotic translation initiation factor 4 gamma 2 [Source:VGNC Symbol;Acc:VGNC:28416]	EIF4G2	2.54599	5.38842	3.65e-07	2.92e-05
ENSBTAG00000007319	jagged canonical Notch ligand 2 [Source:VGNC Symbol;Acc:VGNC:30362]	JAG2	-2.06295	5.38718	5.18e-07	4.07e-05			ENSBTAG00000021182	dedicator of cytokinesis 4 [Source:VGNC Symbol;Acc:VGNC:28158]	DOCK4	2.96766	2.70256	3.68e-07	2.92e-05
ENSBTAG00000010030	EPH receptor A4 [Source:VGNC Symbol;Acc:VGNC:56106]	EPHA4	3.15526	2.88378	5.19e-07	4.07e-05			ENSBTAG00000020073	neutral cholesterol ester hydrolase 1 [Source:VGNC Symbol;Acc:VGNC:31911]	NCEH1	4.09569	2.14254	3.75e-07	2.95e-05
ENSBTAG00000002002	ATPase family AAA domain containing 2 [Source:VGNC Symbol;Acc:VGNC:26233]	ATAD2	2.55207	4.46604	5.2e-07	4.07e-05			ENSBTAG00000018655	myeloid derived growth factor [Source:VGNC Symbol;Acc:VGNC:31790]	MYDGF	-1.65818	6.93796	3.79e-07	2.95e-05
ENSBTAG00000000598	cystatin C [Source:NCBI gene (formerly Entrezgene);Acc:281102]	CST3	-1.54125	8.94934	5.33e-07	4.14e-05			ENSBTAG00000015810	chromosome 15 open reading frame, human C11orf34 [Source:NCBI gene (formerly Entrezgene);Acc:505518]	C15H11orf34	-4.12823	4.28473	3.81e-07	2.95e-05
ENSBTAG00000006241	mannosidase alpha class 2B member 1 [Source:NCBI gene (formerly Entrezgene);Acc:282272]	MAN2B1	-1.3933	6.68416	5.43e-07	4.18e-05			ENSBTAG00000003384	centrosomal protein 162 [Source:VGNC Symbol;Acc:VGNC:27195]	CEP162	2.0047	3.85576	3.86e-07	2.95e-05
ENSBTAG00000020060	thioredoxin interacting protein [Source:VGNC Symbol;Acc:VGNC:36541]	TXNIP	-2.1634	5.86158	5.51e-07	4.22e-05			ENSBTAG00000046671	wolframin ER transmembrane glycoprotein [Source:VGNC Symbol;Acc:VGNC:36936]	WFS1	-1.61528	4.59925	3.89e-07	2.95e-05
ENSBTAG00000015101	high mobility group box 2 [Source:NCBI gene (formerly Entrezgene);Acc:540444]	HMGB2	2.07263	4.83849	5.75e-07	4.35e-05			ENSBTAG00000012882	cullin 5 [Source:VGNC Symbol;Acc:VGNC:27834]	CUL5	2.28628	3.96274	3.89e-07	2.95e-05
ENSBTAG00000013155	#N/A	#N/A	4.56592	2.95778	5.77e-07	4.35e-05			ENSBTAG00000032477	HECT domain E3 ubiquitin protein ligase 1 [Source:VGNC Symbol;Acc:VGNC:29800]	HECTD1	1.93278	6.60215	3.91e-07	2.95e-05
ENSBTAG00000006744	transmembrane protein 131 [Source:VGNC Symbol;Acc:VGNC:35964]	TMEM131	2.769	5.53731	5.91e-07	4.42e-05			ENSBTAG00000054239	kinesin family member 1B [Source:NCBI gene (formerly Entrezgene);Acc:100337161]	0	2.6035	3.67297	3.94e-07	2.95e-05
ENSBTAG00000009006	proline rich 14 like [Source:VGNC Symbol;Acc:VGNC:33392]	PRR14L	-1.56065	6.97502	6e-07	4.45e-05			ENSBTAG00000015385	CTD small phosphatase like 2 [Source:VGNC Symbol;Acc:VGNC:27792]	CTDSPL2	2.43056	3.81633	4e-07	2.97e-05
ENSBTAG00000017809	PDS5 cohesin associated factor A [Source:VGNC Symbol;Acc:VGNC:32717]	PDS5A	2.4068	4.22154	6.12e-07	4.52e-05			ENSBTAG00000008771	myelin expression factor 2 [Source:VGNC Symbol;Acc:VGNC:31791]	MYEF2	2.01113	4.6895	4.08e-07	3e-05
ENSBTAG00000008963	citron rho-interacting serine/threonine kinase [Source:VGNC Symbol;Acc:VGNC:27375]	CIT	3.36377	2.63389	6.51e-07	4.75e-05			ENSBTAG00000014900	CCR4-NOT transcription complex subunit 3 [Source:VGNC Symbol;Acc:VGNC:27518]	CNOT3	-3.00285	3.6676	4.1e-07	3e-05
ENSBTAG00000005412	NEDD4 like E3 ubiquitin protein ligase [Source:VGNC Symbol;Acc:VGNC:31983]	NEDD4L	1.97517	5.09718	6.53e-07	4.75e-05			ENSBTAG00000020644	glypican 4 [Source:VGNC Symbol;Acc:VGNC:29526]	GPC4	4.81043	4.38177	4.12e-07	3e-05
ENSBTAG00000019216	Tu translation elongation factor, mitochondrial [Source:VGNC Symbol;Acc:VGNC:36517]	TUFM	-1.71548	7.52734	6.9e-07	4.99e-05			ENSBTAG00000000222	AT-rich interaction domain 4B [Source:VGNC Symbol;Acc:VGNC:26130]	ARID4B	1.45548	8.00011	4.18e-07	3e-05
ENSBTAG00000053726	eukaryotic translation initiation factor 4E binding protein 2 [Source:NCBI gene (formerly Entrezgene);Acc:782397]	EIF4EBP2	2.99535	4.80516	7.01e-07	5.03e-05			ENSBTAG00000001021	cytochrome P450, subfamily I (aromatic compound-inducible), polypeptide 1 [Source:NCBI gene (formerly Entrezgene);Acc:282870]	CYP1A1	2.50896	4.09171	4.18e-07	3e-05
ENSBTAG00000030974	tubulin alpha 4a [Source:VGNC Symbol;Acc:VGNC:49986]	TUBA4A	-2.35592	6.79682	7.06e-07	5.03e-05			ENSBTAG00000006744	transmembrane protein 131 [Source:VGNC Symbol;Acc:VGNC:35964]	TMEM131	2.85038	5.53731	4.31e-07	3.04e-05
ENSBTAG00000005877	family with sequence similarity 83 member A [Source:VGNC Symbol;Acc:VGNC:28832]	FAM83A	-2.93529	3.00364	7.26e-07	5.14e-05			ENSBTAG00000002908	G protein subunit gamma 4 [Source:VGNC Symbol;Acc:VGNC:29467]	GNG4	3.82891	3.10503	4.32e-07	3.04e-05
ENSBTAG00000001303	heat shock protein family B (small) member 8 [Source:VGNC Symbol;Acc:VGNC:53907]	HSPB8	-2.01439	6.12479	7.39e-07	5.2e-05			ENSBTAG00000030575	#N/A	#N/A	4.22657	1.47708	4.33e-07	3.04e-05
ENSBTAG00000046671	wolframin ER transmembrane glycoprotein [Source:VGNC Symbol;Acc:VGNC:36936]	WFS1	-1.56492	4.59925	7.54e-07	5.26e-05			ENSBTAG00000018160	laminin subunit alpha 1 [Source:VGNC Symbol;Acc:VGNC:30769]	LAMA1	3.25935	3.18937	4.39e-07	3.06e-05
ENSBTAG00000000087	hydroxysteroid 17-beta dehydrogenase 12 [Source:VGNC Symbol;Acc:VGNC:54883]	HSD17B12	2.47905	4.78952	7.6e-07	5.27e-05			ENSBTAG00000000061	protocadherin 7 [Source:VGNC Symbol;Acc:VGNC:32621]	PCDH7	1.9659	5.5309	4.41e-07	3.06e-05
ENSBTAG00000016915	fms related receptor tyrosine kinase 1 [Source:VGNC Symbol;Acc:VGNC:29041]	FLT1	3.63291	3.39519	7.71e-07	5.28e-05			ENSBTAG00000014021	ubinuclein 2 [Source:VGNC Symbol;Acc:VGNC:36611]	UBN2	2.58378	3.9973	4.5e-07	3.09e-05
ENSBTAG00000006118	arginine and serine rich coiled-coil 2 [Source:VGNC Symbol;Acc:VGNC:52819]	RSRC2	2.24581	6.5591	7.73e-07	5.28e-05			ENSBTAG00000020127	#N/A	#N/A	7.6257	1.45128	4.51e-07	3.09e-05
ENSBTAG00000003602	recombination signal binding protein for immunoglobulin kappa J region [Source:VGNC Symbol;Acc:VGNC:53775]	RBPJ	1.57194	5.94498	7.83e-07	5.28e-05			ENSBTAG00000019755	receptor accessory protein 3 [Source:VGNC Symbol;Acc:VGNC:33853]	REEP3	1.75969	5.39007	4.66e-07	3.17e-05
ENSBTAG00000051082	dystonin [Source:NCBI gene (formerly Entrezgene);Acc:535297]	0	2.392	3.93324	7.86e-07	5.28e-05			ENSBTAG00000009035	centromere protein E [Source:VGNC Symbol;Acc:VGNC:27175]	CENPE	1.71703	7.91168	4.74e-07	3.19e-05
ENSBTAG00000009805	craniofacial development protein 2 [Source:NCBI gene (formerly Entrezgene);Acc:286876]	CFDP2	2.89887	5.71278	7.87e-07	5.28e-05			ENSBTAG00000007303	RAD21 cohesin complex component [Source:VGNC Symbol;Acc:VGNC:33680]	RAD21	2.2878	5.12221	4.76e-07	3.19e-05
ENSBTAG00000016457	FMR1 autosomal homolog 1 [Source:VGNC Symbol;Acc:VGNC:56218]	FXR1	1.6949	7.1527	7.94e-07	5.28e-05			ENSBTAG00000005359	transforming growth factor beta 2 [Source:VGNC Symbol;Acc:VGNC:35802]	TGFB2	2.24771	6.3868	4.84e-07	3.22e-05
ENSBTAG00000001575	calmodulin 2 [Source:NCBI gene (formerly Entrezgene);Acc:100297344]	CALM2	1.32563	8.57164	7.98e-07	5.28e-05			ENSBTAG00000022777	CDC42 binding protein kinase alpha [Source:VGNC Symbol;Acc:VGNC:27069]	CDC42BPA	1.9096	5.14698	4.86e-07	3.22e-05
ENSBTAG00000009121	stromal antigen 2 [Source:VGNC Symbol;Acc:VGNC:35354]	STAG2	2.0206	4.35372	8.06e-07	5.31e-05			ENSBTAG00000020378	discs large MAGUK scaffold protein 1 [Source:VGNC Symbol;Acc:VGNC:53531]	DLG1	3.34681	5.65805	4.91e-07	3.23e-05
ENSBTAG00000020041	family with sequence similarity 13 member B [Source:VGNC Symbol;Acc:VGNC:55222]	FAM13B	3.03938	3.01581	8.46e-07	5.54e-05			ENSBTAG00000012991	prune homolog 2 with BCH domain [Source:VGNC Symbol;Acc:VGNC:33429]	PRUNE2	7.97306	2.14959	4.94e-07	3.23e-05
ENSBTAG00000002985	#N/A	#N/A	8.26979	1.99297	8.75e-07	5.69e-05			ENSBTAG00000010935	EMAP like 4 [Source:VGNC Symbol;Acc:VGNC:28478]	EML4	2.88184	3.67719	4.99e-07	3.25e-05
ENSBTAG00000001537	tsukushi, small leucine rich proteoglycan [Source:VGNC Symbol;Acc:VGNC:54896]	TSKU	-1.80545	5.09309	8.89e-07	5.71e-05			ENSBTAG00000007066	transmembrane O-mannosyltransferase targeting cadherins 4 [Source:VGNC Symbol;Acc:VGNC:36148]	TMTC4	2.1473	4.85234	5.05e-07	3.27e-05
ENSBTAG00000020014	centrosomal protein 104 [Source:VGNC Symbol;Acc:VGNC:27189]	CEP104	2.44808	4.0992	8.9e-07	5.71e-05			ENSBTAG00000016726	kinesin family member 15 [Source:VGNC Symbol;Acc:VGNC:30584]	KIF15	2.14936	4.93325	5.3e-07	3.4e-05
ENSBTAG00000000603	junctional adhesion molecule 2 [Source:VGNC Symbol;Acc:VGNC:50011]	JAM2	2.09515	4.5046	9.01e-07	5.75e-05			ENSBTAG00000017469	coiled-coil domain containing 88A [Source:VGNC Symbol;Acc:VGNC:26927]	CCDC88A	1.64552	6.79573	5.34e-07	3.41e-05
ENSBTAG00000005865	mitogen-activated protein kinase 6 [Source:VGNC Symbol;Acc:VGNC:31221]	MAPK6	2.00773	6.00766	9.35e-07	5.93e-05			ENSBTAG00000024482	RAB GTPase activating protein 1 like [Source:NCBI gene (formerly Entrezgene);Acc:540101]	0	2.60418	4.14577	5.47e-07	3.47e-05
ENSBTAG00000043567	0	0	2.09583	13.6661	9.94e-07	6.27e-05			ENSBTAG00000013923	glutaminyl-peptide cyclotransferase [Source:VGNC Symbol;Acc:VGNC:33598]	QPCT	3.82054	2.64569	5.52e-07	3.48e-05
ENSBTAG00000001573	jumonji domain containing 1C [Source:VGNC Symbol;Acc:VGNC:30376]	JMJD1C	1.78931	5.78458	1e-06	6.28e-05			ENSBTAG00000011397	unc-13 homolog B [Source:VGNC Symbol;Acc:VGNC:56987]	UNC13B	2.03355	4.75284	5.59e-07	3.48e-05
ENSBTAG00000018093	lysine methyltransferase 2A [Source:VGNC Symbol;Acc:VGNC:30690]	KMT2A	2.03294	5.12634	1.04e-06	6.49e-05			ENSBTAG00000001764	neurocan [Source:VGNC Symbol;Acc:VGNC:31900]	NCAN	-3.47634	3.3469	5.61e-07	3.48e-05
ENSBTAG00000021900	protein kinase N2 [Source:VGNC Symbol;Acc:VGNC:32946]	PKN2	2.32101	5.09022	1.05e-06	6.49e-05			ENSBTAG00000002292	SWI/SNF related, matrix associated, actin dependent regulator of chromatin, subfamily a, member 1 [Source:VGNC Symbol;Acc:VGNC:34985]	SMARCA1	2.64342	5.64127	5.63e-07	3.48e-05
ENSBTAG00000008862	golgin B1 [Source:VGNC Symbol;Acc:VGNC:29489]	GOLGB1	1.68254	6.77374	1.06e-06	6.5e-05			ENSBTAG00000021962	BCLAF1 and THRAP3 family member 3 [Source:VGNC Symbol;Acc:VGNC:26452]	BCLAF3	2.4519	3.18878	5.66e-07	3.48e-05
ENSBTAG00000032477	HECT domain E3 ubiquitin protein ligase 1 [Source:VGNC Symbol;Acc:VGNC:29800]	HECTD1	1.81521	6.60215	1.07e-06	6.5e-05			ENSBTAG00000006734	BICD cargo adaptor 1 [Source:VGNC Symbol;Acc:VGNC:26491]	BICD1	3.71974	2.19169	5.75e-07	3.52e-05
ENSBTAG00000012867	taxilin alpha [Source:VGNC Symbol;Acc:VGNC:36530]	TXLNA	4.99618	2.21229	1.07e-06	6.5e-05			ENSBTAG00000038745	charged multivesicular body protein 6 [Source:VGNC Symbol;Acc:VGNC:27305]	CHMP6	-1.45937	5.5185	5.92e-07	3.6e-05
ENSBTAG00000005265	zinc finger CCHC-type containing 9 [Source:VGNC Symbol;Acc:VGNC:97331]	ZCCHC9	2.34291	4.13058	1.09e-06	6.59e-05			ENSBTAG00000009778	KRAS proto-oncogene, GTPase [Source:VGNC Symbol;Acc:VGNC:30710]	KRAS	1.86567	4.93081	6.05e-07	3.65e-05
ENSBTAG00000009035	centromere protein E [Source:VGNC Symbol;Acc:VGNC:27175]	CENPE	1.61721	7.91168	1.11e-06	6.65e-05			ENSBTAG00000003569	DAZ interacting zinc finger protein 1 [Source:VGNC Symbol;Acc:VGNC:28284]	DZIP1	1.62369	7.01439	6.07e-07	3.65e-05
ENSBTAG00000054234	galectin 7 [Source:NCBI gene (formerly Entrezgene);Acc:787811]	0	-4.06633	3.23876	1.13e-06	6.77e-05			ENSBTAG00000002076	staufen double-stranded RNA binding protein 2 [Source:NCBI gene (formerly Entrezgene);Acc:100125233]	STAU2	3.75908	1.85746	6.18e-07	3.68e-05
ENSBTAG00000018160	laminin subunit alpha 1 [Source:VGNC Symbol;Acc:VGNC:30769]	LAMA1	3.13922	3.18937	1.2e-06	7.12e-05			ENSBTAG00000002136	FCH and mu domain containing endocytic adaptor 1 [Source:VGNC Symbol;Acc:VGNC:28935]	FCHO1	-3.03403	5.68823	6.22e-07	3.68e-05
ENSBTAG00000049919	#N/A	#N/A	5.44484	3.69791	1.24e-06	7.32e-05			ENSBTAG00000016779	CAP-Gly domain containing linker protein 1 [Source:VGNC Symbol;Acc:VGNC:27444]	CLIP1	1.58344	7.14482	6.22e-07	3.68e-05
ENSBTAG00000016198	E1A binding protein p300 [Source:VGNC Symbol;Acc:VGNC:57349]	EP300	2.64896	4.32981	1.25e-06	7.32e-05			ENSBTAG00000006893	BBX high mobility group box domain containing [Source:VGNC Symbol;Acc:VGNC:26433]	BBX	1.82734	6.85437	6.3e-07	3.7e-05
ENSBTAG00000032591	collagen triple helix repeat containing 1 [Source:VGNC Symbol;Acc:VGNC:27796]	CTHRC1	-2.89179	3.70142	1.26e-06	7.32e-05			ENSBTAG00000008703	eukaryotic translation initiation factor 2 alpha kinase 2 [Source:VGNC Symbol;Acc:VGNC:28381]	EIF2AK2	2.98575	2.41829	6.36e-07	3.71e-05
ENSBTAG00000007490	sulfatase 2 [Source:VGNC Symbol;Acc:VGNC:35466]	SULF2	-2.62469	5.2099	1.27e-06	7.32e-05			ENSBTAG00000021708	centrosomal protein 128 [Source:VGNC Symbol;Acc:VGNC:53080]	CEP128	2.59493	3.34273	6.56e-07	3.81e-05
ENSBTAG00000007413	centrosomal protein 41 [Source:VGNC Symbol;Acc:VGNC:27204]	CEP41	2.65485	3.43445	1.27e-06	7.32e-05			ENSBTAG00000016514	carboxypeptidase E [Source:VGNC Symbol;Acc:VGNC:27648]	CPE	-3.67272	5.4011	6.64e-07	3.84e-05
ENSBTAG00000013923	glutaminyl-peptide cyclotransferase [Source:VGNC Symbol;Acc:VGNC:33598]	QPCT	3.66106	2.64569	1.28e-06	7.35e-05			ENSBTAG00000014081	NBAS subunit of NRZ tethering complex [Source:VGNC Symbol;Acc:VGNC:81691]	NBAS	2.29302	3.27607	6.7e-07	3.85e-05
ENSBTAG00000031165	transient receptor potential cation channel subfamily M member 7 [Source:VGNC Symbol;Acc:VGNC:36393]	TRPM7	2.88433	3.18402	1.29e-06	7.36e-05			ENSBTAG00000047679	deoxynucleotidyltransferase terminal interacting protein 2 [Source:VGNC Symbol;Acc:VGNC:28152]	DNTTIP2	1.68759	6.66322	6.96e-07	3.98e-05
ENSBTAG00000015844	tissue factor pathway inhibitor 2 [Source:VGNC Symbol;Acc:VGNC:35794]	TFPI2	-1.67304	5.15655	1.31e-06	7.42e-05			ENSBTAG00000004383	formin binding protein 1 like [Source:VGNC Symbol;Acc:VGNC:29060]	FNBP1L	1.55913	5.28383	7.02e-07	3.99e-05
ENSBTAG00000000139	lysine methyltransferase 5A [Source:VGNC Symbol;Acc:VGNC:53910]	KMT5A	3.49625	3.26834	1.33e-06	7.51e-05			ENSBTAG00000005443	MIER1 transcriptional regulator [Source:VGNC Symbol;Acc:VGNC:31469]	MIER1	2.09431	4.67385	7.31e-07	4.13e-05
ENSBTAG00000002341	ETS proto-oncogene 1, transcription factor [Source:VGNC Symbol;Acc:VGNC:28626]	ETS1	2.30981	5.04693	1.39e-06	7.8e-05			ENSBTAG00000008414	zinc finger RNA binding protein [Source:VGNC Symbol;Acc:VGNC:37171]	ZFR	1.96354	6.60866	7.41e-07	4.17e-05
ENSBTAG00000012526	#N/A	#N/A	2.79734	3.12454	1.41e-06	7.82e-05			ENSBTAG00000006824	adaptor protein, phosphotyrosine interacting with PH domain and leucine zipper 1 [Source:VGNC Symbol;Acc:VGNC:26040]	APPL1	1.4776	6.99883	7.45e-07	4.17e-05
ENSBTAG00000002382	DEAD-box helicase 10 [Source:VGNC Symbol;Acc:VGNC:27956]	DDX10	1.39532	5.88918	1.41e-06	7.82e-05			ENSBTAG00000021900	protein kinase N2 [Source:VGNC Symbol;Acc:VGNC:32946]	PKN2	2.37761	5.09022	7.67e-07	4.26e-05
ENSBTAG00000018488	AF4/FMR2 family member 1 [Source:VGNC Symbol;Acc:VGNC:25710]	AFF1	2.03239	3.54406	1.41e-06	7.82e-05			ENSBTAG00000006323	sorting nexin 9 [Source:VGNC Symbol;Acc:VGNC:35115]	SNX9	1.5444	5.65602	7.75e-07	4.29e-05
ENSBTAG00000007921	dual adaptor of phosphotyrosine and 3-phosphoinositides 1 [Source:VGNC Symbol;Acc:VGNC:27880]	DAPP1	3.84919	1.8895	1.43e-06	7.84e-05			ENSBTAG00000008862	golgin B1 [Source:VGNC Symbol;Acc:VGNC:29489]	GOLGB1	1.71201	6.77374	7.94e-07	4.37e-05
ENSBTAG00000018690	RNA polymerase II associated protein 3 [Source:VGNC Symbol;Acc:VGNC:34100]	RPAP3	1.40518	6.46408	1.44e-06	7.9e-05			ENSBTAG00000008772	structural maintenance of chromosomes 2 [Source:VGNC Symbol;Acc:VGNC:34999]	SMC2	2.05713	7.34195	8.11e-07	4.43e-05
ENSBTAG00000002292	SWI/SNF related, matrix associated, actin dependent regulator of chromatin, subfamily a, member 1 [Source:VGNC Symbol;Acc:VGNC:34985]	SMARCA1	2.48163	5.64127	1.45e-06	7.91e-05			ENSBTAG00000038141	adhesion G protein-coupled receptor G1 [Source:VGNC Symbol;Acc:VGNC:97236]	ADGRG1	-2.07054	6.9288	8.14e-07	4.43e-05
ENSBTAG00000022689	RING1 and YY1 binding protein [Source:NCBI gene (formerly Entrezgene);Acc:616217]	RYBP	1.82696	5.25461	1.48e-06	8.02e-05			ENSBTAG00000017761	structural maintenance of chromosomes 1A [Source:VGNC Symbol;Acc:VGNC:34997]	SMC1A	1.82704	7.90161	8.37e-07	4.53e-05
ENSBTAG00000000551	survival motor neuron domain containing 1 [Source:VGNC Symbol;Acc:VGNC:35024]	SMNDC1	2.32161	4.07686	1.49e-06	8.02e-05			ENSBTAG00000000087	hydroxysteroid 17-beta dehydrogenase 12 [Source:VGNC Symbol;Acc:VGNC:54883]	HSD17B12	2.46824	4.78952	8.4e-07	4.53e-05
ENSBTAG00000014021	ubinuclein 2 [Source:VGNC Symbol;Acc:VGNC:36611]	UBN2	2.36289	3.9973	1.51e-06	8.1e-05			ENSBTAG00000014609	protein phosphatase 1 regulatory subunit 12A [Source:VGNC Symbol;Acc:VGNC:33223]	PPP1R12A	1.48044	7.94103	8.56e-07	4.57e-05
ENSBTAG00000019036	Rho GTPase activating protein 28 [Source:VGNC Symbol;Acc:VGNC:26086]	ARHGAP28	2.89794	3.69901	1.53e-06	8.17e-05			ENSBTAG00000016563	golgin A4 [Source:VGNC Symbol;Acc:VGNC:29485]	GOLGA4	1.56808	7.73671	8.58e-07	4.57e-05
ENSBTAG00000005847	Rho associated coiled-coil containing protein kinase 2 [Source:VGNC Symbol;Acc:VGNC:34082]	ROCK2	2.10977	7.31885	1.55e-06	8.22e-05			ENSBTAG00000010289	gem nuclear organelle associated protein 8 [Source:VGNC Symbol;Acc:VGNC:29321]	GEMIN8	-1.50315	6.09064	8.69e-07	4.61e-05
ENSBTAG00000001847	centlein [Source:VGNC Symbol;Acc:VGNC:56940]	CNTLN	1.67084	4.29596	1.59e-06	8.33e-05			ENSBTAG00000015537	RAS protein activator like 2 [Source:VGNC Symbol;Acc:VGNC:33738]	RASAL2	2.26763	3.33859	8.77e-07	4.63e-05
ENSBTAG00000002048	protein tyrosine phosphatase non-receptor type 11 [Source:VGNC Symbol;Acc:VGNC:33530]	PTPN11	2.57579	7.14183	1.6e-06	8.33e-05			ENSBTAG00000003602	recombination signal binding protein for immunoglobulin kappa J region [Source:VGNC Symbol;Acc:VGNC:53775]	RBPJ	1.5488	5.94498	9.08e-07	4.76e-05
ENSBTAG00000012305	adhesion G protein-coupled receptor L2 [Source:VGNC Symbol;Acc:VGNC:53846]	ADGRL2	1.86192	4.40277	1.61e-06	8.33e-05			ENSBTAG00000009665	utrophin [Source:VGNC Symbol;Acc:VGNC:36749]	UTRN	2.66538	5.49228	9.1e-07	4.76e-05
ENSBTAG00000001499	tripartite motif containing 33 [Source:VGNC Symbol;Acc:VGNC:36329]	TRIM33	2.13457	3.2888	1.61e-06	8.33e-05			ENSBTAG00000019406	insulin like growth factor 2 mRNA binding protein 3 [Source:VGNC Symbol;Acc:VGNC:30081]	IGF2BP3	2.11063	6.82513	9.2e-07	4.78e-05
ENSBTAG00000005967	ubiquitin protein ligase E3 component n-recognin 2 [Source:VGNC Symbol;Acc:VGNC:36617]	UBR2	2.01124	3.40005	1.61e-06	8.33e-05			ENSBTAG00000012526	#N/A	#N/A	2.66447	3.12454	9.23e-07	4.78e-05
ENSBTAG00000000599	cyclin I [Source:VGNC Symbol;Acc:VGNC:26971]	CCNI	1.23165	8.71007	1.62e-06	8.33e-05			ENSBTAG00000001537	tsukushi, small leucine rich proteoglycan [Source:VGNC Symbol;Acc:VGNC:54896]	TSKU	-1.76559	5.09309	9.33e-07	4.81e-05
ENSBTAG00000044074	MLLT10 histone lysine methyltransferase DOT1L cofactor [Source:VGNC Symbol;Acc:VGNC:58389]	MLLT10	1.73351	4.10759	1.62e-06	8.33e-05			ENSBTAG00000015802	cAMP responsive element binding protein 3 like 2 [Source:VGNC Symbol;Acc:VGNC:27695]	CREB3L2	2.44901	4.86801	9.56e-07	4.9e-05
ENSBTAG00000026953	thyroid hormone receptor interactor 11 [Source:NCBI gene (formerly Entrezgene);Acc:786759]	TRIP11	2.11294	5.08709	1.65e-06	8.42e-05			ENSBTAG00000015771	YTH N6-methyladenosine RNA binding protein 2 [Source:VGNC Symbol;Acc:VGNC:37042]	YTHDF2	1.94808	3.99839	9.61e-07	4.9e-05
ENSBTAG00000014609	protein phosphatase 1 regulatory subunit 12A [Source:VGNC Symbol;Acc:VGNC:33223]	PPP1R12A	1.4281	7.94103	1.66e-06	8.42e-05			ENSBTAG00000018729	spen family transcriptional repressor [Source:VGNC Symbol;Acc:VGNC:35204]	SPEN	2.1212	5.37496	9.73e-07	4.94e-05
ENSBTAG00000046314	TBC1 domain family member 8B [Source:NCBI gene (formerly Entrezgene);Acc:100337282]	TBC1D8B	2.09554	3.94243	1.67e-06	8.45e-05			ENSBTAG00000003876	mitochondrial calcium uniporter [Source:VGNC Symbol;Acc:VGNC:31325]	MCU	2.3845	4.63929	9.81e-07	4.95e-05
ENSBTAG00000019755	receptor accessory protein 3 [Source:VGNC Symbol;Acc:VGNC:33853]	REEP3	1.60827	5.39007	1.69e-06	8.5e-05			ENSBTAG00000009471	centrosomal protein 135 [Source:VGNC Symbol;Acc:VGNC:27193]	CEP135	2.15263	4.15295	9.88e-07	4.96e-05
ENSBTAG00000026585	elongin A [Source:VGNC Symbol;Acc:VGNC:56105]	ELOA	3.66267	3.10192	1.72e-06	8.62e-05			ENSBTAG00000020800	BEN domain containing 7 [Source:VGNC Symbol;Acc:VGNC:26470]	BEND7	3.83255	2.47712	1.01e-06	5.03e-05
ENSBTAG00000020535	PYD and CARD domain containing [Source:NCBI gene (formerly Entrezgene);Acc:282846]	PYCARD	-1.85618	4.66587	1.74e-06	8.67e-05			ENSBTAG00000011363	ecotropic viral integration site 5 [Source:VGNC Symbol;Acc:VGNC:55170]	EVI5	1.89101	5.16229	1.01e-06	5.03e-05
ENSBTAG00000020538	HECT and RLD domain containing E3 ubiquitin protein ligase 5 [Source:VGNC Symbol;Acc:VGNC:29814]	HERC5	1.93236	4.92939	1.76e-06	8.73e-05			ENSBTAG00000009218	anillin actin binding protein [Source:VGNC Symbol;Acc:VGNC:25950]	ANLN	2.58584	6.59129	1.02e-06	5.05e-05
ENSBTAG00000043589	0	0	3.17833	2.31121	1.8e-06	8.87e-05			ENSBTAG00000006118	arginine and serine rich coiled-coil 2 [Source:VGNC Symbol;Acc:VGNC:52819]	RSRC2	2.20019	6.5591	1.04e-06	5.13e-05
ENSBTAG00000003384	centrosomal protein 162 [Source:VGNC Symbol;Acc:VGNC:27195]	CEP162	1.80395	3.85576	1.81e-06	8.87e-05			ENSBTAG00000018007	nuclear receptor subfamily 2 group F member 2 [Source:VGNC Symbol;Acc:VGNC:32241]	NR2F2	1.43167	6.58773	1.09e-06	5.33e-05
ENSBTAG00000009471	centrosomal protein 135 [Source:VGNC Symbol;Acc:VGNC:27193]	CEP135	2.07237	4.15295	1.82e-06	8.88e-05			ENSBTAG00000000081	ceramide transporter 1 [Source:VGNC Symbol;Acc:VGNC:27566]	CERT1	2.29998	4.59609	1.1e-06	5.39e-05
ENSBTAG00000004238	transforming acidic coiled-coil containing protein 1 [Source:VGNC Symbol;Acc:VGNC:35557]	TACC1	2.45505	4.90071	1.84e-06	8.94e-05			ENSBTAG00000008287	YLP motif containing 1 [Source:VGNC Symbol;Acc:VGNC:37031]	YLPM1	1.76957	5.25865	1.13e-06	5.48e-05
ENSBTAG00000014752	A-kinase anchoring protein 11 [Source:VGNC Symbol;Acc:VGNC:25781]	AKAP11	2.50185	3.01754	1.85e-06	8.96e-05			ENSBTAG00000017183	PDZ and LIM domain 3 [Source:VGNC Symbol;Acc:VGNC:32709]	PDLIM3	3.9154	3.77909	1.13e-06	5.48e-05
ENSBTAG00000005431	LIM and cysteine rich domains 1 [Source:VGNC Symbol;Acc:VGNC:30926]	LMCD1	1.9124	3.73823	1.88e-06	9.06e-05			ENSBTAG00000019069	synaptogyrin 2 [Source:NCBI gene (formerly Entrezgene);Acc:513812]	SYNGR2	-1.59688	6.66172	1.18e-06	5.7e-05
ENSBTAG00000021923	desmoglein 2 [Source:VGNC Symbol;Acc:VGNC:28221]	DSG2	2.69015	5.53404	1.93e-06	9.2e-05			ENSBTAG00000005763	AKT1 substrate 1 [Source:VGNC Symbol;Acc:VGNC:25798]	AKT1S1	-2.00635	4.91681	1.2e-06	5.77e-05
ENSBTAG00000002627	zinc finger RANBP2-type containing 2 [Source:VGNC Symbol;Acc:VGNC:37372]	ZRANB2	1.33297	7.4304	1.93e-06	9.2e-05			ENSBTAG00000051269	0	0	-2.86313	3.77844	1.23e-06	5.86e-05
ENSBTAG00000008068	endoplasmic reticulum lectin 1 [Source:VGNC Symbol;Acc:VGNC:28587]	ERLEC1	1.29329	6.69247	1.95e-06	9.2e-05			ENSBTAG00000010350	ubiquitin specific peptidase 53 [Source:VGNC Symbol;Acc:VGNC:58425]	USP53	3.10922	3.8541	1.23e-06	5.86e-05
ENSBTAG00000012293	sperm associated antigen 9 [Source:VGNC Symbol;Acc:VGNC:35170]	SPAG9	1.41237	5.74859	1.95e-06	9.2e-05			ENSBTAG00000020454	leucine zipper tumor suppressor family member 3 [Source:VGNC Symbol;Acc:VGNC:31123]	LZTS3	2.30503	3.85814	1.27e-06	5.98e-05
ENSBTAG00000005763	AKT1 substrate 1 [Source:VGNC Symbol;Acc:VGNC:25798]	AKT1S1	-1.95676	4.91681	1.95e-06	9.2e-05			ENSBTAG00000014738	#N/A	#N/A	3.91016	2.14695	1.29e-06	6.03e-05
ENSBTAG00000021250	ralA binding protein 1 [Source:VGNC Symbol;Acc:VGNC:33700]	RALBP1	2.00816	6.21216	1.97e-06	9.24e-05			ENSBTAG00000007763	solute carrier family 1 member 4 [Source:VGNC Symbol;Acc:VGNC:34714]	SLC1A4	1.82422	5.0208	1.29e-06	6.03e-05
ENSBTAG00000009851	roundabout guidance receptor 1 [Source:VGNC Symbol;Acc:VGNC:34078]	ROBO1	2.34138	4.08286	2e-06	9.28e-05			ENSBTAG00000005847	Rho associated coiled-coil containing protein kinase 2 [Source:VGNC Symbol;Acc:VGNC:34082]	ROCK2	2.13955	7.31885	1.29e-06	6.03e-05
ENSBTAG00000009778	KRAS proto-oncogene, GTPase [Source:VGNC Symbol;Acc:VGNC:30710]	KRAS	1.72095	4.93081	2.01e-06	9.28e-05			ENSBTAG00000002002	ATPase family AAA domain containing 2 [Source:VGNC Symbol;Acc:VGNC:26233]	ATAD2	2.42046	4.46604	1.3e-06	6.06e-05
ENSBTAG00000031575	vav guanine nucleotide exchange factor 3 [Source:VGNC Symbol;Acc:VGNC:36774]	VAV3	4.1445	1.68026	2.01e-06	9.28e-05			ENSBTAG00000002985	#N/A	#N/A	7.86351	1.99297	1.31e-06	6.06e-05
ENSBTAG00000011363	ecotropic viral integration site 5 [Source:VGNC Symbol;Acc:VGNC:55170]	EVI5	1.79292	5.16229	2.02e-06	9.28e-05			ENSBTAG00000024449	centromere protein F [Source:VGNC Symbol;Acc:VGNC:27176]	CENPF	1.55514	8.69391	1.34e-06	6.16e-05
ENSBTAG00000014205	protein kinase cAMP-dependent type II regulatory subunit alpha [Source:VGNC Symbol;Acc:VGNC:33325]	PRKAR2A	2.48755	4.68943	2.07e-06	9.45e-05			ENSBTAG00000010217	zinc finger protein 318 [Source:VGNC Symbol;Acc:VGNC:37245]	ZNF318	2.31936	4.0264	1.36e-06	6.24e-05
ENSBTAG00000000081	ceramide transporter 1 [Source:VGNC Symbol;Acc:VGNC:27566]	CERT1	2.17441	4.59609	2.08e-06	9.45e-05			ENSBTAG00000020403	zinc finger MYM-type containing 2 [Source:VGNC Symbol;Acc:VGNC:56646]	ZMYM2	2.42324	3.31072	1.37e-06	6.24e-05
ENSBTAG00000030259	Ras protein specific guanine nucleotide releasing factor 2 [Source:VGNC Symbol;Acc:VGNC:33746]	RASGRF2	4.0332	2.53498	2.08e-06	9.45e-05			ENSBTAG00000002048	protein tyrosine phosphatase non-receptor type 11 [Source:VGNC Symbol;Acc:VGNC:33530]	PTPN11	2.60902	7.14183	1.38e-06	6.27e-05
ENSBTAG00000021474	gasdermin D [Source:VGNC Symbol;Acc:VGNC:29675]	GSDMD	-3.79935	2.87485	2.1e-06	9.5e-05			ENSBTAG00000004018	diacylglycerol kinase alpha [Source:VGNC Symbol;Acc:VGNC:28024]	DGKA	-1.42971	7.38499	1.39e-06	6.27e-05
ENSBTAG00000030567	outer dense fiber of sperm tails 2 [Source:VGNC Symbol;Acc:VGNC:32401]	ODF2	2.02446	3.88046	2.12e-06	9.55e-05			ENSBTAG00000016198	E1A binding protein p300 [Source:VGNC Symbol;Acc:VGNC:57349]	EP300	2.60159	4.32981	1.46e-06	6.55e-05
ENSBTAG00000020644	glypican 4 [Source:VGNC Symbol;Acc:VGNC:29526]	GPC4	4.09408	4.38177	2.13e-06	9.55e-05			ENSBTAG00000027569	amyloid beta precursor protein binding family B member 2 [Source:VGNC Symbol;Acc:VGNC:26005]	APBB2	1.52841	4.98121	1.46e-06	6.55e-05
ENSBTAG00000044175	centromere protein K [Source:VGNC Symbol;Acc:VGNC:27179]	CENPK	1.67508	6.02812	2.15e-06	9.57e-05			ENSBTAG00000010370	clathrin binding box of aftiphilin containing 1 [Source:VGNC Symbol;Acc:VGNC:53934]	CLBA1	-2.33598	3.53963	1.47e-06	6.56e-05
ENSBTAG00000018775	TPX2 microtubule nucleation factor [Source:VGNC Symbol;Acc:VGNC:36266]	TPX2	1.1731	7.56376	2.16e-06	9.57e-05			ENSBTAG00000010030	EPH receptor A4 [Source:VGNC Symbol;Acc:VGNC:56106]	EPHA4	2.80179	2.88378	1.48e-06	6.56e-05
ENSBTAG00000030836	zinc finger and BTB domain containing 21 [Source:VGNC Symbol;Acc:VGNC:37066]	ZBTB21	2.74074	4.78039	2.16e-06	9.57e-05			ENSBTAG00000038815	diaphanous related formin 2 [Source:NCBI gene (formerly Entrezgene);Acc:782964]	DIAPH2	4.33735	1.97636	1.48e-06	6.56e-05
ENSBTAG00000004894	GTPase, IMAP family member 5 [Source:NCBI gene (formerly Entrezgene);Acc:505013]	GIMAP5	-8.48091	2.31061	2.22e-06	9.77e-05			ENSBTAG00000001303	heat shock protein family B (small) member 8 [Source:VGNC Symbol;Acc:VGNC:53907]	HSPB8	-1.90466	6.12479	1.5e-06	6.59e-05
ENSBTAG00000017877	nectin cell adhesion molecule 4 [Source:VGNC Symbol;Acc:VGNC:55633]	NECTIN4	-2.70283	5.76463	2.23e-06	9.77e-05			ENSBTAG00000019314	ubiquitin specific peptidase 25 [Source:VGNC Symbol;Acc:VGNC:36718]	USP25	2.65353	2.83346	1.53e-06	6.71e-05
ENSBTAG00000014874	forty-two-three domain containing 1 [Source:VGNC Symbol;Acc:VGNC:29164]	FYTTD1	3.35301	2.36523	2.24e-06	9.78e-05			ENSBTAG00000017200	#N/A	#N/A	7.73307	1.50427	1.53e-06	6.71e-05
ENSBTAG00000005236	cholecystokinin B receptor [Source:VGNC Symbol;Acc:VGNC:26942]	CCKBR	-2.53055	3.64677	2.25e-06	9.78e-05			ENSBTAG00000013982	uveal autoantigen with coiled-coil domains and ankyrin repeats [Source:VGNC Symbol;Acc:VGNC:36558]	UACA	1.70983	6.76162	1.56e-06	6.81e-05
ENSBTAG00000033748	#N/A	#N/A	7.70246	1.47179	2.26e-06	9.79e-05			ENSBTAG00000010694	BicC family RNA binding protein 1 [Source:VGNC Symbol;Acc:VGNC:26490]	BICC1	3.50083	3.56997	1.57e-06	6.81e-05
ENSBTAG00000008772	structural maintenance of chromosomes 2 [Source:VGNC Symbol;Acc:VGNC:34999]	SMC2	1.91311	7.34195	2.28e-06	9.83e-05			ENSBTAG00000010050	collagen type XVI alpha 1 chain [Source:VGNC Symbol;Acc:VGNC:27557]	COL16A1	-4.19141	2.76921	1.59e-06	6.83e-05
ENSBTAG00000003481	OTU deubiquitinase 6B [Source:VGNC Symbol;Acc:VGNC:32498]	OTUD6B	2.33341	3.32163	2.32e-06	9.98e-05			ENSBTAG00000017597	establishment of sister chromatid cohesion N-acetyltransferase 1 [Source:VGNC Symbol;Acc:VGNC:28599]	ESCO1	2.67361	2.7366	1.59e-06	6.83e-05
ENSBTAG00000013982	uveal autoantigen with coiled-coil domains and ankyrin repeats [Source:VGNC Symbol;Acc:VGNC:36558]	UACA	1.66017	6.76162	2.37e-06	0.000101299			ENSBTAG00000014370	neuropilin and tolloid like 2 [Source:VGNC Symbol;Acc:VGNC:32012]	NETO2	4.21745	2.20193	1.6e-06	6.83e-05
ENSBTAG00000006039	Rho GDP dissociation inhibitor beta [Source:VGNC Symbol;Acc:VGNC:26102]	ARHGDIB	3.51484	2.35734	2.38e-06	0.000101507			ENSBTAG00000009983	kinesin family member 23 [Source:VGNC Symbol;Acc:VGNC:55119]	KIF23	1.77937	6.16398	1.63e-06	6.97e-05
ENSBTAG00000016779	CAP-Gly domain containing linker protein 1 [Source:VGNC Symbol;Acc:VGNC:27444]	CLIP1	1.45645	7.14482	2.4e-06	0.000101855			ENSBTAG00000012152	non-POU domain containing octamer binding [Source:VGNC Symbol;Acc:VGNC:32163]	NONO	2.86384	3.98332	1.66e-06	7.05e-05
ENSBTAG00000011626	ATPase secretory pathway Ca2+ transporting 1 [Source:VGNC Symbol;Acc:VGNC:26296]	ATP2C1	3.73571	2.66663	2.43e-06	0.000102869			ENSBTAG00000003366	DExD/H-box helicase 58 [Source:VGNC Symbol;Acc:VGNC:27979]	DDX58	3.29756	3.25547	1.68e-06	7.09e-05
ENSBTAG00000022991	neurobeachin [Source:VGNC Symbol;Acc:VGNC:31893]	NBEA	4.43903	2.11013	2.46e-06	0.000103402			ENSBTAG00000018727	golgi integral membrane protein 4 [Source:VGNC Symbol;Acc:VGNC:29490]	GOLIM4	1.6443	5.23644	1.74e-06	7.31e-05
ENSBTAG00000006323	sorting nexin 9 [Source:VGNC Symbol;Acc:VGNC:35115]	SNX9	1.43789	5.65602	2.47e-06	0.000103452			ENSBTAG00000012443	diaphanous related formin 3 [Source:VGNC Symbol;Acc:VGNC:28062]	DIAPH3	1.36914	7.49935	1.74e-06	7.31e-05
ENSBTAG00000002613	MIS18 binding protein 1 [Source:VGNC Symbol;Acc:VGNC:59350]	MIS18BP1	1.98138	5.89803	2.48e-06	0.000103452			ENSBTAG00000017877	nectin cell adhesion molecule 4 [Source:VGNC Symbol;Acc:VGNC:55633]	NECTIN4	-2.72817	5.76463	1.78e-06	7.45e-05
ENSBTAG00000021910	TBL1X receptor 1 [Source:VGNC Symbol;Acc:VGNC:83112]	TBL1XR1	2.79199	4.13884	2.49e-06	0.000103452			ENSBTAG00000012741	cell cycle progression 1 [Source:VGNC Symbol;Acc:VGNC:26982]	CCPG1	1.5633	6.22662	1.79e-06	7.45e-05
ENSBTAG00000010350	ubiquitin specific peptidase 53 [Source:VGNC Symbol;Acc:VGNC:58425]	USP53	2.94257	3.8541	2.54e-06	0.000104714			ENSBTAG00000016185	ENAH actin regulator [Source:VGNC Symbol;Acc:VGNC:59333]	ENAH	2.6562	6.19253	1.8e-06	7.45e-05
ENSBTAG00000004751	spectrin beta, non-erythrocytic 4 [Source:VGNC Symbol;Acc:VGNC:35254]	SPTBN4	-2.06959	5.5765	2.54e-06	0.000104714			ENSBTAG00000003532	TLE family member 4, transcriptional corepressor [Source:VGNC Symbol;Acc:VGNC:35892]	TLE4	2.00884	4.93113	1.82e-06	7.5e-05
ENSBTAG00000037651	S100 calcium binding protein A2 [Source:VGNC Symbol;Acc:VGNC:34242]	S100A2	-1.44832	9.15805	2.55e-06	0.000104714			ENSBTAG00000038151	elongation factor 1 homolog [Source:VGNC Symbol;Acc:VGNC:28446]	ELOF1	-1.76472	5.54254	1.85e-06	7.61e-05
ENSBTAG00000007067	zinc finger CCCH-type containing 13 [Source:VGNC Symbol;Acc:VGNC:37101]	ZC3H13	2.3204	3.51312	2.56e-06	0.000104783			ENSBTAG00000015844	tissue factor pathway inhibitor 2 [Source:VGNC Symbol;Acc:VGNC:35794]	TFPI2	-1.60449	5.15655	1.88e-06	7.68e-05
ENSBTAG00000016563	golgin A4 [Source:VGNC Symbol;Acc:VGNC:29485]	GOLGA4	1.46558	7.73671	2.61e-06	0.000106347			ENSBTAG00000033160	family with sequence similarity 114 member A1 [Source:VGNC Symbol;Acc:VGNC:53713]	FAM114A1	2.30963	3.78006	1.89e-06	7.68e-05
ENSBTAG00000002418	TOPBP1 interacting checkpoint and replication regulator [Source:VGNC Symbol;Acc:VGNC:35860]	TICRR	3.23105	1.94829	2.64e-06	0.000107453			ENSBTAG00000002147	protein phosphatase 4 regulatory subunit 2 [Source:VGNC Symbol;Acc:VGNC:33270]	PPP4R2	1.89575	5.49084	1.89e-06	7.68e-05
ENSBTAG00000010313	DExD-box helicase 52 [Source:VGNC Symbol;Acc:VGNC:27975]	DDX52	1.92144	6.76206	2.68e-06	0.000108124			ENSBTAG00000009006	proline rich 14 like [Source:VGNC Symbol;Acc:VGNC:33392]	PRR14L	-1.44714	6.97502	1.92e-06	7.77e-05
ENSBTAG00000018381	cytokine receptor like factor 3 [Source:VGNC Symbol;Acc:VGNC:27718]	CRLF3	2.38254	4.0769	2.68e-06	0.000108124			ENSBTAG00000020535	PYD and CARD domain containing [Source:NCBI gene (formerly Entrezgene);Acc:282846]	PYCARD	-1.80535	4.66587	1.96e-06	7.88e-05
ENSBTAG00000021237	dystonin [Source:NCBI gene (formerly Entrezgene);Acc:535297]	0	1.92573	4.14934	2.7e-06	0.000108173			ENSBTAG00000021020	replication timing regulatory factor 1 [Source:VGNC Symbol;Acc:VGNC:33965]	RIF1	2.20771	5.72833	1.96e-06	7.88e-05
ENSBTAG00000016694	KIAA0319 like [Source:VGNC Symbol;Acc:VGNC:30549]	KIAA0319L	4.09966	1.61906	2.7e-06	0.000108173			ENSBTAG00000009216	hydrogen voltage gated channel 1 [Source:VGNC Symbol;Acc:VGNC:30010]	HVCN1	2.99983	2.24458	2e-06	7.98e-05
ENSBTAG00000009216	hydrogen voltage gated channel 1 [Source:VGNC Symbol;Acc:VGNC:30010]	HVCN1	3.19391	2.24458	2.76e-06	0.000110004			ENSBTAG00000018796	Rab geranylgeranyltransferase subunit alpha [Source:VGNC Symbol;Acc:VGNC:33670]	RABGGTA	-1.72022	5.60899	2e-06	7.99e-05
ENSBTAG00000003546	transcription factor A, mitochondrial [Source:VGNC Symbol;Acc:VGNC:35775]	TFAM	3.22835	2.56198	2.77e-06	0.000110004			ENSBTAG00000046373	#N/A	#N/A	2.71859	5.05432	2.03e-06	8.04e-05
ENSBTAG00000043949	pro-apoptotic WT1 regulator [Source:NCBI gene (formerly Entrezgene);Acc:532789]	PAWR	1.52321	6.70769	2.81e-06	0.00011123			ENSBTAG00000020654	bromodomain adjacent to zinc finger domain 2B [Source:VGNC Symbol;Acc:VGNC:55328]	BAZ2B	1.9343	5.42642	2.03e-06	8.04e-05
ENSBTAG00000011885	nicotinamide nucleotide transhydrogenase [Source:VGNC Symbol;Acc:VGNC:32143]	NNT	1.86663	3.50841	2.86e-06	0.000112656			ENSBTAG00000017440	methyltransferase like 16 [Source:VGNC Symbol;Acc:VGNC:55844]	METTL16	2.1149	2.8091	2.08e-06	8.2e-05
ENSBTAG00000016206	monoamine oxidase A [Source:VGNC Symbol;Acc:VGNC:31174]	MAOA	-2.99228	2.59665	2.9e-06	0.000113742			ENSBTAG00000020136	calcium/calmodulin dependent serine protein kinase [Source:VGNC Symbol;Acc:VGNC:26776]	CASK	2.67803	3.24625	2.13e-06	8.38e-05
ENSBTAG00000013060	IQ motif containing GTPase activating protein 1 [Source:VGNC Symbol;Acc:VGNC:30258]	IQGAP1	3.0169	5.57956	2.91e-06	0.000113742			ENSBTAG00000000727	ring finger protein 169 [Source:VGNC Symbol;Acc:VGNC:34034]	RNF169	1.71834	4.393	2.17e-06	8.47e-05
ENSBTAG00000019110	proline rich nuclear receptor coactivator 1 [Source:VGNC Symbol;Acc:VGNC:33098]	PNRC1	3.2784	1.50982	2.94e-06	0.000113972			ENSBTAG00000018152	myeloid associated differentiation marker [Source:NCBI gene (formerly Entrezgene);Acc:506295]	MYADM	3.54814	5.6265	2.19e-06	8.47e-05
ENSBTAG00000018729	spen family transcriptional repressor [Source:VGNC Symbol;Acc:VGNC:35204]	SPEN	1.96202	5.37496	2.95e-06	0.000113972			ENSBTAG00000025246	#N/A	#N/A	3.4564	2.71051	2.19e-06	8.47e-05
ENSBTAG00000009665	utrophin [Source:VGNC Symbol;Acc:VGNC:36749]	UTRN	2.35681	5.49228	2.95e-06	0.000113972			ENSBTAG00000007921	dual adaptor of phosphotyrosine and 3-phosphoinositides 1 [Source:VGNC Symbol;Acc:VGNC:27880]	DAPP1	3.75393	1.8895	2.2e-06	8.47e-05
ENSBTAG00000003378	ArfGAP with coiled-coil, ankyrin repeat and PH domains 2 [Source:VGNC Symbol;Acc:VGNC:25527]	ACAP2	3.00486	1.94171	2.96e-06	0.000113972			ENSBTAG00000002628	solute carrier family 44 member 2 [Source:VGNC Symbol;Acc:VGNC:34876]	SLC44A2	-1.37035	7.38407	2.2e-06	8.47e-05
ENSBTAG00000020073	neutral cholesterol ester hydrolase 1 [Source:VGNC Symbol;Acc:VGNC:31911]	NCEH1	3.47993	2.14254	3.05e-06	0.000117204			ENSBTAG00000021576	leiomodin 1 [Source:VGNC Symbol;Acc:VGNC:30938]	LMOD1	1.74346	5.74897	2.22e-06	8.5e-05
ENSBTAG00000018152	myeloid associated differentiation marker [Source:NCBI gene (formerly Entrezgene);Acc:506295]	MYADM	3.36735	5.6265	3.09e-06	0.000118327			ENSBTAG00000014927	oxidative stress responsive kinase 1 [Source:VGNC Symbol;Acc:VGNC:32514]	OXSR1	3.15523	3.41371	2.22e-06	8.5e-05
ENSBTAG00000020378	discs large MAGUK scaffold protein 1 [Source:VGNC Symbol;Acc:VGNC:53531]	DLG1	2.81497	5.65805	3.11e-06	0.000118487			ENSBTAG00000021910	TBL1X receptor 1 [Source:VGNC Symbol;Acc:VGNC:83112]	TBL1XR1	2.86102	4.13884	2.23e-06	8.5e-05
ENSBTAG00000033160	family with sequence similarity 114 member A1 [Source:VGNC Symbol;Acc:VGNC:53713]	FAM114A1	2.15923	3.78006	3.15e-06	0.000119589			ENSBTAG00000019044	BAR/IMD domain containing adaptor protein 2 [Source:VGNC Symbol;Acc:VGNC:26412]	BAIAP2	2.18922	5.81755	2.26e-06	8.59e-05
ENSBTAG00000020268	remodeling and spacing factor 1 [Source:VGNC Symbol;Acc:VGNC:34178]	RSF1	1.48874	7.06253	3.19e-06	0.000120435			ENSBTAG00000031575	vav guanine nucleotide exchange factor 3 [Source:VGNC Symbol;Acc:VGNC:36774]	VAV3	4.11918	1.68026	2.27e-06	8.59e-05
ENSBTAG00000012077	SMC5-SMC6 complex localization factor 2 [Source:VGNC Symbol;Acc:VGNC:34958]	SLF2	2.9574	3.41926	3.2e-06	0.000120435			ENSBTAG00000046545	myocyte enhancer factor 2D [Source:VGNC Symbol;Acc:VGNC:31374]	MEF2D	-1.89627	4.74395	2.29e-06	8.63e-05
ENSBTAG00000004159	#N/A	#N/A	4.25258	1.98112	3.23e-06	0.000121083			ENSBTAG00000003697	TAR DNA binding protein [Source:VGNC Symbol;Acc:VGNC:35603]	TARDBP	1.79971	4.66577	2.41e-06	9.05e-05
ENSBTAG00000016185	ENAH actin regulator [Source:VGNC Symbol;Acc:VGNC:59333]	ENAH	2.53148	6.19253	3.24e-06	0.000121083			ENSBTAG00000015101	high mobility group box 2 [Source:NCBI gene (formerly Entrezgene);Acc:540444]	HMGB2	1.87631	4.83849	2.46e-06	9.22e-05
ENSBTAG00000007167	zinc finger MYM-type containing 5 [Source:VGNC Symbol;Acc:VGNC:56647]	ZMYM5	2.24508	3.44138	3.27e-06	0.000122062			ENSBTAG00000015106	desmoplakin [Source:VGNC Symbol;Acc:VGNC:28225]	DSP	2.29342	4.1059	2.48e-06	9.23e-05
ENSBTAG00000010069	early growth response 1 [Source:VGNC Symbol;Acc:VGNC:52766]	EGR1	-1.83802	6.01271	3.3e-06	0.00012248			ENSBTAG00000049919	#N/A	#N/A	4.90293	3.69791	2.51e-06	9.32e-05
ENSBTAG00000002869	ADP ribosylation factor like GTPase 4A [Source:VGNC Symbol;Acc:VGNC:26144]	ARL4A	2.03984	3.53326	3.34e-06	0.000123525			ENSBTAG00000019085	signal recognition particle 54 [Source:VGNC Symbol;Acc:VGNC:35285]	SRP54	2.95493	2.92795	2.52e-06	9.34e-05
ENSBTAG00000014320	serum response factor binding protein 1 [Source:VGNC Symbol;Acc:VGNC:55312]	SRFBP1	1.63624	4.49667	3.45e-06	0.00012716			ENSBTAG00000020819	YY1 transcription factor [Source:VGNC Symbol;Acc:VGNC:55896]	YY1	1.40699	7.18786	2.53e-06	9.34e-05
ENSBTAG00000006546	glutathione S-transferase alpha 2 [Source:NCBI gene (formerly Entrezgene);Acc:281805]	GSTA2	-2.39241	4.17646	3.48e-06	0.000127801			ENSBTAG00000017809	PDS5 cohesin associated factor A [Source:VGNC Symbol;Acc:VGNC:32717]	PDS5A	2.12893	4.22154	2.57e-06	9.44e-05
ENSBTAG00000000201	listerin E3 ubiquitin protein ligase 1 [Source:VGNC Symbol;Acc:VGNC:31078]	LTN1	2.06536	2.78962	3.5e-06	0.000128195			ENSBTAG00000033190	phosphoglucomutase 5 [Source:VGNC Symbol;Acc:VGNC:32797]	PGM5	2.87513	5.26506	2.6e-06	9.51e-05
ENSBTAG00000020569	calcium voltage-gated channel auxiliary subunit alpha2delta 1 [Source:VGNC Symbol;Acc:VGNC:26679]	CACNA2D1	4.90337	2.41214	3.52e-06	0.000128195			ENSBTAG00000020439	BUD31 homolog [Source:VGNC Symbol;Acc:VGNC:26609]	BUD31	-1.35609	7.38132	2.62e-06	9.51e-05
ENSBTAG00000005871	MDS1 and EVI1 complex locus [Source:VGNC Symbol;Acc:VGNC:31343]	MECOM	5.50899	1.29875	3.52e-06	0.000128195			ENSBTAG00000005984	dishevelled associated activator of morphogenesis 1 [Source:VGNC Symbol;Acc:VGNC:27862]	DAAM1	1.36615	6.23203	2.63e-06	9.51e-05
ENSBTAG00000000222	AT-rich interaction domain 4B [Source:VGNC Symbol;Acc:VGNC:26130]	ARID4B	1.29549	8.00011	3.65e-06	0.000132132			ENSBTAG00000008353	cyclin dependent kinase inhibitor 1A [Source:VGNC Symbol;Acc:VGNC:27142]	CDKN1A	-1.81962	9.78351	2.64e-06	9.51e-05
ENSBTAG00000020533	F-box protein 34 [Source:VGNC Symbol;Acc:VGNC:28907]	FBXO34	2.55538	3.02396	3.67e-06	0.000132132			ENSBTAG00000001068	zinc finger CW-type and PWWP domain containing 1 [Source:VGNC Symbol;Acc:VGNC:37125]	ZCWPW1	2.85898	3.37947	2.64e-06	9.51e-05
ENSBTAG00000032521	pleckstrin homology, MyTH4 and FERM domain containing H2 [Source:VGNC Symbol;Acc:VGNC:33021]	PLEKHH2	3.54771	2.01461	3.67e-06	0.000132132			ENSBTAG00000020316	adaptor related protein complex 2 subunit beta 1 [Source:VGNC Symbol;Acc:VGNC:55033]	AP2B1	1.67762	8.82176	2.64e-06	9.51e-05
ENSBTAG00000010598	eukaryotic translation initiation factor 4E family member 2 [Source:VGNC Symbol;Acc:VGNC:28410]	EIF4E2	-1.48577	6.06785	3.7e-06	0.000132154			ENSBTAG00000010907	protein phosphatase 1 regulatory inhibitor subunit 1A [Source:VGNC Symbol;Acc:VGNC:54472]	PPP1R1A	-2.04749	3.8814	2.7e-06	9.67e-05
ENSBTAG00000023600	apolipoprotein D [Source:VGNC Symbol;Acc:VGNC:26031]	APOD	-3.04931	3.26739	3.7e-06	0.000132154			ENSBTAG00000005967	ubiquitin protein ligase E3 component n-recognin 2 [Source:VGNC Symbol;Acc:VGNC:36617]	UBR2	1.99471	3.40005	2.71e-06	9.67e-05
ENSBTAG00000021980	Ras association domain family member 8 [Source:VGNC Symbol;Acc:VGNC:33764]	RASSF8	1.58521	5.32228	3.71e-06	0.000132209			ENSBTAG00000013769	nectin cell adhesion molecule 3 [Source:NCBI gene (formerly Entrezgene);Acc:534360]	NECTIN3	2.14439	5.28784	2.73e-06	9.72e-05
ENSBTAG00000006586	karyopherin subunit beta 1 [Source:VGNC Symbol;Acc:VGNC:30707]	KPNB1	1.87071	6.52546	3.73e-06	0.000132588			ENSBTAG00000012762	chromosome 7 C5orf24 homolog [Source:VGNC Symbol;Acc:VGNC:52733]	C7H5orf24	2.29116	4.10583	2.75e-06	9.76e-05
ENSBTAG00000013615	cysteine and histidine rich domain containing 1 [Source:VGNC Symbol;Acc:VGNC:27309]	CHORDC1	1.28624	6.41189	3.76e-06	0.000133071			ENSBTAG00000014588	ribosomal L1 domain containing 1 [Source:VGNC Symbol;Acc:VGNC:34180]	RSL1D1	-1.41438	7.14519	2.77e-06	9.78e-05
ENSBTAG00000020707	adhesion G protein-coupled receptor G6 [Source:VGNC Symbol;Acc:VGNC:25669]	ADGRG6	1.98801	3.82855	3.85e-06	0.000135738			ENSBTAG00000019040	phospholipase B domain containing 2 [Source:VGNC Symbol;Acc:VGNC:32979]	PLBD2	-1.70181	6.34327	2.77e-06	9.78e-05
ENSBTAG00000024449	centromere protein F [Source:VGNC Symbol;Acc:VGNC:27176]	CENPF	1.455	8.69391	3.89e-06	0.000136772			ENSBTAG00000010191	p21 (RAC1) activated kinase 1 [Source:VGNC Symbol;Acc:VGNC:53657]	PAK1	2.04517	4.71086	2.79e-06	9.79e-05
ENSBTAG00000054745	0	0	-5.28612	10.4423	3.92e-06	0.000137246			ENSBTAG00000020199	coagulation factor II thrombin receptor [Source:VGNC Symbol;Acc:VGNC:28683]	F2R	3.11639	1.63513	2.8e-06	9.82e-05
ENSBTAG00000008703	eukaryotic translation initiation factor 2 alpha kinase 2 [Source:VGNC Symbol;Acc:VGNC:28381]	EIF2AK2	2.84366	2.41829	3.96e-06	0.000138351			ENSBTAG00000006197	zinc finger DHHC-type palmitoyltransferase 21 [Source:VGNC Symbol;Acc:VGNC:37137]	ZDHHC21	1.84656	4.33983	2.82e-06	9.84e-05
ENSBTAG00000005230	short stature homeobox 2 [Source:VGNC Symbol;Acc:VGNC:34606]	SHOX2	1.52691	5.22091	4e-06	0.00013902			ENSBTAG00000010069	early growth response 1 [Source:VGNC Symbol;Acc:VGNC:52766]	EGR1	-1.81499	6.01271	2.84e-06	9.89e-05
ENSBTAG00000009272	mitotic deacetylase associated SANT domain protein [Source:VGNC Symbol;Acc:VGNC:28444]	MIDEAS	2.14472	3.96179	4.01e-06	0.00013902			ENSBTAG00000022991	neurobeachin [Source:VGNC Symbol;Acc:VGNC:31893]	NBEA	3.84745	2.11013	2.94e-06	0.00010188
ENSBTAG00000044173	EH domain binding protein 1 [Source:VGNC Symbol;Acc:VGNC:28370]	EHBP1	1.92858	4.69088	4.02e-06	0.00013902			ENSBTAG00000000421	early endosome antigen 1 [Source:VGNC Symbol;Acc:VGNC:54421]	EEA1	1.73765	6.44965	2.95e-06	0.00010188
ENSBTAG00000017380	myosin XVIIIA [Source:VGNC Symbol;Acc:VGNC:31813]	MYO18A	2.52305	4.00826	4.05e-06	0.000139179			ENSBTAG00000000603	junctional adhesion molecule 2 [Source:VGNC Symbol;Acc:VGNC:50011]	JAM2	1.85212	4.5046	2.96e-06	0.00010188
ENSBTAG00000010050	collagen type XVI alpha 1 chain [Source:VGNC Symbol;Acc:VGNC:27557]	COL16A1	-3.55816	2.76921	4.05e-06	0.000139179			ENSBTAG00000010128	nucleosome assembly protein 1 like 5 [Source:VGNC Symbol;Acc:VGNC:31880]	NAP1L5	1.66303	5.92141	2.97e-06	0.00010188
ENSBTAG00000008665	DIX domain containing 1 [Source:VGNC Symbol;Acc:VGNC:28077]	DIXDC1	3.52723	1.27358	4.1e-06	0.000140283			ENSBTAG00000004894	GTPase, IMAP family member 5 [Source:NCBI gene (formerly Entrezgene);Acc:505013]	GIMAP5	-8.27838	2.31061	3e-06	0.000102704
ENSBTAG00000004903	keratin 15 [Source:VGNC Symbol;Acc:VGNC:50396]	KRT15	-2.79619	3.16949	4.15e-06	0.000141498			ENSBTAG00000020880	armadillo like helical domain containing 4 [Source:VGNC Symbol;Acc:VGNC:55104]	ARMH4	4.17359	1.96321	3.03e-06	0.000103494
ENSBTAG00000007763	solute carrier family 1 member 4 [Source:VGNC Symbol;Acc:VGNC:34714]	SLC1A4	1.64866	5.0208	4.17e-06	0.000141599			ENSBTAG00000020569	calcium voltage-gated channel auxiliary subunit alpha2delta 1 [Source:VGNC Symbol;Acc:VGNC:26679]	CACNA2D1	4.75356	2.41214	3.05e-06	0.000103529
ENSBTAG00000007802	BCL2 associated transcription factor 1 [Source:VGNC Symbol;Acc:VGNC:26451]	BCLAF1	1.51292	7.0064	4.23e-06	0.000143069			ENSBTAG00000001333	#N/A	#N/A	3.09096	3.3235	3.07e-06	0.000104052
ENSBTAG00000011524	5'-3' exoribonuclease 1 [Source:VGNC Symbol;Acc:VGNC:37008]	XRN1	2.02033	4.6764	4.24e-06	0.000143069			ENSBTAG00000001323	centromere protein C [Source:VGNC Symbol;Acc:VGNC:27174]	CENPC	1.45993	5.49328	3.1e-06	0.000104674
ENSBTAG00000000988	BRCA2 DNA repair associated [Source:VGNC Symbol;Acc:VGNC:26554]	BRCA2	1.7411	5.19812	4.39e-06	0.000147473			ENSBTAG00000016515	ephrin A5 [Source:VGNC Symbol;Acc:VGNC:28358]	EFNA5	2.06059	4.47165	3.11e-06	0.000104674
ENSBTAG00000014059	ATPase plasma membrane Ca2+ transporting 4 [Source:VGNC Symbol;Acc:VGNC:97243]	ATP2B4	2.30642	5.20261	4.4e-06	0.000147473			ENSBTAG00000021210	hes family bHLH transcription factor 2 [Source:VGNC Symbol;Acc:VGNC:29819]	HES2	-1.54412	7.16885	3.13e-06	0.000105118
ENSBTAG00000021708	centrosomal protein 128 [Source:VGNC Symbol;Acc:VGNC:53080]	CEP128	2.22934	3.34273	4.41e-06	0.000147473			ENSBTAG00000008068	endoplasmic reticulum lectin 1 [Source:VGNC Symbol;Acc:VGNC:28587]	ERLEC1	1.25854	6.69247	3.2e-06	0.000106879
ENSBTAG00000012882	cullin 5 [Source:VGNC Symbol;Acc:VGNC:27834]	CUL5	1.93412	3.96274	4.44e-06	0.000147473			ENSBTAG00000019961	ATPase H+/K+ transporting subunit beta [Source:VGNC Symbol;Acc:VGNC:26298]	ATP4B	-1.99575	6.24088	3.21e-06	0.000106897
ENSBTAG00000016006	ankyrin repeat domain 11 [Source:VGNC Symbol;Acc:VGNC:25910]	ANKRD11	2.23517	6.7461	4.44e-06	0.000147473			ENSBTAG00000001999	NKAP domain containing 1 [Source:VGNC Symbol;Acc:VGNC:49538]	NKAPD1	1.52529	6.59623	3.27e-06	0.000108434
ENSBTAG00000011642	RNA binding motif protein 27 [Source:NCBI gene (formerly Entrezgene);Acc:516521]	RBM27	1.77765	5.04543	4.45e-06	0.000147473			ENSBTAG00000031852	TBC1 domain family member 10B [Source:VGNC Symbol;Acc:VGNC:35624]	TBC1D10B	-1.63219	6.174	3.27e-06	0.000108434
ENSBTAG00000009489	calcium voltage-gated channel auxiliary subunit alpha2delta 2 [Source:VGNC Symbol;Acc:VGNC:26680]	CACNA2D2	3.84151	2.28689	4.47e-06	0.00014767			ENSBTAG00000009290	FAM161 centrosomal protein A [Source:VGNC Symbol;Acc:VGNC:28742]	FAM161A	2.61927	3.32763	3.3e-06	0.000108837
ENSBTAG00000001209	pleckstrin homology like domain family B member 2 [Source:VGNC Symbol;Acc:VGNC:32838]	PHLDB2	1.8511	5.32129	4.49e-06	0.000147895			ENSBTAG00000005230	short stature homeobox 2 [Source:VGNC Symbol;Acc:VGNC:34606]	SHOX2	1.53811	5.22091	3.31e-06	0.000108837
ENSBTAG00000021841	chromodomain helicase DNA binding protein 7 [Source:VGNC Symbol;Acc:VGNC:27282]	CHD7	1.54256	5.59086	4.56e-06	0.000148387			ENSBTAG00000022489	E3 ubiquitin-protein ligase RNF213 [Source:NCBI gene (formerly Entrezgene);Acc:509283]	0	3.53981	1.80328	3.33e-06	0.000109147
ENSBTAG00000017597	establishment of sister chromatid cohesion N-acetyltransferase 1 [Source:VGNC Symbol;Acc:VGNC:28599]	ESCO1	2.44704	2.7366	4.56e-06	0.000148387			ENSBTAG00000013060	IQ motif containing GTPase activating protein 1 [Source:VGNC Symbol;Acc:VGNC:30258]	IQGAP1	3.02535	5.57956	3.34e-06	0.000109147
ENSBTAG00000020819	YY1 transcription factor [Source:VGNC Symbol;Acc:VGNC:55896]	YY1	1.36046	7.18786	4.56e-06	0.000148387			ENSBTAG00000008963	citron rho-interacting serine/threonine kinase [Source:VGNC Symbol;Acc:VGNC:27375]	CIT	3.17612	2.63389	3.35e-06	0.000109147
ENSBTAG00000014399	glutamine and serine rich 1 [Source:VGNC Symbol;Acc:VGNC:33604]	QSER1	1.44932	5.89605	4.58e-06	0.000148387			ENSBTAG00000013454	TGF-beta activated kinase 1 (MAP3K7) binding protein 2 [Source:VGNC Symbol;Acc:VGNC:53809]	TAB2	3.26523	2.17301	3.38e-06	0.000109776
ENSBTAG00000035226	torsin 1A interacting protein 1 [Source:VGNC Symbol;Acc:VGNC:36224]	TOR1AIP1	1.23697	6.17216	4.58e-06	0.000148387			ENSBTAG00000014991	par-3 family cell polarity regulator [Source:VGNC Symbol;Acc:VGNC:32582]	PARD3	1.51591	5.54549	3.4e-06	0.00011027
ENSBTAG00000003345	FAT atypical cadherin 4 [Source:VGNC Symbol;Acc:VGNC:28877]	FAT4	4.30994	0.974921	4.66e-06	0.000150615			ENSBTAG00000005574	clusterin [Source:NCBI gene (formerly Entrezgene);Acc:280750]	CLU	-1.44936	7.85643	3.42e-06	0.000110357
ENSBTAG00000002344	ORAI calcium release-activated calcium modulator 3 [Source:VGNC Symbol;Acc:VGNC:32445]	ORAI3	-1.50108	5.6011	4.7e-06	0.000151013			ENSBTAG00000017554	reticulon 4 interacting protein 1 [Source:VGNC Symbol;Acc:VGNC:34205]	RTN4IP1	-1.92056	4.93244	3.51e-06	0.000113108
ENSBTAG00000002970	integrator complex subunit 6 [Source:VGNC Symbol;Acc:VGNC:30232]	INTS6	1.93116	3.05268	4.7e-06	0.000151013			ENSBTAG00000019465	inositol-trisphosphate 3-kinase C [Source:VGNC Symbol;Acc:VGNC:30345]	ITPKC	-1.75025	3.92482	3.55e-06	0.00011404
ENSBTAG00000009218	anillin actin binding protein [Source:VGNC Symbol;Acc:VGNC:25950]	ANLN	2.27377	6.59129	4.75e-06	0.000152115			ENSBTAG00000019757	SDS3 homolog, SIN3A corepressor complex component [Source:VGNC Symbol;Acc:VGNC:35460]	SUDS3	1.36743	6.3514	3.58e-06	0.000114567
ENSBTAG00000021024	microtubule actin crosslinking factor 1 [Source:VGNC Symbol;Acc:VGNC:55610]	MACF1	1.95756	6.09817	4.78e-06	0.000152668			ENSBTAG00000020268	remodeling and spacing factor 1 [Source:VGNC Symbol;Acc:VGNC:34178]	RSF1	1.47161	7.06253	3.64e-06	0.000116136
ENSBTAG00000020800	BEN domain containing 7 [Source:VGNC Symbol;Acc:VGNC:26470]	BEND7	3.08346	2.47712	4.88e-06	0.000155334			ENSBTAG00000053726	eukaryotic translation initiation factor 4E binding protein 2 [Source:NCBI gene (formerly Entrezgene);Acc:782397]	EIF4EBP2	2.61538	4.80516	3.65e-06	0.000116179
ENSBTAG00000010293	par-3 family cell polarity regulator beta [Source:NCBI gene (formerly Entrezgene);Acc:535378]	PARD3B	2.94942	4.15432	4.99e-06	0.000158208			ENSBTAG00000000442	retinol binding protein 4 [Source:VGNC Symbol;Acc:VGNC:33815]	RBP4	-1.41464	6.27824	3.81e-06	0.000120353
ENSBTAG00000014377	chromodomain helicase DNA binding protein 3 [Source:VGNC Symbol;Acc:VGNC:27279]	CHD3	1.94944	6.24552	5.02e-06	0.000158771			ENSBTAG00000004413	Rho related BTB domain containing 3 [Source:VGNC Symbol;Acc:VGNC:33946]	RHOBTB3	1.81791	5.43688	3.82e-06	0.000120353
ENSBTAG00000006909	phosphatidylinositol-4,5-bisphosphate 3-kinase catalytic subunit beta [Source:VGNC Symbol;Acc:VGNC:32890]	PIK3CB	3.74723	1.16047	5.1e-06	0.000160806			ENSBTAG00000020532	#N/A	#N/A	-3.1439	2.43982	3.82e-06	0.000120353
ENSBTAG00000040215	eukaryotic translation initiation factor 4 gamma 3 [Source:VGNC Symbol;Acc:VGNC:28417]	EIF4G3	1.39121	6.87745	5.14e-06	0.000160808			ENSBTAG00000002175	SRSF protein kinase 2 [Source:VGNC Symbol;Acc:VGNC:35289]	SRPK2	1.83621	6.61584	3.83e-06	0.000120417
ENSBTAG00000021170	oxysterol binding protein like 9 [Source:VGNC Symbol;Acc:VGNC:32467]	OSBPL9	2.22398	4.28318	5.15e-06	0.000160808			ENSBTAG00000018093	lysine methyltransferase 2A [Source:VGNC Symbol;Acc:VGNC:30690]	KMT2A	1.82347	5.12634	3.85e-06	0.000120495
ENSBTAG00000017368	Y-box binding protein 1 [Source:VGNC Symbol;Acc:VGNC:50233]	YBX1	1.63966	8.51869	5.15e-06	0.000160808			ENSBTAG00000020014	centrosomal protein 104 [Source:VGNC Symbol;Acc:VGNC:27189]	CEP104	2.19346	4.0992	3.92e-06	0.000122299
ENSBTAG00000019961	ATPase H+/K+ transporting subunit beta [Source:VGNC Symbol;Acc:VGNC:26298]	ATP4B	-1.94183	6.24088	5.16e-06	0.000160808			ENSBTAG00000017196	protein disulfide isomerase family A member 3 [Source:VGNC Symbol;Acc:VGNC:32697]	PDIA3	1.87209	7.55271	4.15e-06	0.000129109
ENSBTAG00000000421	early endosome antigen 1 [Source:VGNC Symbol;Acc:VGNC:54421]	EEA1	1.66682	6.44965	5.19e-06	0.000161043			ENSBTAG00000032617	F-box protein 44 [Source:NCBI gene (formerly Entrezgene);Acc:785057]	FBXO44	-2.63143	2.00638	4.17e-06	0.000129492
ENSBTAG00000019044	BAR/IMD domain containing adaptor protein 2 [Source:VGNC Symbol;Acc:VGNC:26412]	BAIAP2	2.04687	5.81755	5.2e-06	0.000161043			ENSBTAG00000008285	oxidation resistance 1 [Source:VGNC Symbol;Acc:VGNC:55069]	OXR1	3.32575	3.20384	4.28e-06	0.000131802
ENSBTAG00000018153	nuclear receptor binding protein 1 [Source:VGNC Symbol;Acc:VGNC:32255]	NRBP1	3.74536	2.68419	5.32e-06	0.000164114			ENSBTAG00000016457	FMR1 autosomal homolog 1 [Source:VGNC Symbol;Acc:VGNC:56218]	FXR1	1.51349	7.1527	4.28e-06	0.000131802
ENSBTAG00000004413	Rho related BTB domain containing 3 [Source:VGNC Symbol;Acc:VGNC:33946]	RHOBTB3	1.76638	5.43688	5.36e-06	0.000164928			ENSBTAG00000047380	calcitonin related polypeptide beta [Source:NCBI gene (formerly Entrezgene);Acc:514876]	CALCB	-2.19256	4.8077	4.28e-06	0.000131802
ENSBTAG00000001939	SECIS binding protein 2 [Source:VGNC Symbol;Acc:VGNC:34419]	SECISBP2	2.09769	3.47867	5.4e-06	0.000164928			ENSBTAG00000001575	calmodulin 2 [Source:NCBI gene (formerly Entrezgene);Acc:100297344]	CALM2	1.21649	8.57164	4.38e-06	0.00013449
ENSBTAG00000006197	zinc finger DHHC-type palmitoyltransferase 21 [Source:VGNC Symbol;Acc:VGNC:37137]	ZDHHC21	1.74219	4.33983	5.4e-06	0.000164928			ENSBTAG00000018272	arginine-glutamic acid dipeptide repeats [Source:VGNC Symbol;Acc:VGNC:33872]	RERE	3.28788	2.54334	4.41e-06	0.000134836
ENSBTAG00000020880	armadillo like helical domain containing 4 [Source:VGNC Symbol;Acc:VGNC:55104]	ARMH4	3.87103	1.96321	5.41e-06	0.000164928			ENSBTAG00000031871	NFKB activating protein like [Source:VGNC Symbol;Acc:VGNC:54230]	NKAPL	2.27265	4.13091	4.42e-06	0.000134836
ENSBTAG00000012405	platelet endothelial aggregation receptor 1 [Source:VGNC Symbol;Acc:VGNC:32734]	PEAR1	-2.54723	3.17277	5.44e-06	0.000165377			ENSBTAG00000012497	KH RNA binding domain containing, signal transduction associated 1 [Source:VGNC Symbol;Acc:VGNC:30540]	KHDRBS1	1.66018	4.76894	4.47e-06	0.000136099
ENSBTAG00000046553	SECIS binding protein 2 like [Source:VGNC Symbol;Acc:VGNC:58410]	SECISBP2L	2.28646	5.03119	5.49e-06	0.000166392			ENSBTAG00000047330	fatty acid binding protein 5 [Source:NCBI gene (formerly Entrezgene);Acc:281760]	FABP5	-2.39948	3.33569	4.58e-06	0.000138775
ENSBTAG00000024426	protein phosphatase 1 regulatory subunit 9A [Source:VGNC Symbol;Acc:VGNC:33250]	PPP1R9A	2.71717	3.22138	5.51e-06	0.000166482			ENSBTAG00000021474	gasdermin D [Source:VGNC Symbol;Acc:VGNC:29675]	GSDMD	-3.24099	2.87485	4.66e-06	0.000140776
ENSBTAG00000019085	signal recognition particle 54 [Source:VGNC Symbol;Acc:VGNC:35285]	SRP54	2.69609	2.92795	5.54e-06	0.000166996			ENSBTAG00000006667	erythrocyte membrane protein band 4.1 [Source:VGNC Symbol;Acc:VGNC:28519]	EPB41	2.45369	3.96833	4.69e-06	0.000141206
ENSBTAG00000038151	elongation factor 1 homolog [Source:VGNC Symbol;Acc:VGNC:28446]	ELOF1	-1.6287	5.54254	5.57e-06	0.000167158			ENSBTAG00000025809	abhydrolase domain containing 8 [Source:VGNC Symbol;Acc:VGNC:25504]	ABHD8	-1.93759	6.73752	4.7e-06	0.000141206
ENSBTAG00000015106	desmoplakin [Source:VGNC Symbol;Acc:VGNC:28225]	DSP	2.09426	4.1059	5.58e-06	0.000167158			ENSBTAG00000002869	ADP ribosylation factor like GTPase 4A [Source:VGNC Symbol;Acc:VGNC:26144]	ARL4A	1.95988	3.53326	4.73e-06	0.000141675
ENSBTAG00000015196	PHD finger protein 6 [Source:VGNC Symbol;Acc:VGNC:97297]	PHF6	1.88828	4.39488	5.63e-06	0.000168233			ENSBTAG00000005453	FYVE, RhoGEF and PH domain containing 4 [Source:VGNC Symbol;Acc:VGNC:28967]	FGD4	2.79979	2.56563	4.74e-06	0.000141675
ENSBTAG00000001660	SPT2 chromatin protein domain containing 1 [Source:VGNC Symbol;Acc:VGNC:35261]	SPTY2D1	2.03392	3.63817	5.79e-06	0.000172647			ENSBTAG00000003438	zinc finger and BTB domain containing 43 [Source:VGNC Symbol;Acc:VGNC:37082]	ZBTB43	3.22357	3.0875	4.78e-06	0.000142062
ENSBTAG00000024869	C-X3-C motif chemokine ligand 1 [Source:VGNC Symbol;Acc:VGNC:52190]	CX3CL1	-3.77319	1.50055	5.85e-06	0.000173083			ENSBTAG00000044001	LIM domain containing preferred translocation partner in lipoma [Source:NCBI gene (formerly Entrezgene);Acc:524132]	LPP	2.81733	3.2522	4.78e-06	0.000142062
ENSBTAG00000006667	erythrocyte membrane protein band 4.1 [Source:VGNC Symbol;Acc:VGNC:28519]	EPB41	2.31477	3.96833	5.85e-06	0.000173083			ENSBTAG00000018775	TPX2 microtubule nucleation factor [Source:VGNC Symbol;Acc:VGNC:36266]	TPX2	1.12959	7.56376	4.82e-06	0.000142798
ENSBTAG00000009209	BEN domain containing 5 [Source:VGNC Symbol;Acc:VGNC:26468]	BEND5	2.62386	2.9026	5.86e-06	0.000173083			ENSBTAG00000034436	3-phosphoinositide dependent protein kinase 1 [Source:NCBI gene (formerly Entrezgene);Acc:100138102]	PDPK1	2.39701	3.07574	4.84e-06	0.000142815
ENSBTAG00000008287	YLP motif containing 1 [Source:VGNC Symbol;Acc:VGNC:37031]	YLPM1	1.57778	5.25865	5.91e-06	0.000173965			ENSBTAG00000015919	prostate androgen-regulated mucin-like protein 1 [Source:VGNC Symbol;Acc:VGNC:32587]	PARM1	4.56369	4.42592	4.85e-06	0.000142815
ENSBTAG00000011505	rabaptin, RAB GTPase binding effector protein 1 [Source:VGNC Symbol;Acc:VGNC:33667]	RABEP1	1.4978	6.02711	5.92e-06	0.000173965			ENSBTAG00000005550	SOS Ras/Rho guanine nucleotide exchange factor 2 [Source:VGNC Symbol;Acc:VGNC:54490]	SOS2	2.82507	2.42392	4.87e-06	0.000143021
ENSBTAG00000019040	phospholipase B domain containing 2 [Source:VGNC Symbol;Acc:VGNC:32979]	PLBD2	-1.62412	6.34327	5.95e-06	0.000174485			ENSBTAG00000006396	glucose-6-phosphate isomerase [Source:VGNC Symbol;Acc:VGNC:29534]	GPI	-1.50666	8.59932	4.89e-06	0.000143273
ENSBTAG00000007888	EFR3 homolog B [Source:VGNC Symbol;Acc:VGNC:28362]	EFR3B	3.18479	2.9874	6.04e-06	0.000176587			ENSBTAG00000007269	eukaryotic translation initiation factor 2B subunit alpha [Source:VGNC Symbol;Acc:VGNC:28384]	EIF2B1	-1.46554	4.57344	4.91e-06	0.000143465
ENSBTAG00000003342	adenosylmethionine decarboxylase 1 [Source:VGNC Symbol;Acc:VGNC:25859]	AMD1	1.65351	5.46375	6.08e-06	0.000177247			ENSBTAG00000043949	pro-apoptotic WT1 regulator [Source:NCBI gene (formerly Entrezgene);Acc:532789]	PAWR	1.46754	6.70769	4.94e-06	0.000143839
ENSBTAG00000047991	TATA-box binding protein associated factor 4 [Source:VGNC Symbol;Acc:VGNC:57029]	TAF4	1.89168	3.61472	6.15e-06	0.000178683			ENSBTAG00000009121	stromal antigen 2 [Source:VGNC Symbol;Acc:VGNC:35354]	STAG2	1.7657	4.35372	4.95e-06	0.000143839
ENSBTAG00000010694	BicC family RNA binding protein 1 [Source:VGNC Symbol;Acc:VGNC:26490]	BICC1	2.98153	3.56997	6.26e-06	0.000181525			ENSBTAG00000048390	#N/A	#N/A	-3.75763	1.45485	4.96e-06	0.000143839
ENSBTAG00000054986	ArfGAP with coiled-coil, ankyrin repeat and PH domains 2 [Source:HGNC Symbol;Acc:HGNC:16469]	ACAP2	3.18441	3.8169	6.31e-06	0.000182037			ENSBTAG00000006027	ubiquitin specific peptidase 34 [Source:VGNC Symbol;Acc:VGNC:36724]	USP34	1.6456	5.45185	4.98e-06	0.000144001
ENSBTAG00000007236	pericentriolar material 1 [Source:VGNC Symbol;Acc:VGNC:32634]	PCM1	1.56851	6.71247	6.32e-06	0.000182037			ENSBTAG00000021923	desmoglein 2 [Source:VGNC Symbol;Acc:VGNC:28221]	DSG2	2.47954	5.53404	5.03e-06	0.000144849
ENSBTAG00000004283	PPFIA binding protein 1 [Source:VGNC Symbol;Acc:VGNC:33193]	PPFIBP1	1.14865	6.67123	6.34e-06	0.000182037			ENSBTAG00000010119	aldehyde dehydrogenase 1 family member A2 [Source:VGNC Symbol;Acc:VGNC:25809]	ALDH1A2	-1.78122	4.1878	5.04e-06	0.000144905
ENSBTAG00000021048	adrenomedullin [Source:VGNC Symbol;Acc:VGNC:25681]	ADM	-3.91408	2.3628	6.35e-06	0.000182037			ENSBTAG00000034691	GDP-L-fucose synthase [Source:VGNC Symbol;Acc:VGNC:36450]	GFUS	-1.63258	6.30764	5.11e-06	0.000146315
ENSBTAG00000025210	collagen type IV alpha 2 chain [Source:VGNC Symbol;Acc:VGNC:50082]	COL4A2	3.67437	1.71193	6.41e-06	0.00018213			ENSBTAG00000021980	Ras association domain family member 8 [Source:VGNC Symbol;Acc:VGNC:33764]	RASSF8	1.54488	5.32228	5.13e-06	0.000146315
ENSBTAG00000000998	solute carrier family 39 member 6 [Source:VGNC Symbol;Acc:VGNC:34866]	SLC39A6	4.28377	2.19136	6.43e-06	0.00018213			ENSBTAG00000016206	monoamine oxidase A [Source:VGNC Symbol;Acc:VGNC:31174]	MAOA	-2.67376	2.59665	5.13e-06	0.000146315
ENSBTAG00000017165	matrilin 2 [Source:VGNC Symbol;Acc:VGNC:31265]	MATN2	1.79648	5.20612	6.44e-06	0.00018213			ENSBTAG00000001499	tripartite motif containing 33 [Source:VGNC Symbol;Acc:VGNC:36329]	TRIM33	1.9128	3.2888	5.19e-06	0.0001474
ENSBTAG00000011155	pumilio RNA binding family member 2 [Source:VGNC Symbol;Acc:VGNC:33570]	PUM2	3.427	2.21084	6.45e-06	0.00018213			ENSBTAG00000013931	cytosolic iron-sulfur assembly component 2B [Source:VGNC Symbol;Acc:VGNC:28847]	CIAO2B	-1.20493	7.32151	5.2e-06	0.0001474
ENSBTAG00000054926	0	0	2.08159	4.33601	6.46e-06	0.00018213			ENSBTAG00000040477	chromodomain helicase DNA binding protein 5 [Source:VGNC Symbol;Acc:VGNC:59327]	CHD5	2.27968	3.68199	5.23e-06	0.00014788
ENSBTAG00000018644	PDZ domain containing ring finger 3 [Source:VGNC Symbol;Acc:VGNC:32731]	PDZRN3	2.11047	3.82863	6.46e-06	0.00018213			ENSBTAG00000013919	major histocompatibility complex, class II, DRB3 [Source:NCBI gene (formerly Entrezgene);Acc:282530]	0	-3.82103	3.02718	5.28e-06	0.000148773
ENSBTAG00000020878	cyclin D binding myb like transcription factor 1 [Source:VGNC Symbol;Acc:VGNC:28116]	DMTF1	2.70453	2.21138	6.56e-06	0.000184284			ENSBTAG00000003586	mannosidase alpha class 1A member 2 [Source:VGNC Symbol;Acc:VGNC:31162]	MAN1A2	1.45908	6.49409	5.29e-06	0.000148773
ENSBTAG00000007071	retinoic acid induced 14 [Source:VGNC Symbol;Acc:VGNC:33696]	RAI14	2.47569	4.17289	6.7e-06	0.000187785			ENSBTAG00000020538	HECT and RLD domain containing E3 ubiquitin protein ligase 5 [Source:VGNC Symbol;Acc:VGNC:29814]	HERC5	1.70539	4.92939	5.34e-06	0.00014959
ENSBTAG00000017026	DEP domain containing 1B [Source:VGNC Symbol;Acc:VGNC:28005]	DEPDC1B	3.17434	1.50106	6.76e-06	0.000187785			ENSBTAG00000012855	lipoprotein lipase [Source:VGNC Symbol;Acc:VGNC:30969]	LPL	3.17421	2.63812	5.42e-06	0.000151656
ENSBTAG00000049665	UDP-GlcNAc:betaGal beta-1,3-N-acetylglucosaminyltransferase 9 [Source:NCBI gene (formerly Entrezgene);Acc:614717]	B3GNT9	5.14155	1.18357	6.77e-06	0.000187785			ENSBTAG00000009886	KDEL endoplasmic reticulum protein retention receptor 3 [Source:VGNC Symbol;Acc:VGNC:30520]	KDELR3	-1.17492	7.43119	5.45e-06	0.000151948
ENSBTAG00000009997	anoctamin 1 [Source:VGNC Symbol;Acc:VGNC:50077]	ANO1	-2.9745	3.10844	6.79e-06	0.000187785			ENSBTAG00000001939	SECIS binding protein 2 [Source:VGNC Symbol;Acc:VGNC:34419]	SECISBP2	2.09502	3.47867	5.5e-06	0.000152954
ENSBTAG00000003438	zinc finger and BTB domain containing 43 [Source:VGNC Symbol;Acc:VGNC:37082]	ZBTB43	3.42514	3.0875	6.8e-06	0.000187785			ENSBTAG00000002646	dynein cytoplasmic 1 intermediate chain 2 [Source:VGNC Symbol;Acc:VGNC:28271]	DYNC1I2	1.18684	8.34414	5.66e-06	0.000157081
ENSBTAG00000005550	SOS Ras/Rho guanine nucleotide exchange factor 2 [Source:VGNC Symbol;Acc:VGNC:54490]	SOS2	2.61844	2.42392	6.8e-06	0.000187785			ENSBTAG00000011885	nicotinamide nucleotide transhydrogenase [Source:VGNC Symbol;Acc:VGNC:32143]	NNT	1.73097	3.50841	5.73e-06	0.000158548
ENSBTAG00000011087	AT-rich interaction domain 2 [Source:VGNC Symbol;Acc:VGNC:26125]	ARID2	2.62922	2.61473	6.84e-06	0.000187785			ENSBTAG00000007067	zinc finger CCCH-type containing 13 [Source:VGNC Symbol;Acc:VGNC:37101]	ZC3H13	2.18575	3.51312	5.85e-06	0.000161471
ENSBTAG00000006396	glucose-6-phosphate isomerase [Source:VGNC Symbol;Acc:VGNC:29534]	GPI	-1.47589	8.59932	6.85e-06	0.000187785			ENSBTAG00000009230	fibulin 7 [Source:VGNC Symbol;Acc:VGNC:28884]	FBLN7	2.362	3.85947	5.98e-06	0.000163415
ENSBTAG00000017840	bromodomain adjacent to zinc finger domain 2A [Source:VGNC Symbol;Acc:VGNC:26430]	BAZ2A	1.34498	6.29227	6.86e-06	0.000187785			ENSBTAG00000012931	phospholamban [Source:VGNC Symbol;Acc:VGNC:33038]	PLN	-2.04827	4.16805	5.98e-06	0.000163415
ENSBTAG00000015116	RAD23 homolog A, nucleotide excision repair protein [Source:VGNC Symbol;Acc:VGNC:33682]	RAD23A	-1.19639	7.53504	6.86e-06	0.000187785			ENSBTAG00000006587	zinc finger protein 367 [Source:VGNC Symbol;Acc:VGNC:37260]	ZNF367	3.11058	3.27511	6e-06	0.000163415
ENSBTAG00000010803	CHM like Rab escort protein [Source:VGNC Symbol;Acc:VGNC:27298]	CHML	3.20688	2.34004	6.92e-06	0.000188744			ENSBTAG00000020546	tRNA aspartic acid methyltransferase 1 [Source:VGNC Symbol;Acc:VGNC:36296]	TRDMT1	2.58314	2.31519	6e-06	0.000163415
ENSBTAG00000020733	ribosomal protein S15a [Source:NCBI gene (formerly Entrezgene);Acc:337888]	RPS15A	-1.52236	5.82434	6.93e-06	0.000188744			ENSBTAG00000021048	adrenomedullin [Source:VGNC Symbol;Acc:VGNC:25681]	ADM	-3.72323	2.3628	6.02e-06	0.000163415
ENSBTAG00000038815	diaphanous related formin 2 [Source:NCBI gene (formerly Entrezgene);Acc:782964]	DIAPH2	3.26586	1.97636	6.98e-06	0.000189616			ENSBTAG00000033510	myelin protein zero like 2 [Source:VGNC Symbol;Acc:VGNC:31593]	MPZL2	-3.805	1.85239	6.02e-06	0.000163415
ENSBTAG00000000497	aldo-keto reductase family 1 member A1 [Source:VGNC Symbol;Acc:VGNC:25795]	AKR1A1	-1.26253	7.1766	7.04e-06	0.000190673			ENSBTAG00000001117	ankyrin repeat domain 50 [Source:VGNC Symbol;Acc:VGNC:25934]	ANKRD50	1.96452	3.78483	6.03e-06	0.000163415
ENSBTAG00000012095	gem nuclear organelle associated protein 5 [Source:VGNC Symbol;Acc:VGNC:29318]	GEMIN5	3.19098	2.70182	7.1e-06	0.000191871			ENSBTAG00000021133	teneurin transmembrane protein 3 [Source:VGNC Symbol;Acc:VGNC:35743]	TENM3	3.25595	3.01363	6.05e-06	0.000163415
ENSBTAG00000014991	par-3 family cell polarity regulator [Source:VGNC Symbol;Acc:VGNC:32582]	PARD3	1.457	5.54549	7.2e-06	0.000193132			ENSBTAG00000007071	retinoic acid induced 14 [Source:VGNC Symbol;Acc:VGNC:33696]	RAI14	2.54046	4.17289	6.16e-06	0.000165887
ENSBTAG00000032617	F-box protein 44 [Source:NCBI gene (formerly Entrezgene);Acc:785057]	FBXO44	-2.62974	2.00638	7.2e-06	0.000193132			ENSBTAG00000010439	A-kinase anchoring protein 8 like [Source:VGNC Symbol;Acc:VGNC:25790]	AKAP8L	2.63514	3.65145	6.24e-06	0.00016743
ENSBTAG00000017200	#N/A	#N/A	7.26744	1.50427	7.21e-06	0.000193132			ENSBTAG00000017457	serine/threonine kinase 10 [Source:VGNC Symbol;Acc:VGNC:35384]	STK10	2.35234	4.42715	6.25e-06	0.00016743
ENSBTAG00000017196	protein disulfide isomerase family A member 3 [Source:VGNC Symbol;Acc:VGNC:32697]	PDIA3	1.79563	7.55271	7.23e-06	0.000193132			ENSBTAG00000054745	0	0	-4.93138	10.4423	6.28e-06	0.00016801
ENSBTAG00000031852	TBC1 domain family member 10B [Source:VGNC Symbol;Acc:VGNC:35624]	TBC1D10B	-1.54311	6.174	7.24e-06	0.000193132			ENSBTAG00000021237	dystonin [Source:NCBI gene (formerly Entrezgene);Acc:535297]	0	1.80557	4.14934	6.3e-06	0.000168056
ENSBTAG00000002291	zinc finger and BTB domain containing 41 [Source:VGNC Symbol;Acc:VGNC:37080]	ZBTB41	3.47641	1.98989	7.43e-06	0.000197407			ENSBTAG00000003378	ArfGAP with coiled-coil, ankyrin repeat and PH domains 2 [Source:VGNC Symbol;Acc:VGNC:25527]	ACAP2	3.03521	1.94171	6.32e-06	0.000168056
ENSBTAG00000017469	coiled-coil domain containing 88A [Source:VGNC Symbol;Acc:VGNC:26927]	CCDC88A	1.39881	6.79573	7.46e-06	0.000197407			ENSBTAG00000002627	zinc finger RANBP2-type containing 2 [Source:VGNC Symbol;Acc:VGNC:37372]	ZRANB2	1.24895	7.4304	6.35e-06	0.00016853
ENSBTAG00000004383	formin binding protein 1 like [Source:VGNC Symbol;Acc:VGNC:29060]	FNBP1L	1.3547	5.28383	7.47e-06	0.000197407			ENSBTAG00000005089	rhomboid domain containing 2 [Source:VGNC Symbol;Acc:VGNC:33931]	RHBDD2	-1.41046	5.31297	6.44e-06	0.000170263
ENSBTAG00000005147	HPS5 biogenesis of lysosomal organelles complex 2 subunit 2 [Source:VGNC Symbol;Acc:VGNC:29946]	HPS5	1.60672	4.05797	7.48e-06	0.000197407			ENSBTAG00000005871	MDS1 and EVI1 complex locus [Source:VGNC Symbol;Acc:VGNC:31343]	MECOM	5.28999	1.29875	6.45e-06	0.000170263
ENSBTAG00000011643	SOS Ras/Rac guanine nucleotide exchange factor 1 [Source:VGNC Symbol;Acc:VGNC:35134]	SOS1	4.15199	2.49494	7.57e-06	0.000199298			ENSBTAG00000014377	chromodomain helicase DNA binding protein 3 [Source:VGNC Symbol;Acc:VGNC:27279]	CHD3	1.91691	6.24552	6.57e-06	0.000172877
ENSBTAG00000018007	nuclear receptor subfamily 2 group F member 2 [Source:VGNC Symbol;Acc:VGNC:32241]	NR2F2	1.28675	6.58773	7.59e-06	0.000199298			ENSBTAG00000012441	SMAD family member 7 [Source:VGNC Symbol;Acc:VGNC:34980]	SMAD7	2.35559	3.23745	6.58e-06	0.000172877
ENSBTAG00000003569	DAZ interacting zinc finger protein 1 [Source:VGNC Symbol;Acc:VGNC:28284]	DZIP1	1.38734	7.01439	7.61e-06	0.000199298			ENSBTAG00000027722	importin 7 [Source:VGNC Symbol;Acc:VGNC:30244]	IPO7	1.8837	4.25789	6.71e-06	0.000175139
ENSBTAG00000008635	sulfotransferase family, cytosolic, 1A, phenol-preferring, member 1 [Source:NCBI gene (formerly Entrezgene);Acc:282485]	SULT1A1	-1.51372	6.78042	7.63e-06	0.000199298			ENSBTAG00000054986	ArfGAP with coiled-coil, ankyrin repeat and PH domains 2 [Source:HGNC Symbol;Acc:HGNC:16469]	ACAP2	3.15412	3.8169	6.74e-06	0.000175139
ENSBTAG00000051080	uncharacterized LOC112443502 [Source:NCBI gene (formerly Entrezgene);Acc:112443502]	0	2.51321	3.14717	7.65e-06	0.000199547			ENSBTAG00000053603	#N/A	#N/A	2.99725	1.84073	6.76e-06	0.000175139
ENSBTAG00000009131	tetratricopeptide repeat domain 37 [Source:VGNC Symbol;Acc:VGNC:36473]	TTC37	2.79732	3.39576	7.7e-06	0.000200243			ENSBTAG00000032591	collagen triple helix repeat containing 1 [Source:VGNC Symbol;Acc:VGNC:27796]	CTHRC1	-2.42305	3.70142	6.77e-06	0.000175139
ENSBTAG00000020421	SPT16 homolog, facilitates chromatin remodeling subunit [Source:VGNC Symbol;Acc:VGNC:35478]	SUPT16H	1.42384	7.12786	7.74e-06	0.000200291			ENSBTAG00000002586	transcription factor 12 [Source:VGNC Symbol;Acc:VGNC:35686]	TCF12	2.18405	3.49518	6.78e-06	0.000175139
ENSBTAG00000000419	phosphate regulating endopeptidase homolog X-linked [Source:VGNC Symbol;Acc:VGNC:50571]	PHEX	3.95969	1.54533	7.74e-06	0.000200291			ENSBTAG00000052707	0	0	3.12793	2.54748	6.78e-06	0.000175139
ENSBTAG00000020454	leucine zipper tumor suppressor family member 3 [Source:VGNC Symbol;Acc:VGNC:31123]	LZTS3	1.93706	3.85814	7.81e-06	0.000201666			ENSBTAG00000010460	microtubule affinity regulating kinase 1 [Source:NCBI gene (formerly Entrezgene);Acc:539563]	MARK1	1.93127	3.55746	6.79e-06	0.000175139
ENSBTAG00000018373	dihydropyrimidinase like 2 [Source:VGNC Symbol;Acc:VGNC:28195]	DPYSL2	1.71279	7.06681	7.91e-06	0.000203607			ENSBTAG00000003607	FAM20C golgi associated secretory pathway kinase [Source:VGNC Symbol;Acc:VGNC:28787]	FAM20C	-1.73055	6.88354	6.81e-06	0.000175289
ENSBTAG00000006027	ubiquitin specific peptidase 34 [Source:VGNC Symbol;Acc:VGNC:36724]	USP34	1.59124	5.45185	7.93e-06	0.000203734			ENSBTAG00000010063	lysine demethylase 3B [Source:VGNC Symbol;Acc:VGNC:30526]	KDM3B	4.44478	2.13144	6.85e-06	0.000175814
ENSBTAG00000000363	B double prime 1, subunit of RNA polymerase III transcription initiation factor IIIB [Source:VGNC Symbol;Acc:VGNC:26462]	BDP1	1.62883	6.36337	7.98e-06	0.000204343			ENSBTAG00000039770	CCAAT enhancer binding protein zeta [Source:VGNC Symbol;Acc:VGNC:27164]	CEBPZ	1.50329	7.18898	6.89e-06	0.000176536
ENSBTAG00000019757	SDS3 homolog, SIN3A corepressor complex component [Source:VGNC Symbol;Acc:VGNC:35460]	SUDS3	1.30788	6.3514	8.01e-06	0.000204697			ENSBTAG00000020012	cell division cycle 5 like [Source:VGNC Symbol;Acc:VGNC:27080]	CDC5L	1.19364	7.05149	6.96e-06	0.000177813
ENSBTAG00000006995	spectrin beta, non-erythrocytic 1 [Source:VGNC Symbol;Acc:VGNC:35253]	SPTBN1	1.20416	8.37536	8.03e-06	0.000204697			ENSBTAG00000019262	DNA topoisomerase II alpha [Source:VGNC Symbol;Acc:VGNC:49583]	TOP2A	1.86101	8.91104	6.97e-06	0.000177813
ENSBTAG00000014900	CCR4-NOT transcription complex subunit 3 [Source:VGNC Symbol;Acc:VGNC:27518]	CNOT3	-2.39187	3.6676	8.07e-06	0.00020514			ENSBTAG00000010670	V-set and immunoglobulin domain containing 8 [Source:VGNC Symbol;Acc:VGNC:55697]	VSIG8	-2.64536	3.21558	7.02e-06	0.000178541
ENSBTAG00000024482	RAB GTPase activating protein 1 like [Source:NCBI gene (formerly Entrezgene);Acc:540101]	0	2.05125	4.14577	8.2e-06	0.000208165			ENSBTAG00000002418	TOPBP1 interacting checkpoint and replication regulator [Source:VGNC Symbol;Acc:VGNC:35860]	TICRR	2.87222	1.94829	7.05e-06	0.00017888
ENSBTAG00000002614	RUN and FYVE domain containing 2 [Source:VGNC Symbol;Acc:VGNC:34214]	RUFY2	2.55139	2.16741	8.23e-06	0.000208197			ENSBTAG00000005708	kinesin family member 20B [Source:NCBI gene (formerly Entrezgene);Acc:514679]	KIF20B	1.40957	6.3359	7.11e-06	0.000179968
ENSBTAG00000030575	#N/A	#N/A	3.51293	1.47708	8.4e-06	0.000212042			ENSBTAG00000017797	lymphocyte antigen 75 [Source:NCBI gene (formerly Entrezgene);Acc:407236]	LY75	3.58757	2.39446	7.16e-06	0.00018019
ENSBTAG00000001999	NKAP domain containing 1 [Source:VGNC Symbol;Acc:VGNC:49538]	NKAPD1	1.43994	6.59623	8.49e-06	0.000213918			ENSBTAG00000024822	senataxin [Source:VGNC Symbol;Acc:VGNC:34501]	SETX	2.01169	4.33251	7.17e-06	0.00018019
ENSBTAG00000009535	ribosomal protein S2 [Source:VGNC Symbol;Acc:VGNC:56750]	RPS2	-1.30237	10.9693	8.64e-06	0.000217018			ENSBTAG00000007806	myotrophin [Source:VGNC Symbol;Acc:VGNC:50020]	MTPN	1.5155	6.68346	7.17e-06	0.00018019
ENSBTAG00000007066	transmembrane O-mannosyltransferase targeting cadherins 4 [Source:VGNC Symbol;Acc:VGNC:36148]	TMTC4	1.72238	4.85234	8.73e-06	0.00021878			ENSBTAG00000022989	family with sequence similarity 174 member B [Source:VGNC Symbol;Acc:VGNC:28762]	FAM174B	3.54817	5.49402	7.2e-06	0.00018035
ENSBTAG00000013905	structural maintenance of chromosomes 3 [Source:VGNC Symbol;Acc:VGNC:35000]	SMC3	1.30483	7.10513	8.79e-06	0.00021985			ENSBTAG00000009420	Scm polycomb group protein like 2 [Source:VGNC Symbol;Acc:VGNC:34341]	SCML2	3.97343	1.70568	7.34e-06	0.00018342
ENSBTAG00000000745	aquaporin 1 (Colton blood group) [Source:NCBI gene (formerly Entrezgene);Acc:282653]	AQP1	-2.04538	6.7409	9.03e-06	0.000224924			ENSBTAG00000023659	metallothionein 2A [Source:NCBI gene (formerly Entrezgene);Acc:404070]	MT2A	-3.47661	6.89759	7.36e-06	0.00018342
ENSBTAG00000020316	adaptor related protein complex 2 subunit beta 1 [Source:VGNC Symbol;Acc:VGNC:55033]	AP2B1	1.53651	8.82176	9.04e-06	0.000224924			ENSBTAG00000011930	DEAD-box helicase 54 [Source:VGNC Symbol;Acc:VGNC:27976]	DDX54	1.86742	3.81337	7.37e-06	0.00018342
ENSBTAG00000022777	CDC42 binding protein kinase alpha [Source:VGNC Symbol;Acc:VGNC:27069]	CDC42BPA	1.54011	5.14698	9.06e-06	0.000224926			ENSBTAG00000033562	LIM homeobox 1 [Source:VGNC Symbol;Acc:VGNC:30871]	LHX1	2.07226	2.67218	7.43e-06	0.000184525
ENSBTAG00000005089	rhomboid domain containing 2 [Source:VGNC Symbol;Acc:VGNC:33931]	RHBDD2	-1.38952	5.31297	9.16e-06	0.000226969			ENSBTAG00000004238	transforming acidic coiled-coil containing protein 1 [Source:VGNC Symbol;Acc:VGNC:35557]	TACC1	2.20175	4.90071	7.46e-06	0.000184675
ENSBTAG00000018727	golgi integral membrane protein 4 [Source:VGNC Symbol;Acc:VGNC:29490]	GOLIM4	1.46393	5.23644	9.29e-06	0.000229447			ENSBTAG00000048152	tubulin gamma 1 [Source:VGNC Symbol;Acc:VGNC:49987]	TUBG1	-1.1866	7.6497	7.51e-06	0.000185064
ENSBTAG00000002430	collagen type XVII alpha 1 chain [Source:VGNC Symbol;Acc:VGNC:27558]	COL17A1	-1.89871	4.84636	9.33e-06	0.000229447			ENSBTAG00000006974	pleckstrin homology domain containing A7 [Source:VGNC Symbol;Acc:VGNC:33008]	PLEKHA7	1.69552	4.28341	7.51e-06	0.000185064
ENSBTAG00000015802	cAMP responsive element binding protein 3 like 2 [Source:VGNC Symbol;Acc:VGNC:27695]	CREB3L2	2.04134	4.86801	9.33e-06	0.000229447			ENSBTAG00000012448	coiled-coil domain containing 91 [Source:VGNC Symbol;Acc:VGNC:26932]	CCDC91	1.52007	4.97068	7.6e-06	0.000186799
ENSBTAG00000018833	SV2 related protein [Source:VGNC Symbol;Acc:VGNC:35498]	SVOP	3.88845	1.93025	9.38e-06	0.000230102			ENSBTAG00000046314	TBC1 domain family member 8B [Source:NCBI gene (formerly Entrezgene);Acc:100337282]	TBC1D8B	1.84951	3.94243	7.62e-06	0.00018704
ENSBTAG00000016174	nucleolin [Source:NCBI gene (formerly Entrezgene);Acc:497013]	NCL	1.4393	7.8132	9.4e-06	0.000230102			ENSBTAG00000039275	endoplasmic reticulum aminopeptidase 2 [Source:VGNC Symbol;Acc:VGNC:28561]	ERAP2	3.44727	1.29417	7.84e-06	0.000191661
ENSBTAG00000010945	SEC24 homolog B, COPII coat complex component [Source:VGNC Symbol;Acc:VGNC:34414]	SEC24B	3.96141	1.60889	9.44e-06	0.000230608			ENSBTAG00000013658	ELKS/RAB6-interacting/CAST family member 1 [Source:VGNC Symbol;Acc:VGNC:28566]	ERC1	2.67162	3.40201	7.85e-06	0.000191661
ENSBTAG00000002908	G protein subunit gamma 4 [Source:VGNC Symbol;Acc:VGNC:29467]	GNG4	3.04776	3.10503	9.5e-06	0.000231496			ENSBTAG00000021201	family with sequence similarity 126 member B [Source:VGNC Symbol;Acc:VGNC:28725]	FAM126B	2.03198	3.65142	7.89e-06	0.000192194
ENSBTAG00000017571	pleckstrin homology domain containing A5 [Source:VGNC Symbol;Acc:VGNC:33007]	PLEKHA5	2.35176	2.35513	9.69e-06	0.000235387			ENSBTAG00000027024	Rho GTPase activating protein 5 [Source:VGNC Symbol;Acc:VGNC:26098]	ARHGAP5	1.96641	6.15479	7.97e-06	0.000193726
ENSBTAG00000032455	#N/A	#N/A	2.7174	3.37287	9.85e-06	0.000237626			ENSBTAG00000004561	paired box 6 [Source:VGNC Symbol;Acc:VGNC:32598]	PAX6	2.0915	3.45367	8.02e-06	0.000194541
ENSBTAG00000006869	PHD finger protein 20 like 1 [Source:VGNC Symbol;Acc:VGNC:32820]	PHF20L1	1.42977	6.48987	9.85e-06	0.000237626			ENSBTAG00000005265	zinc finger CCHC-type containing 9 [Source:VGNC Symbol;Acc:VGNC:97331]	ZCCHC9	1.98541	4.13058	8.05e-06	0.000194802
ENSBTAG00000044029	apoptosis and caspase activation inhibitor [Source:VGNC Symbol;Acc:VGNC:26353]	AVEN	2.12933	3.86429	9.89e-06	0.000237626			ENSBTAG00000040435	0	0	-1.54494	6.31277	8.16e-06	0.000196863
ENSBTAG00000020403	zinc finger MYM-type containing 2 [Source:VGNC Symbol;Acc:VGNC:56646]	ZMYM2	2.06511	3.31072	9.89e-06	0.000237626			ENSBTAG00000016995	haloacid dehalogenase like hydrolase domain containing 5 [Source:VGNC Symbol;Acc:VGNC:29790]	HDHD5	-1.33022	6.1882	8.29e-06	0.000199499
ENSBTAG00000017514	cyclin D1 [Source:VGNC Symbol;Acc:VGNC:26962]	CCND1	1.97014	5.10975	9.9e-06	0.000237626			ENSBTAG00000050195	family with sequence similarity 172 member A [Source:NCBI gene (formerly Entrezgene);Acc:617002]	FAM172A	1.84968	4.13923	8.42e-06	0.000201404
ENSBTAG00000021344	#N/A	#N/A	7.62665	1.3729	9.91e-06	0.000237626			ENSBTAG00000005738	ATPase phospholipid transporting 8B1 [Source:VGNC Symbol;Acc:VGNC:26330]	ATP8B1	5.24989	1.38033	8.42e-06	0.000201404
ENSBTAG00000005359	transforming growth factor beta 2 [Source:VGNC Symbol;Acc:VGNC:35802]	TGFB2	1.80548	6.3868	9.99e-06	0.000238954			ENSBTAG00000005203	chromosome 1 C3orf33 homolog [Source:VGNC Symbol;Acc:VGNC:52665]	C1H3orf33	2.4498	2.49521	8.42e-06	0.000201404
ENSBTAG00000026971	cell division cycle associated 5 [Source:VGNC Symbol;Acc:VGNC:56261]	CDCA5	2.63557	2.42355	1.02e-05	0.000242972			ENSBTAG00000051782	ATPase family AAA domain containing 2 [Source:NCBI gene (formerly Entrezgene);Acc:522920]	ATAD2	2.24965	6.56433	8.5e-06	0.000202714
ENSBTAG00000051782	ATPase family AAA domain containing 2 [Source:NCBI gene (formerly Entrezgene);Acc:522920]	ATAD2	2.20464	6.56433	1.03e-05	0.000244168			ENSBTAG00000002430	collagen type XVII alpha 1 chain [Source:VGNC Symbol;Acc:VGNC:27558]	COL17A1	-1.88869	4.84636	8.53e-06	0.000203002
ENSBTAG00000030222	L3MBTL histone methyl-lysine binding protein 2 [Source:VGNC Symbol;Acc:VGNC:30763]	L3MBTL2	2.17717	3.26403	1.03e-05	0.000245363			ENSBTAG00000019784	protein phosphatase 2 regulatory subunit B'epsilon [Source:VGNC Symbol;Acc:VGNC:33264]	PPP2R5E	1.84792	5.75879	8.59e-06	0.000203989
ENSBTAG00000024822	senataxin [Source:VGNC Symbol;Acc:VGNC:34501]	SETX	1.94871	4.33251	1.06e-05	0.000250334			ENSBTAG00000006039	Rho GDP dissociation inhibitor beta [Source:VGNC Symbol;Acc:VGNC:26102]	ARHGDIB	2.78435	2.35734	8.72e-06	0.000206581
ENSBTAG00000033510	myelin protein zero like 2 [Source:VGNC Symbol;Acc:VGNC:31593]	MPZL2	-4.00113	1.85239	1.06e-05	0.00025079			ENSBTAG00000000146	FERM, ARH/RhoGEF and pleckstrin domain protein 1 [Source:VGNC Symbol;Acc:VGNC:28865]	FARP1	2.48664	5.34506	8.92e-06	0.000210757
ENSBTAG00000018520	sodium voltage-gated channel alpha subunit 1 [Source:VGNC Symbol;Acc:VGNC:34345]	SCN1A	4.68961	1.12694	1.07e-05	0.000252426			ENSBTAG00000001104	CKLF like MARVEL transmembrane domain containing 4 [Source:VGNC Symbol;Acc:VGNC:27484]	CMTM4	2.39935	2.29988	8.94e-06	0.000210757
ENSBTAG00000002902	anoctamin 6 [Source:VGNC Symbol;Acc:VGNC:25955]	ANO6	1.89636	6.2898	1.07e-05	0.000252426			ENSBTAG00000048707	0	0	3.39716	1.99872	9e-06	0.00021171
ENSBTAG00000005456	TTK protein kinase [Source:VGNC Symbol;Acc:VGNC:36487]	TTK	1.68345	4.94069	1.09e-05	0.000255539			ENSBTAG00000037558	chemokine (C-X-C motif) ligand 1 (melanoma growth stimulating activity, alpha) [Source:NCBI gene (formerly Entrezgene);Acc:281212]	GRO1	-2.56038	3.39968	9.15e-06	0.000214769
ENSBTAG00000001333	#N/A	#N/A	2.9942	3.3235	1.1e-05	0.000256828			ENSBTAG00000019513	chromosome 11 C9orf50 homolog [Source:VGNC Symbol;Acc:VGNC:52622]	C11H9orf50	-2.16149	4.07971	9.21e-06	0.000215757
ENSBTAG00000020654	bromodomain adjacent to zinc finger domain 2B [Source:VGNC Symbol;Acc:VGNC:55328]	BAZ2B	1.69318	5.42642	1.11e-05	0.000259124			ENSBTAG00000013455	speckle type BTB/POZ protein like [Source:VGNC Symbol;Acc:VGNC:35230]	SPOPL	3.56312	1.74373	9.28e-06	0.000216989
ENSBTAG00000006587	zinc finger protein 367 [Source:VGNC Symbol;Acc:VGNC:37260]	ZNF367	2.84877	3.27511	1.11e-05	0.000259124			ENSBTAG00000000742	angiomotin like 2 [Source:VGNC Symbol;Acc:VGNC:25872]	AMOTL2	1.43996	7.6116	9.31e-06	0.000217226
ENSBTAG00000018272	arginine-glutamic acid dipeptide repeats [Source:VGNC Symbol;Acc:VGNC:33872]	RERE	2.72767	2.54334	1.11e-05	0.000259124			ENSBTAG00000004159	#N/A	#N/A	3.25602	1.98112	9.36e-06	0.000217753
ENSBTAG00000019625	enoyl-CoA hydratase and 3-hydroxyacyl CoA dehydrogenase [Source:VGNC Symbol;Acc:VGNC:53541]	EHHADH	3.62816	1.28555	1.12e-05	0.000259124			ENSBTAG00000006995	spectrin beta, non-erythrocytic 1 [Source:VGNC Symbol;Acc:VGNC:35253]	SPTBN1	1.19466	8.37536	9.44e-06	0.000219092
ENSBTAG00000021538	myosin IE [Source:VGNC Symbol;Acc:VGNC:31820]	MYO1E	2.30716	2.7867	1.12e-05	0.000259124			ENSBTAG00000024426	protein phosphatase 1 regulatory subunit 9A [Source:VGNC Symbol;Acc:VGNC:33250]	PPP1R9A	2.61091	3.22138	9.47e-06	0.000219305
ENSBTAG00000038251	N-alpha-acetyltransferase 16, NatA auxiliary subunit [Source:VGNC Symbol;Acc:VGNC:53828]	NAA16	2.27375	2.59346	1.14e-05	0.000262482			ENSBTAG00000009805	craniofacial development protein 2 [Source:NCBI gene (formerly Entrezgene);Acc:286876]	CFDP2	2.33289	5.71278	9.5e-06	0.000219588
ENSBTAG00000010063	lysine demethylase 3B [Source:VGNC Symbol;Acc:VGNC:30526]	KDM3B	3.6623	2.13144	1.14e-05	0.000263698			ENSBTAG00000004901	phosphatidylinositol-4-phosphate 3-kinase catalytic subunit type 2 alpha [Source:NCBI gene (formerly Entrezgene);Acc:537790]	PIK3C2A	2.34652	2.36649	9.61e-06	0.000221677
ENSBTAG00000019854	ATP binding cassette subfamily E member 1 [Source:VGNC Symbol;Acc:VGNC:25479]	ABCE1	2.14797	4.1366	1.15e-05	0.000265651			ENSBTAG00000030974	tubulin alpha 4a [Source:VGNC Symbol;Acc:VGNC:49986]	TUBA4A	-1.92598	6.79682	9.66e-06	0.000222201
ENSBTAG00000021962	BCLAF1 and THRAP3 family member 3 [Source:VGNC Symbol;Acc:VGNC:26452]	BCLAF3	1.96405	3.18878	1.16e-05	0.000266454			ENSBTAG00000017425	gap junction protein beta 2 [Source:VGNC Symbol;Acc:VGNC:29377]	GJB2	-3.07085	3.04959	9.74e-06	0.000223243
ENSBTAG00000018661	transmembrane channel like 6 [Source:VGNC Symbol;Acc:VGNC:35922]	TMC6	-1.38567	5.95984	1.18e-05	0.000270052			ENSBTAG00000017390	#N/A	#N/A	4.66323	2.45466	9.74e-06	0.000223243
ENSBTAG00000020136	calcium/calmodulin dependent serine protein kinase [Source:VGNC Symbol;Acc:VGNC:26776]	CASK	2.30175	3.24625	1.18e-05	0.000270052			ENSBTAG00000003665	nucleoporin 210 [Source:VGNC Symbol;Acc:VGNC:32356]	NUP210	2.04991	4.92678	9.84e-06	0.000224944
ENSBTAG00000014081	NBAS subunit of NRZ tethering complex [Source:VGNC Symbol;Acc:VGNC:81691]	NBAS	1.79741	3.27607	1.18e-05	0.000270052			ENSBTAG00000018153	nuclear receptor binding protein 1 [Source:VGNC Symbol;Acc:VGNC:32255]	NRBP1	3.53736	2.68419	1e-05	0.00022807
ENSBTAG00000019748	transcription activation suppressor [Source:VGNC Symbol;Acc:VGNC:28783]	TASOR	1.30094	6.08007	1.19e-05	0.000270116			ENSBTAG00000022292	translocase of inner mitochondrial membrane 8A [Source:VGNC Symbol;Acc:VGNC:49578]	TIMM8A	-1.25132	5.95586	1.01e-05	0.000229664
ENSBTAG00000010907	protein phosphatase 1 regulatory inhibitor subunit 1A [Source:VGNC Symbol;Acc:VGNC:54472]	PPP1R1A	-1.9022	3.8814	1.2e-05	0.000272553			ENSBTAG00000001038	small nuclear ribonucleoprotein polypeptides B and B1 [Source:VGNC Symbol;Acc:VGNC:35076]	SNRPB	-1.31018	8.83084	1.02e-05	0.000231069
ENSBTAG00000015698	FYVE and coiled-coil domain autophagy adaptor 1 [Source:VGNC Symbol;Acc:VGNC:29162]	FYCO1	1.30538	4.93666	1.22e-05	0.00027747			ENSBTAG00000008925	MRE11 homolog, double strand break repair nuclease [Source:VGNC Symbol;Acc:VGNC:31600]	MRE11	1.4673	4.37479	1.03e-05	0.000232536
ENSBTAG00000047027	chromosome 10 C14orf119 homolog [Source:VGNC Symbol;Acc:VGNC:52608]	C10H14orf119	3.57306	2.28464	1.23e-05	0.00027796			ENSBTAG00000004613	chondroitin sulfate N-acetylgalactosaminyltransferase 1 [Source:VGNC Symbol;Acc:VGNC:27759]	CSGALNACT1	4.36122	1.60419	1.03e-05	0.000232536
ENSBTAG00000008078	tripartite motif containing 59 [Source:VGNC Symbol;Acc:VGNC:36344]	TRIM59	2.93349	2.46121	1.24e-05	0.000278825			ENSBTAG00000003692	uncoupling protein 2 [Source:VGNC Symbol;Acc:VGNC:36641]	UCP2	-2.00016	5.09034	1.04e-05	0.000233825
ENSBTAG00000014370	neuropilin and tolloid like 2 [Source:VGNC Symbol;Acc:VGNC:32012]	NETO2	3.25594	2.20193	1.24e-05	0.000278825			ENSBTAG00000017894	carbamoyl-phosphate synthetase 2, aspartate transcarbamylase, and dihydroorotase [Source:VGNC Symbol;Acc:VGNC:59209]	CAD	-1.4095	5.48023	1.04e-05	0.000233825
ENSBTAG00000040496	potassium voltage-gated channel subfamily B member 2 [Source:VGNC Symbol;Acc:VGNC:30431]	KCNB2	4.8107	1.34809	1.25e-05	0.000279673			ENSBTAG00000033748	#N/A	#N/A	5.45304	1.47179	1.04e-05	0.000234511
ENSBTAG00000017183	PDZ and LIM domain 3 [Source:VGNC Symbol;Acc:VGNC:32709]	PDLIM3	3.07582	3.77909	1.25e-05	0.000279673			ENSBTAG00000013905	structural maintenance of chromosomes 3 [Source:VGNC Symbol;Acc:VGNC:35000]	SMC3	1.29315	7.10513	1.05e-05	0.000234511
ENSBTAG00000021020	replication timing regulatory factor 1 [Source:VGNC Symbol;Acc:VGNC:33965]	RIF1	1.9198	5.72833	1.26e-05	0.000280908			ENSBTAG00000018488	AF4/FMR2 family member 1 [Source:VGNC Symbol;Acc:VGNC:25710]	AFF1	1.73264	3.54406	1.05e-05	0.000234511
ENSBTAG00000013919	major histocompatibility complex, class II, DRB3 [Source:NCBI gene (formerly Entrezgene);Acc:282530]	0	-3.25445	3.02718	1.26e-05	0.000281743			ENSBTAG00000038434	ATRX chromatin remodeler [Source:VGNC Symbol;Acc:VGNC:26336]	ATRX	1.61086	7.71344	1.05e-05	0.000234511
ENSBTAG00000038141	adhesion G protein-coupled receptor G1 [Source:VGNC Symbol;Acc:VGNC:97236]	ADGRG1	-1.69004	6.9288	1.29e-05	0.000287355			ENSBTAG00000011505	rabaptin, RAB GTPase binding effector protein 1 [Source:VGNC Symbol;Acc:VGNC:33667]	RABEP1	1.44083	6.02711	1.06e-05	0.000235143
ENSBTAG00000015771	YTH N6-methyladenosine RNA binding protein 2 [Source:VGNC Symbol;Acc:VGNC:37042]	YTHDF2	1.60035	3.99839	1.3e-05	0.000288916			ENSBTAG00000049731	zinc finger with KRAB and SCAN domains 5 [Source:NCBI gene (formerly Entrezgene);Acc:516885]	ZKSCAN5	-1.51136	4.7291	1.06e-05	0.00023579
ENSBTAG00000030670	pericentrin [Source:VGNC Symbol;Acc:VGNC:32637]	PCNT	2.4802	2.94583	1.3e-05	0.000289027			ENSBTAG00000005960	erythrocyte membrane protein band 4.1 like 2 [Source:VGNC Symbol;Acc:VGNC:28521]	EPB41L2	2.54683	3.16887	1.07e-05	0.000237439
ENSBTAG00000043570	0	0	1.97453	15.7494	1.33e-05	0.000294658			ENSBTAG00000007382	S-phase cyclin A associated protein in the ER [Source:VGNC Symbol;Acc:VGNC:34321]	SCAPER	1.80546	4.99896	1.09e-05	0.000241003
ENSBTAG00000007450	complement C2 [Source:VGNC Symbol;Acc:VGNC:53959]	C2	-3.37743	2.15378	1.34e-05	0.000295373			ENSBTAG00000006726	coiled-coil domain containing 102B [Source:VGNC Symbol;Acc:VGNC:56364]	CCDC102B	3.14446	2.44094	1.1e-05	0.000241872
ENSBTAG00000017390	#N/A	#N/A	4.27156	2.45466	1.35e-05	0.000298407			ENSBTAG00000006246	chromobox 5 [Source:VGNC Symbol;Acc:VGNC:26818]	CBX5	2.18705	6.63707	1.1e-05	0.000241872
ENSBTAG00000020436	kinesin family member 27 [Source:VGNC Symbol;Acc:VGNC:30598]	KIF27	1.86029	3.86769	1.36e-05	0.000298407			ENSBTAG00000000400	keratin 85 [Source:VGNC Symbol;Acc:VGNC:50410]	KRT85	-3.02431	2.77939	1.1e-05	0.000242117
ENSBTAG00000015692	heat shock protein family A (Hsp70) member 4 like [Source:VGNC Symbol;Acc:VGNC:53906]	HSPA4L	2.35496	2.9916	1.36e-05	0.000298407			ENSBTAG00000016097	calcium voltage-gated channel subunit alpha1 F [Source:VGNC Symbol;Acc:VGNC:26676]	CACNA1F	-3.08098	1.85733	1.11e-05	0.000243334
ENSBTAG00000018474	interleukin 6 receptor [Source:VGNC Symbol;Acc:VGNC:30167]	IL6R	-1.22581	6.04824	1.36e-05	0.000298407			ENSBTAG00000054531	KIAA1841 ortholog [Source:NCBI gene (formerly Entrezgene);Acc:538151]	KIAA1841	6.91109	0.948461	1.11e-05	0.000243334
ENSBTAG00000007014	centrosomal protein 63 [Source:VGNC Symbol;Acc:VGNC:27209]	CEP63	1.91326	3.4292	1.38e-05	0.000302161			ENSBTAG00000019036	Rho GTPase activating protein 28 [Source:VGNC Symbol;Acc:VGNC:26086]	ARHGAP28	2.47017	3.69901	1.11e-05	0.000243495
ENSBTAG00000012962	seryl-tRNA synthetase 1 [Source:VGNC Symbol;Acc:VGNC:34291]	SARS1	1.32878	6.70551	1.39e-05	0.000302161			ENSBTAG00000001835	gap junction protein alpha 1 [Source:VGNC Symbol;Acc:VGNC:29370]	GJA1	-1.13118	7.63859	1.12e-05	0.000244483
ENSBTAG00000008142	interferon induced with helicase C domain 1 [Source:VGNC Symbol;Acc:VGNC:30048]	IFIH1	3.92988	3.06283	1.39e-05	0.000303385			ENSBTAG00000047027	chromosome 10 C14orf119 homolog [Source:VGNC Symbol;Acc:VGNC:52608]	C10H14orf119	3.76273	2.28464	1.12e-05	0.000244783
ENSBTAG00000016316	zinc finger ZZ-type and EF-hand domain containing 1 [Source:VGNC Symbol;Acc:VGNC:37396]	ZZEF1	2.94691	1.74994	1.43e-05	0.000309531			ENSBTAG00000008966	tetraspanin 7 [Source:NCBI gene (formerly Entrezgene);Acc:615596]	TSPAN7	1.2214	7.15453	1.14e-05	0.00024717
ENSBTAG00000009983	kinesin family member 23 [Source:VGNC Symbol;Acc:VGNC:55119]	KIF23	1.51333	6.16398	1.43e-05	0.000310456			ENSBTAG00000044150	uridine-cytidine kinase 2 [Source:VGNC Symbol;Acc:VGNC:36635]	UCK2	-2.16876	3.50128	1.14e-05	0.00024717
ENSBTAG00000018563	secreted frizzled related protein 2 [Source:VGNC Symbol;Acc:VGNC:34521]	SFRP2	-2.67582	7.64945	1.45e-05	0.00031434			ENSBTAG00000006586	karyopherin subunit beta 1 [Source:VGNC Symbol;Acc:VGNC:30707]	KPNB1	1.70216	6.52546	1.14e-05	0.000247437
ENSBTAG00000025246	#N/A	#N/A	3.14577	2.71051	1.46e-05	0.000314878			ENSBTAG00000008635	sulfotransferase family, cytosolic, 1A, phenol-preferring, member 1 [Source:NCBI gene (formerly Entrezgene);Acc:282485]	SULT1A1	-1.47232	6.78042	1.15e-05	0.000247437
ENSBTAG00000014738	#N/A	#N/A	3.46976	2.14695	1.47e-05	0.000316976			ENSBTAG00000015720	WW domain containing E3 ubiquitin protein ligase 1 [Source:VGNC Symbol;Acc:VGNC:36978]	WWP1	1.44648	4.25944	1.17e-05	0.000251085
ENSBTAG00000020199	coagulation factor II thrombin receptor [Source:VGNC Symbol;Acc:VGNC:28683]	F2R	2.84097	1.63513	1.48e-05	0.000318629			ENSBTAG00000021023	zinc finger MYM-type containing 4 [Source:VGNC Symbol;Acc:VGNC:37200]	ZMYM4	2.68095	2.54621	1.2e-05	0.000257694
ENSBTAG00000018898	AT-rich interaction domain 4A [Source:VGNC Symbol;Acc:VGNC:26129]	ARID4A	1.22651	7.13014	1.49e-05	0.00032033			ENSBTAG00000009272	mitotic deacetylase associated SANT domain protein [Source:VGNC Symbol;Acc:VGNC:28444]	MIDEAS	1.95451	3.96179	1.23e-05	0.000264849
ENSBTAG00000051269	0	0	-2.29081	3.77844	1.5e-05	0.000321545			ENSBTAG00000004903	keratin 15 [Source:VGNC Symbol;Acc:VGNC:50396]	KRT15	-2.58725	3.16949	1.24e-05	0.000265192
ENSBTAG00000004727	progestin and adipoQ receptor family member 4 [Source:VGNC Symbol;Acc:VGNC:32576]	PAQR4	-1.90581	3.90225	1.51e-05	0.00032286			ENSBTAG00000027159	zinc finger and BTB domain containing 8 opposite strand [Source:VGNC Symbol;Acc:VGNC:53571]	ZBTB8OS	1.60717	4.354	1.27e-05	0.000271696
ENSBTAG00000021601	par-6 family cell polarity regulator beta [Source:VGNC Symbol;Acc:VGNC:32584]	PARD6B	2.28533	3.315	1.51e-05	0.00032286			ENSBTAG00000017429	prolyl endopeptidase like [Source:VGNC Symbol;Acc:VGNC:33311]	PREPL	2.26888	2.49308	1.27e-05	0.000271696
ENSBTAG00000047293	nuclear receptor interacting protein 1 [Source:VGNC Symbol;Acc:VGNC:32263]	NRIP1	2.70747	3.10551	1.53e-05	0.00032472			ENSBTAG00000018833	SV2 related protein [Source:VGNC Symbol;Acc:VGNC:35498]	SVOP	3.32646	1.93025	1.28e-05	0.000271696
ENSBTAG00000019938	NEDD4 binding protein 1 [Source:VGNC Symbol;Acc:VGNC:31852]	N4BP1	1.5731	4.44872	1.53e-05	0.000324881			ENSBTAG00000038251	N-alpha-acetyltransferase 16, NatA auxiliary subunit [Source:VGNC Symbol;Acc:VGNC:53828]	NAA16	2.21372	2.59346	1.29e-05	0.000272558
ENSBTAG00000016444	reticulophagy regulator 1 [Source:VGNC Symbol;Acc:VGNC:33878]	RETREG1	2.13477	3.21699	1.54e-05	0.000325986			ENSBTAG00000010313	DExD-box helicase 52 [Source:VGNC Symbol;Acc:VGNC:27975]	DDX52	1.68402	6.76206	1.29e-05	0.000272558
ENSBTAG00000019262	DNA topoisomerase II alpha [Source:VGNC Symbol;Acc:VGNC:49583]	TOP2A	1.7451	8.91104	1.58e-05	0.000334886			ENSBTAG00000018172	2-oxoglutarate and iron dependent oxygenase domain containing 3 [Source:VGNC Symbol;Acc:VGNC:32410]	OGFOD3	1.4286	5.77429	1.29e-05	0.000273652
ENSBTAG00000033735	WASH complex subunit 4 [Source:VGNC Symbol;Acc:VGNC:36868]	WASHC4	1.56442	4.85962	1.61e-05	0.00034041			ENSBTAG00000015272	TSC22 domain family member 4 [Source:NCBI gene (formerly Entrezgene);Acc:524543]	TSC22D4	-1.39425	6.26462	1.3e-05	0.000273661
ENSBTAG00000011742	TRAF2 and NCK interacting kinase [Source:VGNC Symbol;Acc:VGNC:36179]	TNIK	3.10244	1.18265	1.63e-05	0.000342627			ENSBTAG00000013116	#N/A	#N/A	7.49586	1.32942	1.3e-05	0.000273926
ENSBTAG00000006246	chromobox 5 [Source:VGNC Symbol;Acc:VGNC:26818]	CBX5	2.10881	6.63707	1.63e-05	0.000342972			ENSBTAG00000013298	phospholipase A2 group IVA [Source:VGNC Symbol;Acc:VGNC:32960]	PLA2G4A	1.23964	6.50115	1.3e-05	0.000273926
ENSBTAG00000038116	0	0	3.36758	2.20123	1.64e-05	0.000343172			ENSBTAG00000009664	0	0	1.45302	4.09815	1.32e-05	0.000276834
ENSBTAG00000010289	gem nuclear organelle associated protein 8 [Source:VGNC Symbol;Acc:VGNC:29321]	GEMIN8	-1.27407	6.09064	1.65e-05	0.000345557			ENSBTAG00000017468	nucleobindin 2 [Source:VGNC Symbol;Acc:VGNC:32319]	NUCB2	1.17655	6.53519	1.33e-05	0.000279076
ENSBTAG00000015131	solute carrier family 29 member 1 [Source:VGNC Symbol;Acc:VGNC:54237]	SLC29A1	-1.10839	6.90134	1.66e-05	0.000346519			ENSBTAG00000016221	angiomotin [Source:VGNC Symbol;Acc:VGNC:25870]	AMOT	1.96286	2.79043	1.37e-05	0.000286061
ENSBTAG00000017232	kinesin family member 13B [Source:VGNC Symbol;Acc:VGNC:30582]	KIF13B	2.72709	1.97583	1.66e-05	0.000346519			ENSBTAG00000048029	matrix metallopeptidase 1 (interstitial collagenase) [Source:NCBI gene (formerly Entrezgene);Acc:281308]	MMP1	-4.35579	4.89657	1.38e-05	0.000286568
ENSBTAG00000016169	inhibitor of DNA binding 1, HLH protein [Source:VGNC Symbol;Acc:VGNC:30031]	ID1	-2.13677	6.92712	1.67e-05	0.000347322			ENSBTAG00000032996	prolyl 4-hydroxylase subunit alpha 1 [Source:VGNC Symbol;Acc:VGNC:32535]	P4HA1	1.51363	7.99639	1.38e-05	0.000286568
ENSBTAG00000012067	ectopic P-granules autophagy protein 5 homolog [Source:VGNC Symbol;Acc:VGNC:28531]	EPG5	3.02788	2.13915	1.68e-05	0.000348238			ENSBTAG00000004432	Bos taurus chordin like 1 (CHRDL1), mRNA. [Source:RefSeq mRNA;Acc:NM_001205187]	CHRDL1	1.83854	3.87399	1.38e-05	0.000286568
ENSBTAG00000005163	S100 calcium binding protein A1 [Source:VGNC Symbol;Acc:VGNC:34236]	S100A1	-3.07166	2.87805	1.69e-05	0.000349198			ENSBTAG00000002826	claspin [Source:VGNC Symbol;Acc:VGNC:27465]	CLSPN	1.29838	5.57505	1.41e-05	0.000292893
ENSBTAG00000002646	dynein cytoplasmic 1 intermediate chain 2 [Source:VGNC Symbol;Acc:VGNC:28271]	DYNC1I2	1.12478	8.34414	1.71e-05	0.000354253			ENSBTAG00000047991	TATA-box binding protein associated factor 4 [Source:VGNC Symbol;Acc:VGNC:57029]	TAF4	1.72527	3.61472	1.43e-05	0.000296611
ENSBTAG00000004561	paired box 6 [Source:VGNC Symbol;Acc:VGNC:32598]	PAX6	2.02188	3.45367	1.72e-05	0.000354526			ENSBTAG00000021024	microtubule actin crosslinking factor 1 [Source:VGNC Symbol;Acc:VGNC:55610]	MACF1	1.79107	6.09817	1.45e-05	0.00029907
ENSBTAG00000015554	TATA element modulatory factor 1 [Source:VGNC Symbol;Acc:VGNC:36132]	TMF1	1.44583	5.52997	1.72e-05	0.000354526			ENSBTAG00000008248	dystrophin [Source:NCBI gene (formerly Entrezgene);Acc:537655]	0	2.26534	2.71773	1.45e-05	0.00029907
ENSBTAG00000009156	calcium/calmodulin dependent protein kinase II inhibitor 1 [Source:VGNC Symbol;Acc:VGNC:26723]	CAMK2N1	-2.67519	4.89386	1.73e-05	0.000354526			ENSBTAG00000004240	thymopoietin [Source:VGNC Symbol;Acc:VGNC:36138]	TMPO	1.79521	3.7457	1.46e-05	0.000299995
ENSBTAG00000040116	H1.10 linker histone [Source:VGNC Symbol;Acc:VGNC:83614]	H1-10	3.00381	2.66538	1.73e-05	0.000354526			ENSBTAG00000014399	glutamine and serine rich 1 [Source:VGNC Symbol;Acc:VGNC:33604]	QSER1	1.34328	5.89605	1.48e-05	0.000302768
ENSBTAG00000015919	prostate androgen-regulated mucin-like protein 1 [Source:VGNC Symbol;Acc:VGNC:32587]	PARM1	4.37886	4.42592	1.73e-05	0.000354526			ENSBTAG00000004283	PPFIA binding protein 1 [Source:VGNC Symbol;Acc:VGNC:33193]	PPFIBP1	1.10387	6.67123	1.49e-05	0.000305371
ENSBTAG00000016656	poly(ADP-ribose) polymerase family member 14 [Source:NCBI gene (formerly Entrezgene);Acc:540789]	PARP14	1.68274	5.24825	1.77e-05	0.000362416			ENSBTAG00000046838	0	0	7.33963	1.63898	1.51e-05	0.00030865
ENSBTAG00000021035	cathepsin K [Source:VGNC Symbol;Acc:VGNC:27817]	CTSK	-2.27264	4.82215	1.78e-05	0.000362416			ENSBTAG00000014567	myosin light chain kinase [Source:NCBI gene (formerly Entrezgene);Acc:338037]	MYLK	2.52646	1.84492	1.51e-05	0.00030865
ENSBTAG00000005145	pseudopodium enriched atypical kinase 1 [Source:VGNC Symbol;Acc:VGNC:32733]	PEAK1	2.88741	3.11238	1.8e-05	0.000365042			ENSBTAG00000002902	anoctamin 6 [Source:VGNC Symbol;Acc:VGNC:25955]	ANO6	1.84187	6.2898	1.53e-05	0.000310779
ENSBTAG00000000545	protein phosphatase 4 regulatory subunit 3B [Source:VGNC Symbol;Acc:VGNC:58608]	PPP4R3B	1.55475	5.42354	1.8e-05	0.000365042			ENSBTAG00000004832	kinesin family member 21A [Source:VGNC Symbol;Acc:VGNC:30595]	KIF21A	1.34235	5.47452	1.54e-05	0.00031328
ENSBTAG00000010009	Bos taurus transmembrane and coiled-coil domains 1 (TMCO1), mRNA. [Source:RefSeq mRNA;Acc:NM_001034766]	TMCO1	1.26138	7.00391	1.81e-05	0.000365647			ENSBTAG00000018004	SH3 domain containing GRB2 like 3, endophilin A3 [Source:VGNC Symbol;Acc:VGNC:34574]	SH3GL3	3.66466	2.25749	1.56e-05	0.00031553
ENSBTAG00000001764	neurocan [Source:VGNC Symbol;Acc:VGNC:31900]	NCAN	-2.6138	3.3469	1.81e-05	0.000365647			ENSBTAG00000002613	MIS18 binding protein 1 [Source:VGNC Symbol;Acc:VGNC:59350]	MIS18BP1	1.70883	5.89803	1.56e-05	0.000315854
ENSBTAG00000024657	ZFP91 zinc finger protein, atypical E3 ubiquitin ligase [Source:NCBI gene (formerly Entrezgene);Acc:529006]	0	1.57943	7.15525	1.81e-05	0.000365647			ENSBTAG00000014205	protein kinase cAMP-dependent type II regulatory subunit alpha [Source:VGNC Symbol;Acc:VGNC:33325]	PRKAR2A	2.07753	4.68943	1.57e-05	0.000316528
ENSBTAG00000009187	DnaJ heat shock protein family (Hsp40) member C28 [Source:VGNC Symbol;Acc:VGNC:53536]	DNAJC28	2.6114	1.93805	1.82e-05	0.000366871			ENSBTAG00000051586	endothelin converting enzyme 2 [Source:NCBI gene (formerly Entrezgene);Acc:281134]	ECE2	-1.71786	4.29461	1.59e-05	0.000319643
ENSBTAG00000004449	diacylglycerol kinase epsilon [Source:VGNC Symbol;Acc:VGNC:28027]	DGKE	3.00753	1.86511	1.84e-05	0.000370087			ENSBTAG00000011524	5'-3' exoribonuclease 1 [Source:VGNC Symbol;Acc:VGNC:37008]	XRN1	1.80544	4.6764	1.6e-05	0.000322797
ENSBTAG00000021018	KH-type splicing regulatory protein [Source:VGNC Symbol;Acc:VGNC:30545]	KHSRP	1.75879	5.1279	1.88e-05	0.000377876			ENSBTAG00000025659	zinc finger protein 618 [Source:VGNC Symbol;Acc:VGNC:37314]	ZNF618	3.06275	1.44761	1.62e-05	0.000325096
ENSBTAG00000015670	p21 (RAC1) activated kinase 3 [Source:VGNC Symbol;Acc:VGNC:53659]	PAK3	1.96876	3.4023	1.89e-05	0.000377876			ENSBTAG00000044117	ankyrin repeat domain 45 [Source:VGNC Symbol;Acc:VGNC:25931]	ANKRD45	-4.12477	1.34536	1.62e-05	0.000325096
ENSBTAG00000002425	sodium voltage-gated channel alpha subunit 9 [Source:VGNC Symbol;Acc:VGNC:34355]	SCN9A	2.33561	3.22969	1.89e-05	0.000377876			ENSBTAG00000009462	malate dehydrogenase 2 [Source:NCBI gene (formerly Entrezgene);Acc:281306]	MDH2	-1.19341	7.97443	1.64e-05	0.00032857
ENSBTAG00000005708	kinesin family member 20B [Source:NCBI gene (formerly Entrezgene);Acc:514679]	KIF20B	1.32985	6.3359	1.9e-05	0.000378577			ENSBTAG00000005865	mitogen-activated protein kinase 6 [Source:VGNC Symbol;Acc:VGNC:31221]	MAPK6	1.60423	6.00766	1.67e-05	0.000332213
ENSBTAG00000014405	oxysterol binding protein like 6 [Source:VGNC Symbol;Acc:VGNC:32464]	OSBPL6	1.88637	2.67985	1.91e-05	0.000380348			ENSBTAG00000001335	growth hormone receptor [Source:VGNC Symbol;Acc:VGNC:50184]	GHR	3.66938	1.78825	1.67e-05	0.000332213
ENSBTAG00000012338	fumarylacetoacetate hydrolase [Source:VGNC Symbol;Acc:VGNC:28707]	FAH	-2.58679	2.90174	1.91e-05	0.000380348			ENSBTAG00000020178	arylsulfatase family member K [Source:VGNC Symbol;Acc:VGNC:26179]	ARSK	4.74724	1.00099	1.68e-05	0.00033337
ENSBTAG00000005812	tumor protein p73 [Source:VGNC Symbol;Acc:VGNC:36241]	TP73	-1.68245	4.10547	1.97e-05	0.000391777			ENSBTAG00000005711	neuronal vesicle trafficking associated 1 [Source:VGNC Symbol;Acc:VGNC:32276]	NSG1	2.1644	2.87019	1.69e-05	0.000334857
ENSBTAG00000007288	cyclin dependent kinase 19 [Source:VGNC Symbol;Acc:VGNC:27122]	CDK19	2.81885	2.36852	1.99e-05	0.000393511			ENSBTAG00000014750	erythrocyte membrane protein band 4.1 like 4A [Source:VGNC Symbol;Acc:VGNC:28523]	EPB41L4A	1.53641	5.02772	1.69e-05	0.00033581
ENSBTAG00000021857	Rho GTPase activating protein 21 [Source:VGNC Symbol;Acc:VGNC:26080]	ARHGAP21	1.94243	6.51037	2.01e-05	0.000398299			ENSBTAG00000018088	SET binding protein 1 [Source:VGNC Symbol;Acc:VGNC:34491]	SETBP1	3.69419	1.30412	1.7e-05	0.000336544
ENSBTAG00000002350	phosphoinositide-3-kinase regulatory subunit 2 [Source:VGNC Symbol;Acc:VGNC:52862]	PIK3R2	-1.39105	5.25103	2.03e-05	0.000400257			ENSBTAG00000015116	RAD23 homolog A, nucleotide excision repair protein [Source:VGNC Symbol;Acc:VGNC:33682]	RAD23A	-1.14126	7.53504	1.71e-05	0.000336544
ENSBTAG00000014515	replication factor C subunit 1 [Source:NCBI gene (formerly Entrezgene);Acc:514842]	RFC1	2.2226	6.05646	2.03e-05	0.000400257			ENSBTAG00000005748	#N/A	#N/A	4.29943	1.5822	1.71e-05	0.00033713
ENSBTAG00000013410	microtubule affinity regulating kinase 3 [Source:VGNC Symbol;Acc:VGNC:31249]	MARK3	1.19871	6.17652	2.04e-05	0.000400317			ENSBTAG00000007779	general transcription factor IIIC subunit 3 [Source:VGNC Symbol;Acc:VGNC:29704]	GTF3C3	1.79812	3.33841	1.72e-05	0.000337735
ENSBTAG00000024947	testicular cell adhesion molecule 1 [Source:NCBI gene (formerly Entrezgene);Acc:616168]	TCAM1	2.0633	4.00387	2.04e-05	0.000400626			ENSBTAG00000010452	podocalyxin like [Source:VGNC Symbol;Acc:VGNC:53665]	PODXL	3.86943	1.72714	1.72e-05	0.00033774
ENSBTAG00000002188	chromosome 25 C16orf89 homolog [Source:VGNC Symbol;Acc:VGNC:58591]	C25H16orf89	-3.27486	2.23642	2.11e-05	0.000411754			ENSBTAG00000007121	thymidine kinase 1 [Source:VGNC Symbol;Acc:VGNC:35884]	TK1	-1.09314	8.40573	1.74e-05	0.000340718
ENSBTAG00000013455	speckle type BTB/POZ protein like [Source:VGNC Symbol;Acc:VGNC:35230]	SPOPL	3.08898	1.74373	2.11e-05	0.000411754			ENSBTAG00000011767	membrane palmitoylated protein 5 [Source:VGNC Symbol;Acc:VGNC:31584]	MPP5	1.28917	5.70486	1.76e-05	0.000343876
ENSBTAG00000051794	0	0	4.40031	0.777207	2.11e-05	0.000411754			ENSBTAG00000017368	Y-box binding protein 1 [Source:VGNC Symbol;Acc:VGNC:50233]	YBX1	1.49991	8.51869	1.77e-05	0.000345816
ENSBTAG00000018385	DnaJ heat shock protein family (Hsp40) member C8 [Source:VGNC Symbol;Acc:VGNC:49059]	DNAJC8	2.11499	5.8921	2.12e-05	0.000412592			ENSBTAG00000003504	glutathione synthetase [Source:VGNC Symbol;Acc:VGNC:29683]	GSS	-1.49707	4.92448	1.78e-05	0.000345816
ENSBTAG00000005404	#N/A	#N/A	5.17294	1.02717	2.13e-05	0.000414388			ENSBTAG00000021581	#N/A	#N/A	7.93878	1.84225	1.79e-05	0.000348409
ENSBTAG00000003460	transcription elongation factor A1 [Source:VGNC Symbol;Acc:VGNC:35679]	TCEA1	1.57861	6.00888	2.16e-05	0.000418693			ENSBTAG00000004321	sideroflexin 2 [Source:VGNC Symbol;Acc:VGNC:34531]	SFXN2	-1.48487	5.20575	1.82e-05	0.000353084
ENSBTAG00000014304	transmembrane protein 47 [Source:VGNC Symbol;Acc:VGNC:36090]	TMEM47	1.25151	6.35912	2.2e-05	0.000424762			ENSBTAG00000009907	mitogen-activated protein kinase 4 [Source:VGNC Symbol;Acc:VGNC:31220]	MAPK4	2.05969	3.02303	1.83e-05	0.000353553
ENSBTAG00000005596	insulin like growth factor binding protein 2 [Source:VGNC Symbol;Acc:VGNC:30084]	IGFBP2	-4.09388	7.23138	2.2e-05	0.000424762			ENSBTAG00000031165	transient receptor potential cation channel subfamily M member 7 [Source:VGNC Symbol;Acc:VGNC:36393]	TRPM7	2.25907	3.18402	1.84e-05	0.000355826
ENSBTAG00000047330	fatty acid binding protein 5 [Source:NCBI gene (formerly Entrezgene);Acc:281760]	FABP5	-2.13308	3.33569	2.2e-05	0.000424762			ENSBTAG00000009131	tetratricopeptide repeat domain 37 [Source:VGNC Symbol;Acc:VGNC:36473]	TTC37	2.66284	3.39576	1.86e-05	0.000359324
ENSBTAG00000020532	#N/A	#N/A	-2.81821	2.43982	2.25e-05	0.00043433			ENSBTAG00000027932	baculoviral IAP repeat containing 6 [Source:VGNC Symbol;Acc:VGNC:26502]	BIRC6	2.23842	4.44175	1.87e-05	0.000359324
ENSBTAG00000018498	polyglutamine binding protein 1 [Source:VGNC Symbol;Acc:VGNC:33280]	PQBP1	5.0476	0.880119	2.28e-05	0.000437758			ENSBTAG00000010015	NmrA like redox sensor 1 [Source:VGNC Symbol;Acc:VGNC:32134]	NMRAL1	-1.6326	3.83176	1.89e-05	0.00036248
ENSBTAG00000018689	DNA ligase 3 [Source:VGNC Symbol;Acc:VGNC:30883]	LIG3	1.9837	2.50131	2.28e-05	0.000437758			ENSBTAG00000005446	RNA polymerase II subunit J [Source:NCBI gene (formerly Entrezgene);Acc:540428]	POLR2J	-2.19917	2.8459	1.89e-05	0.000362595
ENSBTAG00000001068	zinc finger CW-type and PWWP domain containing 1 [Source:VGNC Symbol;Acc:VGNC:37125]	ZCWPW1	2.22011	3.37947	2.29e-05	0.00043874			ENSBTAG00000030836	zinc finger and BTB domain containing 21 [Source:VGNC Symbol;Acc:VGNC:37066]	ZBTB21	2.30645	4.78039	1.89e-05	0.000362595
ENSBTAG00000046545	myocyte enhancer factor 2D [Source:VGNC Symbol;Acc:VGNC:31374]	MEF2D	-1.60663	4.74395	2.3e-05	0.00043874			ENSBTAG00000007014	centrosomal protein 63 [Source:VGNC Symbol;Acc:VGNC:27209]	CEP63	1.88464	3.4292	1.93e-05	0.000368838
ENSBTAG00000050973	0	0	2.57882	4.32779	2.3e-05	0.00043874			ENSBTAG00000032521	pleckstrin homology, MyTH4 and FERM domain containing H2 [Source:VGNC Symbol;Acc:VGNC:33021]	PLEKHH2	2.73458	2.01461	1.94e-05	0.000369975
ENSBTAG00000052707	0	0	2.73517	2.54748	2.32e-05	0.000442627			ENSBTAG00000017875	Rho GTPase activating protein 30 [Source:VGNC Symbol;Acc:VGNC:26088]	ARHGAP30	-2.80467	1.79878	1.95e-05	0.000369975
ENSBTAG00000000727	ring finger protein 169 [Source:VGNC Symbol;Acc:VGNC:34034]	RNF169	1.4526	4.393	2.33e-05	0.000443122			ENSBTAG00000017836	ZFP57 zinc finger protein [Source:VGNC Symbol;Acc:VGNC:37165]	ZFP57	3.65452	2.74434	1.95e-05	0.000369975
ENSBTAG00000009812	chemokine (C-X-C motif) ligand 5 [Source:NCBI gene (formerly Entrezgene);Acc:281735]	CXCL5	-4.37161	3.76715	2.34e-05	0.000443329			ENSBTAG00000006086	matrix metallopeptidase 28 [Source:VGNC Symbol;Acc:VGNC:31528]	MMP28	1.34818	4.64653	1.97e-05	0.000374072
ENSBTAG00000003580	pleckstrin and Sec7 domain containing [Source:NCBI gene (formerly Entrezgene);Acc:523124]	PSD	-2.12516	5.12359	2.35e-05	0.000445891			ENSBTAG00000021250	ralA binding protein 1 [Source:VGNC Symbol;Acc:VGNC:33700]	RALBP1	1.67291	6.21216	1.98e-05	0.000374369
ENSBTAG00000051886	0	0	3.04607	1.49018	2.36e-05	0.000445891			ENSBTAG00000018437	structural maintenance of chromosomes 5 [Source:VGNC Symbol;Acc:VGNC:35002]	SMC5	1.82675	6.36349	1.99e-05	0.000375747
ENSBTAG00000020093	cullin 4A [Source:VGNC Symbol;Acc:VGNC:27832]	CUL4A	1.85592	3.35338	2.37e-05	0.000447075			ENSBTAG00000015839	microtubule associated protein 4 [Source:NCBI gene (formerly Entrezgene);Acc:281295]	MAP4	3.85674	2.23583	1.99e-05	0.000375747
ENSBTAG00000020455	inositol 1,4,5-trisphosphate receptor type 1 [Source:VGNC Symbol;Acc:VGNC:30346]	ITPR1	3.58939	2.02843	2.43e-05	0.00045722			ENSBTAG00000005850	delta like non-canonical Notch ligand 2 [Source:VGNC Symbol;Acc:VGNC:28093]	DLK2	-1.70356	5.34174	1.99e-05	0.000375747
ENSBTAG00000015778	SAS-6 centriolar assembly protein [Source:VGNC Symbol;Acc:VGNC:34295]	SASS6	1.53426	4.22315	2.43e-05	0.00045722			ENSBTAG00000003342	adenosylmethionine decarboxylase 1 [Source:VGNC Symbol;Acc:VGNC:25859]	AMD1	1.52258	5.46375	2e-05	0.000377088
ENSBTAG00000005744	coenzyme Q2, polyprenyltransferase [Source:VGNC Symbol;Acc:VGNC:27611]	COQ2	1.86968	3.56909	2.44e-05	0.00045722			ENSBTAG00000017033	lipolysis stimulated lipoprotein receptor [Source:VGNC Symbol;Acc:VGNC:31064]	LSR	-1.48217	5.47126	2.01e-05	0.000377766
ENSBTAG00000019406	insulin like growth factor 2 mRNA binding protein 3 [Source:VGNC Symbol;Acc:VGNC:30081]	IGF2BP3	1.64777	6.82513	2.44e-05	0.000457491			ENSBTAG00000000684	Rho guanine nucleotide exchange factor 10 like [Source:VGNC Symbol;Acc:VGNC:26105]	ARHGEF10L	1.40544	5.97891	2.03e-05	0.000380457
ENSBTAG00000005773	phosphoglucomutase 2 [Source:VGNC Symbol;Acc:VGNC:32794]	PGM2	2.01992	4.71102	2.46e-05	0.000459461			ENSBTAG00000038706	metallothionein 1E [Source:NCBI gene (formerly Entrezgene);Acc:768319]	MT1E	-1.60867	3.85549	2.05e-05	0.000383073
ENSBTAG00000010015	NmrA like redox sensor 1 [Source:VGNC Symbol;Acc:VGNC:32134]	NMRAL1	-1.6212	3.83176	2.49e-05	0.00046411			ENSBTAG00000021874	kinesin family member 14 [Source:VGNC Symbol;Acc:VGNC:30583]	KIF14	3.86831	1.73707	2.07e-05	0.000386033
ENSBTAG00000016498	phosphatase and actin regulator 2 [Source:VGNC Symbol;Acc:VGNC:32805]	PHACTR2	2.20811	4.42612	2.49e-05	0.00046411			ENSBTAG00000030670	pericentrin [Source:VGNC Symbol;Acc:VGNC:32637]	PCNT	2.43109	2.94583	2.08e-05	0.000386952
ENSBTAG00000013793	NEDD4 E3 ubiquitin protein ligase [Source:VGNC Symbol;Acc:VGNC:55128]	NEDD4	1.2912	5.19437	2.5e-05	0.00046411			ENSBTAG00000039709	PARP1 binding protein [Source:VGNC Symbol;Acc:VGNC:32588]	PARPBP	2.69967	3.03676	2.09e-05	0.000388518
ENSBTAG00000018528	ubiquitin specific peptidase 45 [Source:VGNC Symbol;Acc:VGNC:52846]	USP45	2.74044	1.20605	2.5e-05	0.00046411			ENSBTAG00000013535	DNA fragmentation factor subunit alpha [Source:NCBI gene (formerly Entrezgene);Acc:507981]	DFFA	-1.43441	5.73567	2.1e-05	0.000389425
ENSBTAG00000027932	baculoviral IAP repeat containing 6 [Source:VGNC Symbol;Acc:VGNC:26502]	BIRC6	2.18789	4.44175	2.53e-05	0.000469703			ENSBTAG00000020528	procollagen C-endopeptidase enhancer [Source:VGNC Symbol;Acc:VGNC:32642]	PCOLCE	-1.53264	4.64906	2.1e-05	0.000389425
ENSBTAG00000008656	kelch repeat and BTB domain containing 6 [Source:VGNC Symbol;Acc:VGNC:53819]	KBTBD6	3.49124	1.66917	2.54e-05	0.000470499			ENSBTAG00000018661	transmembrane channel like 6 [Source:VGNC Symbol;Acc:VGNC:35922]	TMC6	-1.33006	5.95984	2.1e-05	0.000389425
ENSBTAG00000029802	#N/A	#N/A	3.35974	0.919117	2.55e-05	0.000471187			ENSBTAG00000017380	myosin XVIIIA [Source:VGNC Symbol;Acc:VGNC:31813]	MYO18A	2.1917	4.00826	2.11e-05	0.000390586
ENSBTAG00000010029	ELKS/RAB6-interacting/CAST family member 2 [Source:VGNC Symbol;Acc:VGNC:28567]	ERC2	3.70261	0.665263	2.55e-05	0.000471187			ENSBTAG00000021344	#N/A	#N/A	7.06702	1.3729	2.13e-05	0.000393102
ENSBTAG00000025443	folliculin interacting protein 1 [Source:VGNC Symbol;Acc:VGNC:29068]	FNIP1	3.6089	1.3682	2.56e-05	0.000471887			ENSBTAG00000018540	NADPH oxidase 4 [Source:VGNC Symbol;Acc:VGNC:32184]	NOX4	6.97675	1.0672	2.14e-05	0.000393102
ENSBTAG00000049368	0	0	2.25618	2.90637	2.59e-05	0.000475359			ENSBTAG00000012881	eukaryotic translation initiation factor 4 gamma 1 [Source:VGNC Symbol;Acc:VGNC:28415]	EIF4G1	1.35376	6.63096	2.15e-05	0.000394568
ENSBTAG00000044032	lysine demethylase 2A [Source:VGNC Symbol;Acc:VGNC:56269]	KDM2A	1.43265	6.07614	2.59e-05	0.000475359			ENSBTAG00000001749	SUMO specific peptidase 2 [Source:VGNC Symbol;Acc:VGNC:34446]	SENP2	1.94385	3.69319	2.18e-05	0.000399378
ENSBTAG00000010819	homeobox containing 1 [Source:VGNC Symbol;Acc:VGNC:29869]	HMBOX1	1.64202	3.92957	2.64e-05	0.000483841			ENSBTAG00000051958	cytochrome b5 domain containing 1 [Source:NCBI gene (formerly Entrezgene);Acc:507171]	CYB5D1	-1.64944	3.73482	2.19e-05	0.000400837
ENSBTAG00000001867	sacsin molecular chaperone [Source:VGNC Symbol;Acc:VGNC:34260]	SACS	3.03932	3.42264	2.67e-05	0.000488039			ENSBTAG00000030384	surfeit locus protein 1 [Source:NCBI gene (formerly Entrezgene);Acc:100139115]	SURF1	-1.1633	6.8535	2.21e-05	0.000403882
ENSBTAG00000005603	C-X-C motif chemokine ligand 11 [Source:VGNC Symbol;Acc:VGNC:27847]	CXCL11	-5.87041	1.39955	2.69e-05	0.000490268			ENSBTAG00000007900	fission, mitochondrial 1 [Source:VGNC Symbol;Acc:VGNC:29014]	FIS1	-1.34346	6.49583	2.24e-05	0.000407901
ENSBTAG00000004901	phosphatidylinositol-4-phosphate 3-kinase catalytic subunit type 2 alpha [Source:NCBI gene (formerly Entrezgene);Acc:537790]	PIK3C2A	2.1529	2.36649	2.7e-05	0.000491383			ENSBTAG00000011643	SOS Ras/Rac guanine nucleotide exchange factor 1 [Source:VGNC Symbol;Acc:VGNC:35134]	SOS1	3.68431	2.49494	2.3e-05	0.00041856
ENSBTAG00000008925	MRE11 homolog, double strand break repair nuclease [Source:VGNC Symbol;Acc:VGNC:31600]	MRE11	1.3878	4.37479	2.73e-05	0.000496114			ENSBTAG00000017733	carbonic anhydrase II [Source:NCBI gene (formerly Entrezgene);Acc:280740]	CA2	-5.17356	1.16342	2.36e-05	0.000428928
ENSBTAG00000016069	ADP ribosylation factor 4 [Source:VGNC Symbol;Acc:VGNC:26059]	ARF4	2.82991	1.94878	2.74e-05	0.000496114			ENSBTAG00000005681	malic enzyme 1 [Source:VGNC Symbol;Acc:VGNC:31339]	ME1	1.20654	6.71458	2.36e-05	0.000428928
ENSBTAG00000016221	angiomotin [Source:VGNC Symbol;Acc:VGNC:25870]	AMOT	1.82612	2.79043	2.74e-05	0.000496114			ENSBTAG00000001697	transformer 2 beta homolog [Source:VGNC Symbol;Acc:VGNC:36268]	TRA2B	1.51508	5.85907	2.37e-05	0.000429455
ENSBTAG00000005946	ubiquitin specific peptidase 13 [Source:VGNC Symbol;Acc:VGNC:52841]	USP13	1.69927	2.95601	2.75e-05	0.000496997			ENSBTAG00000017244	pre-mRNA processing factor 18 [Source:NCBI gene (formerly Entrezgene);Acc:507639]	PRPF18	1.41481	4.99578	2.37e-05	0.000429455
ENSBTAG00000021845	striatin 3 [Source:VGNC Symbol;Acc:VGNC:35425]	STRN3	1.23592	7.41434	2.76e-05	0.000496997			ENSBTAG00000007684	mutS homolog 3 [Source:VGNC Symbol;Acc:VGNC:31694]	MSH3	1.45118	4.70617	2.38e-05	0.000429645
ENSBTAG00000023259	oxysterol binding protein like 1A [Source:VGNC Symbol;Acc:VGNC:32460]	OSBPL1A	2.34741	3.30038	2.76e-05	0.000496997			ENSBTAG00000010009	Bos taurus transmembrane and coiled-coil domains 1 (TMCO1), mRNA. [Source:RefSeq mRNA;Acc:NM_001034766]	TMCO1	1.23778	7.00391	2.4e-05	0.000431976
ENSBTAG00000016810	pyrroline-5-carboxylate reductase 3 [Source:VGNC Symbol;Acc:VGNC:33587]	PYCR3	-1.19428	7.41187	2.76e-05	0.000496997			ENSBTAG00000014502	BRCA1 associated ATM activator 1 [Source:VGNC Symbol;Acc:VGNC:26553]	BRAT1	-2.1724	3.30878	2.41e-05	0.000433316
ENSBTAG00000011143	karyopherin subunit alpha 1 [Source:VGNC Symbol;Acc:VGNC:30700]	KPNA1	1.42698	5.77566	2.77e-05	0.000496997			ENSBTAG00000011578	CD44 molecule [Source:VGNC Symbol;Acc:VGNC:54629]	CD44	-1.26953	10.1952	2.46e-05	0.000442271
ENSBTAG00000011635	centromere protein N [Source:VGNC Symbol;Acc:VGNC:27182]	CENPN	3.22109	1.8894	2.78e-05	0.000498081			ENSBTAG00000012656	#N/A	#N/A	3.48585	1.71133	2.48e-05	0.0004444
ENSBTAG00000002175	SRSF protein kinase 2 [Source:VGNC Symbol;Acc:VGNC:35289]	SRPK2	1.56671	6.61584	2.78e-05	0.000498249			ENSBTAG00000003994	insulin like growth factor binding protein 3 [Source:VGNC Symbol;Acc:VGNC:30085]	IGFBP3	-3.04984	4.75055	2.49e-05	0.0004444
ENSBTAG00000023867	ring finger and CCCH-type domains 2 [Source:VGNC Symbol;Acc:VGNC:33819]	RC3H2	3.73216	1.78194	2.79e-05	0.000499011			ENSBTAG00000004803	N-terminal asparagine amidase [Source:VGNC Symbol;Acc:VGNC:32298]	NTAN1	-1.33921	6.93997	2.49e-05	0.0004444
ENSBTAG00000021592	WRN RecQ like helicase [Source:VGNC Symbol;Acc:VGNC:59444]	WRN	1.58977	4.25929	2.8e-05	0.000500161			ENSBTAG00000010803	CHM like Rab escort protein [Source:VGNC Symbol;Acc:VGNC:27298]	CHML	2.82176	2.34004	2.5e-05	0.000446354
ENSBTAG00000032588	#N/A	#N/A	6.70059	0.615213	2.84e-05	0.000504816			ENSBTAG00000022580	inka box actin regulator 2 [Source:VGNC Symbol;Acc:VGNC:50127]	INKA2	-1.33577	6.53043	2.51e-05	0.000446503
ENSBTAG00000005929	spectrin beta, non-erythrocytic 2 [Source:HGNC Symbol;Acc:HGNC:11276]	SPTBN2	2.25185	2.95451	2.84e-05	0.000504816			ENSBTAG00000023259	oxysterol binding protein like 1A [Source:VGNC Symbol;Acc:VGNC:32460]	OSBPL1A	2.35811	3.30038	2.51e-05	0.000447124
ENSBTAG00000051779	prefoldin subunit 1 [Source:NCBI gene (formerly Entrezgene);Acc:616553]	PFDN1	1.53242	6.30926	2.86e-05	0.000507039			ENSBTAG00000040116	H1.10 linker histone [Source:VGNC Symbol;Acc:VGNC:83614]	H1-10	3.01434	2.66538	2.53e-05	0.000449575
ENSBTAG00000021467	insulin like growth factor binding protein 6 [Source:VGNC Symbol;Acc:VGNC:30088]	IGFBP6	-2.18515	6.45164	2.86e-05	0.000507626			ENSBTAG00000004888	#N/A	#N/A	3.10791	2.2769	2.54e-05	0.000449575
ENSBTAG00000006167	BTB (POZ) domain containing 8 [Source:NCBI gene (formerly Entrezgene);Acc:520456]	BTBD8	2.32754	1.98826	2.88e-05	0.000509911			ENSBTAG00000021651	ubiquinol-cytochrome c reductase core protein 2 [Source:VGNC Symbol;Acc:VGNC:36696]	UQCRC2	-1.10104	6.30638	2.58e-05	0.000456815
ENSBTAG00000012168	RAN binding protein 6 [Source:VGNC Symbol;Acc:VGNC:50254]	RANBP6	3.06978	1.4273	2.93e-05	0.000517454			ENSBTAG00000006209	exostosin glycosyltransferase 1 [Source:VGNC Symbol;Acc:VGNC:28665]	EXT1	1.8453	3.70791	2.6e-05	0.000458428
ENSBTAG00000004613	chondroitin sulfate N-acetylgalactosaminyltransferase 1 [Source:VGNC Symbol;Acc:VGNC:27759]	CSGALNACT1	3.53092	1.60419	2.94e-05	0.000517768			ENSBTAG00000018690	RNA polymerase II associated protein 3 [Source:VGNC Symbol;Acc:VGNC:34100]	RPAP3	1.19633	6.46408	2.6e-05	0.000458897
ENSBTAG00000017682	tet methylcytosine dioxygenase 2 [Source:VGNC Symbol;Acc:VGNC:35757]	TET2	3.00679	2.74325	3e-05	0.000527412			ENSBTAG00000053919	putative protein T-ENOL [Source:NCBI gene (formerly Entrezgene);Acc:112444288]	0	-2.49384	2.49014	2.64e-05	0.000463789
ENSBTAG00000018229	nuclear factor I X [Source:VGNC Symbol;Acc:VGNC:32042]	NFIX	2.37502	2.6081	3e-05	0.000527412			ENSBTAG00000011155	pumilio RNA binding family member 2 [Source:VGNC Symbol;Acc:VGNC:33570]	PUM2	2.75599	2.21084	2.64e-05	0.000463876
ENSBTAG00000016199	clathrin interactor 1 [Source:VGNC Symbol;Acc:VGNC:27443]	CLINT1	1.73129	6.15894	3.01e-05	0.000528412			ENSBTAG00000014088	muscleblind like splicing regulator 3 [Source:VGNC Symbol;Acc:VGNC:31285]	MBNL3	2.1301	2.73563	2.65e-05	0.000464569
ENSBTAG00000051745	leucine zipper and CTNNBIP1 domain containing [Source:NCBI gene (formerly Entrezgene);Acc:104974441]	LZIC	1.77432	3.17549	3.02e-05	0.000528556			ENSBTAG00000001163	macroH2A.2 histone [Source:VGNC Symbol;Acc:VGNC:55987]	MACROH2A2	2.6421	4.69076	2.66e-05	0.000465543
ENSBTAG00000038330	CG2446-like [Source:NCBI gene (formerly Entrezgene);Acc:516108]	0	-1.19301	6.9026	3.03e-05	0.000530184			ENSBTAG00000014752	A-kinase anchoring protein 11 [Source:VGNC Symbol;Acc:VGNC:25781]	AKAP11	2.00651	3.01754	2.67e-05	0.000465964
ENSBTAG00000007382	S-phase cyclin A associated protein in the ER [Source:VGNC Symbol;Acc:VGNC:34321]	SCAPER	1.65136	4.99896	3.05e-05	0.000532524			ENSBTAG00000008721	MANSC domain containing 1 [Source:VGNC Symbol;Acc:VGNC:31172]	MANSC1	1.20421	6.2725	2.68e-05	0.000467615
ENSBTAG00000038316	G-patch domain containing 8 [Source:VGNC Symbol;Acc:VGNC:29520]	GPATCH8	3.01592	6.69546	3.07e-05	0.000535604			ENSBTAG00000017719	A-kinase anchoring protein 6 [Source:VGNC Symbol;Acc:VGNC:25787]	AKAP6	2.36423	3.0675	2.71e-05	0.000472185
ENSBTAG00000049308	growth arrest specific 2 like 3 [Source:NCBI gene (formerly Entrezgene);Acc:782903]	GAS2L3	2.90167	1.54444	3.1e-05	0.000539428			ENSBTAG00000003919	#N/A	#N/A	6.90681	1.07813	2.72e-05	0.000472497
ENSBTAG00000021430	uroplakin 3B [Source:NCBI gene (formerly Entrezgene);Acc:282115]	UPK3B	-2.76805	3.80308	3.16e-05	0.000547773			ENSBTAG00000001231	cadherin related family member 1 [Source:VGNC Symbol;Acc:VGNC:27108]	CDHR1	-3.34896	2.173	2.75e-05	0.000477118
ENSBTAG00000007130	ESF1 nucleolar pre-rRNA processing protein homolog [Source:VGNC Symbol;Acc:VGNC:28601]	ESF1	1.1693	6.68643	3.16e-05	0.000547773			ENSBTAG00000007581	adenosine A2b receptor [Source:VGNC Symbol;Acc:VGNC:25688]	ADORA2B	-1.4959	3.98542	2.76e-05	0.000477658
ENSBTAG00000017761	structural maintenance of chromosomes 1A [Source:VGNC Symbol;Acc:VGNC:34997]	SMC1A	1.41165	7.90161	3.16e-05	0.000547773			ENSBTAG00000011626	ATPase secretory pathway Ca2+ transporting 1 [Source:VGNC Symbol;Acc:VGNC:26296]	ATP2C1	2.75651	2.66663	2.76e-05	0.000478041
ENSBTAG00000001231	cadherin related family member 1 [Source:VGNC Symbol;Acc:VGNC:27108]	CDHR1	-3.4808	2.173	3.18e-05	0.000548818			ENSBTAG00000014549	G protein nucleolar 3 [Source:VGNC Symbol;Acc:VGNC:29473]	GNL3	-1.25877	6.48928	2.77e-05	0.000478122
ENSBTAG00000021581	#N/A	#N/A	7.87545	1.84225	3.18e-05	0.000548818			ENSBTAG00000054926	0	0	1.85965	4.33601	2.77e-05	0.000478122
ENSBTAG00000011721	mediator complex subunit 13 [Source:VGNC Symbol;Acc:VGNC:31350]	MED13	1.81534	4.43715	3.2e-05	0.000550523			ENSBTAG00000008656	kelch repeat and BTB domain containing 6 [Source:VGNC Symbol;Acc:VGNC:53819]	KBTBD6	3.37209	1.66917	2.79e-05	0.000480364
ENSBTAG00000005102	putative homeodomain transcription factor 2 [Source:VGNC Symbol;Acc:VGNC:32849]	PHTF2	2.71384	2.19719	3.2e-05	0.00055081			ENSBTAG00000012990	pseudouridine synthase 1 [Source:VGNC Symbol;Acc:VGNC:33574]	PUS1	-1.32726	5.28286	2.82e-05	0.000484281
ENSBTAG00000007371	secretory carrier membrane protein 1 [Source:VGNC Symbol;Acc:VGNC:34315]	SCAMP1	2.62846	2.95665	3.21e-05	0.00055081			ENSBTAG00000015554	TATA element modulatory factor 1 [Source:VGNC Symbol;Acc:VGNC:36132]	TMF1	1.39777	5.52997	2.83e-05	0.000485153
ENSBTAG00000000197	tRNA methyltransferase 10A [Source:VGNC Symbol;Acc:VGNC:36366]	TRMT10A	1.98058	2.95048	3.22e-05	0.00055081			ENSBTAG00000002970	integrator complex subunit 6 [Source:VGNC Symbol;Acc:VGNC:30232]	INTS6	1.63771	3.05268	2.9e-05	0.000497296
ENSBTAG00000042475	Small nucleolar RNA SNORA63 [Source:RFAM;Acc:RF00092]	SNORA63	2.13068	3.91418	3.22e-05	0.00055081			ENSBTAG00000019082	RAD51 paralog D [Source:VGNC Symbol;Acc:VGNC:33687]	RAD51D	-1.27901	5.02868	2.91e-05	0.000497621
ENSBTAG00000011752	synemin [Source:VGNC Symbol;Acc:VGNC:35529]	SYNM	2.93739	1.85501	3.26e-05	0.000557371			ENSBTAG00000017426	programmed cell death 6 interacting protein [Source:VGNC Symbol;Acc:VGNC:32664]	PDCD6IP	2.65875	2.78026	2.93e-05	0.000500052
ENSBTAG00000013769	nectin cell adhesion molecule 3 [Source:NCBI gene (formerly Entrezgene);Acc:534360]	NECTIN3	1.74748	5.28784	3.28e-05	0.000559658			ENSBTAG00000012305	adhesion G protein-coupled receptor L2 [Source:VGNC Symbol;Acc:VGNC:53846]	ADGRL2	1.47388	4.40277	2.94e-05	0.000500052
ENSBTAG00000015590	ciliogenesis associated kinase 1 [Source:VGNC Symbol;Acc:VGNC:30028]	CILK1	1.90477	3.32991	3.3e-05	0.000561761			ENSBTAG00000000545	protein phosphatase 4 regulatory subunit 3B [Source:VGNC Symbol;Acc:VGNC:58608]	PPP4R3B	1.49332	5.42354	2.94e-05	0.000500052
ENSBTAG00000009393	#N/A	#N/A	1.79022	4.30133	3.31e-05	0.000562648			ENSBTAG00000001219	0	0	-4.38349	3.2296	2.95e-05	0.000500052
ENSBTAG00000027024	Rho GTPase activating protein 5 [Source:VGNC Symbol;Acc:VGNC:26098]	ARHGAP5	1.74641	6.15479	3.32e-05	0.000562648			ENSBTAG00000021467	insulin like growth factor binding protein 6 [Source:VGNC Symbol;Acc:VGNC:30088]	IGFBP6	-2.1708	6.45164	2.95e-05	0.000500052
ENSBTAG00000024493	dehydrogenase/reductase 3 [Source:VGNC Symbol;Acc:VGNC:97260]	DHRS3	-2.05748	3.28552	3.37e-05	0.00057082			ENSBTAG00000007236	pericentriolar material 1 [Source:VGNC Symbol;Acc:VGNC:32634]	PCM1	1.41076	6.71247	2.95e-05	0.000500259
ENSBTAG00000039770	CCAAT enhancer binding protein zeta [Source:VGNC Symbol;Acc:VGNC:27164]	CEBPZ	1.36133	7.18898	3.38e-05	0.000571418			ENSBTAG00000033690	BRCA1 associated RING domain 1 [Source:VGNC Symbol;Acc:VGNC:26420]	BARD1	1.7077	3.28656	3.05e-05	0.000515842
ENSBTAG00000020570	#N/A	#N/A	4.47813	1.36466	3.38e-05	0.000571418			ENSBTAG00000016230	bromodomain and WD repeat domain containing 3 [Source:VGNC Symbol;Acc:VGNC:26576]	BRWD3	1.68325	3.8227	3.06e-05	0.000515842
ENSBTAG00000027159	zinc finger and BTB domain containing 8 opposite strand [Source:VGNC Symbol;Acc:VGNC:53571]	ZBTB8OS	1.49623	4.354	3.46e-05	0.000582845			ENSBTAG00000018966	phospholipase C epsilon 1 [Source:VGNC Symbol;Acc:VGNC:32987]	PLCE1	4.57326	1.69497	3.06e-05	0.000515842
ENSBTAG00000015839	microtubule associated protein 4 [Source:NCBI gene (formerly Entrezgene);Acc:281295]	MAP4	3.09487	2.23583	3.46e-05	0.000582845			ENSBTAG00000012391	MINDY lysine 48 deubiquitinase 2 [Source:VGNC Symbol;Acc:VGNC:31477]	MINDY2	1.97578	4.16757	3.06e-05	0.000515842
ENSBTAG00000021656	sperm antigen with calponin homology and coiled-coil domains 1 like [Source:NCBI gene (formerly Entrezgene);Acc:519751]	SPECC1L	3.56532	1.36928	3.51e-05	0.000589415			ENSBTAG00000000682	Rap guanine nucleotide exchange factor 6 [Source:NCBI gene (formerly Entrezgene);Acc:789597]	0	2.40934	3.12011	3.11e-05	0.00052337
ENSBTAG00000021210	hes family bHLH transcription factor 2 [Source:VGNC Symbol;Acc:VGNC:29819]	HES2	-1.33034	7.16885	3.53e-05	0.000592703			ENSBTAG00000020041	family with sequence similarity 13 member B [Source:VGNC Symbol;Acc:VGNC:55222]	FAM13B	2.2753	3.01581	3.12e-05	0.00052416
ENSBTAG00000005092	receptor tyrosine kinase like orphan receptor 2 [Source:VGNC Symbol;Acc:VGNC:34087]	ROR2	-5.62773	1.96644	3.59e-05	0.000599781			ENSBTAG00000010739	biogenesis of lysosomal organelles complex 1 subunit 2 [Source:VGNC Symbol;Acc:VGNC:26507]	BLOC1S2	-1.31088	6.82508	3.13e-05	0.00052416
ENSBTAG00000013238	cyclin dependent kinase 12 [Source:VGNC Symbol;Acc:VGNC:27117]	CDK12	1.46252	4.63637	3.59e-05	0.000599781			ENSBTAG00000009047	yippee like 3 [Source:VGNC Symbol;Acc:VGNC:37036]	YPEL3	-1.70306	3.86771	3.14e-05	0.000524784
ENSBTAG00000014041	G3BP stress granule assembly factor 2 [Source:VGNC Symbol;Acc:VGNC:29177]	G3BP2	1.48957	4.33298	3.69e-05	0.000616629			ENSBTAG00000031583	nuclear protein 2, transcriptional regulator [Source:NCBI gene (formerly Entrezgene);Acc:614047]	NUPR2	-1.60607	3.84702	3.15e-05	0.00052623
ENSBTAG00000013317	ring finger protein 168 [Source:VGNC Symbol;Acc:VGNC:97307]	RNF168	1.80429	3.97272	3.74e-05	0.000624122			ENSBTAG00000018381	cytokine receptor like factor 3 [Source:VGNC Symbol;Acc:VGNC:27718]	CRLF3	2.00995	4.0769	3.16e-05	0.000527282
ENSBTAG00000000949	DnaJ heat shock protein family (Hsp40) member C9 [Source:VGNC Symbol;Acc:VGNC:55985]	DNAJC9	2.17594	3.68471	3.8e-05	0.000632152			ENSBTAG00000012067	ectopic P-granules autophagy protein 5 homolog [Source:VGNC Symbol;Acc:VGNC:28531]	EPG5	2.94544	2.13915	3.17e-05	0.000527354
ENSBTAG00000008248	dystrophin [Source:NCBI gene (formerly Entrezgene);Acc:537655]	0	2.03285	2.71773	3.8e-05	0.000632152			ENSBTAG00000021204	testin LIM domain protein [Source:VGNC Symbol;Acc:VGNC:35752]	TES	1.21979	6.05568	3.19e-05	0.000530223
ENSBTAG00000009579	centrosomal protein 85 [Source:VGNC Symbol;Acc:VGNC:27216]	CEP85	3.13283	1.74305	3.81e-05	0.000632455			ENSBTAG00000009611	PHD finger protein 21A [Source:VGNC Symbol;Acc:VGNC:32821]	PHF21A	3.18959	2.35023	3.2e-05	0.000531429
ENSBTAG00000051210	glutathione S-transferase pi 1 [Source:NCBI gene (formerly Entrezgene);Acc:281806]	GSTP1	-1.20903	9.6842	3.84e-05	0.000636723			ENSBTAG00000004036	gap junction protein gamma 1 [Source:VGNC Symbol;Acc:VGNC:29382]	GJC1	1.62409	5.06439	3.23e-05	0.000535485
ENSBTAG00000010671	GLI family zinc finger 3 [Source:VGNC Symbol;Acc:VGNC:29401]	GLI3	1.58243	3.47818	3.9e-05	0.000644509			ENSBTAG00000012041	SPG7 matrix AAA peptidase subunit, paraplegin [Source:VGNC Symbol;Acc:VGNC:35209]	SPG7	-1.49663	4.87951	3.26e-05	0.000538377
ENSBTAG00000018088	SET binding protein 1 [Source:VGNC Symbol;Acc:VGNC:34491]	SETBP1	3.32119	1.30412	3.91e-05	0.000645124			ENSBTAG00000023279	NEDD4 binding protein 2 like 2 [Source:VGNC Symbol;Acc:VGNC:53827]	N4BP2L2	1.43758	4.57075	3.28e-05	0.000541203
ENSBTAG00000038794	transmembrane protein 245 [Source:VGNC Symbol;Acc:VGNC:36055]	TMEM245	5.53447	1.36795	3.96e-05	0.000652224			ENSBTAG00000000988	BRCA2 DNA repair associated [Source:VGNC Symbol;Acc:VGNC:26554]	BRCA2	1.49705	5.19812	3.29e-05	0.000542028
ENSBTAG00000004104	RUNX family transcription factor 2 [Source:VGNC Symbol;Acc:VGNC:34220]	RUNX2	2.36911	2.73924	3.99e-05	0.000657161			ENSBTAG00000001440	phosphomannomutase 2 [Source:VGNC Symbol;Acc:VGNC:33073]	PMM2	-1.48339	4.43077	3.29e-05	0.000542277
ENSBTAG00000009663	Y-box binding protein 3 [Source:VGNC Symbol;Acc:VGNC:37018]	YBX3	2.18572	6.23202	4.02e-05	0.000659931			ENSBTAG00000021656	sperm antigen with calponin homology and coiled-coil domains 1 like [Source:NCBI gene (formerly Entrezgene);Acc:519751]	SPECC1L	3.97718	1.36928	3.32e-05	0.000545042
ENSBTAG00000005803	protein tyrosine phosphatase domain containing 1 [Source:VGNC Symbol;Acc:VGNC:33527]	PTPDC1	1.70384	3.33144	4.02e-05	0.000660048			ENSBTAG00000007450	complement C2 [Source:VGNC Symbol;Acc:VGNC:53959]	C2	-2.77886	2.15378	3.34e-05	0.000547946
ENSBTAG00000015280	kinesin family member 2C [Source:VGNC Symbol;Acc:VGNC:30601]	KIF2C	1.80034	5.02557	4.05e-05	0.00066328			ENSBTAG00000004603	polyhomeotic homolog 2 [Source:VGNC Symbol;Acc:VGNC:32811]	PHC2	-1.21738	7.12802	3.35e-05	0.000547946
ENSBTAG00000000771	DnaJ heat shock protein family (Hsp40) member B6 [Source:VGNC Symbol;Acc:VGNC:53635]	DNAJB6	1.55465	4.36806	4.09e-05	0.000669447			ENSBTAG00000051779	prefoldin subunit 1 [Source:NCBI gene (formerly Entrezgene);Acc:616553]	PFDN1	1.5163	6.30926	3.36e-05	0.000547946
ENSBTAG00000002086	pre-mRNA processing factor 4B [Source:VGNC Symbol;Acc:VGNC:33381]	PRPF4B	1.48207	7.33252	4.11e-05	0.000670617			ENSBTAG00000018879	zinc finger protein 451 [Source:VGNC Symbol;Acc:VGNC:37279]	ZNF451	2.20556	3.05674	3.36e-05	0.000547946
ENSBTAG00000046348	ELAV like RNA binding protein 2 [Source:VGNC Symbol;Acc:VGNC:52768]	ELAVL2	4.30608	1.45805	4.11e-05	0.000670617			ENSBTAG00000012016	lemur tyrosine kinase 3 [Source:VGNC Symbol;Acc:VGNC:30942]	LMTK3	-1.776	5.29104	3.37e-05	0.000550078
ENSBTAG00000008576	pleckstrin homology and coiled-coil domain containing D1 [Source:VGNC Symbol;Acc:VGNC:33011]	PLEKHD1	6.70423	0.615654	4.16e-05	0.000676724			ENSBTAG00000027444	supervillin [Source:NCBI gene (formerly Entrezgene);Acc:281509]	SVIL	2.3806	2.97636	3.42e-05	0.000557527
ENSBTAG00000002076	staufen double-stranded RNA binding protein 2 [Source:NCBI gene (formerly Entrezgene);Acc:100125233]	STAU2	2.35214	1.85746	4.16e-05	0.000676724			ENSBTAG00000020731	proline rich and Gla domain 4 [Source:VGNC Symbol;Acc:VGNC:33409]	PRRG4	4.38303	1.06523	3.43e-05	0.00055822
ENSBTAG00000021577	zinc finger FYVE-type containing 16 [Source:VGNC Symbol;Acc:VGNC:37174]	ZFYVE16	1.84857	2.98955	4.19e-05	0.000680683			ENSBTAG00000022449	stearoyl-CoA desaturase 5 [Source:VGNC Symbol;Acc:VGNC:34328]	SCD5	2.52306	5.35377	3.45e-05	0.000558847
ENSBTAG00000011684	RAB11 family interacting protein 1 [Source:VGNC Symbol;Acc:VGNC:33616]	RAB11FIP1	3.11137	2.9089	4.24e-05	0.000686399			ENSBTAG00000019938	NEDD4 binding protein 1 [Source:VGNC Symbol;Acc:VGNC:31852]	N4BP1	1.4895	4.44872	3.45e-05	0.000558847
ENSBTAG00000050780	#N/A	#N/A	1.63201	3.53112	4.28e-05	0.000690348			ENSBTAG00000014605	ETS variant transcription factor 6 [Source:VGNC Symbol;Acc:VGNC:28632]	ETV6	1.60372	4.997	3.48e-05	0.000561991
ENSBTAG00000007441	SEC23 interacting protein [Source:VGNC Symbol;Acc:VGNC:34412]	SEC23IP	1.66918	3.71861	4.28e-05	0.000690348			ENSBTAG00000012518	protocadherin 1 [Source:VGNC Symbol;Acc:VGNC:32615]	PCDH1	-1.62912	4.28414	3.48e-05	0.000561991
ENSBTAG00000001117	ankyrin repeat domain 50 [Source:VGNC Symbol;Acc:VGNC:25934]	ANKRD50	1.67554	3.78483	4.28e-05	0.000690348			ENSBTAG00000018130	microtubule associated protein 2 [Source:VGNC Symbol;Acc:VGNC:31182]	MAP2	3.5763	2.71422	3.48e-05	0.000561991
ENSBTAG00000010532	potassium channel tetramerization domain containing 11 [Source:VGNC Symbol;Acc:VGNC:30501]	KCTD11	-1.16145	7.23048	4.29e-05	0.000690987			ENSBTAG00000014453	polo like kinase 1 [Source:VGNC Symbol;Acc:VGNC:33033]	PLK1	-1.33169	7.23466	3.51e-05	0.00056477
ENSBTAG00000013412	nuclear factor of activated T cells 5 [Source:VGNC Symbol;Acc:VGNC:32029]	NFAT5	3.69901	1.39582	4.34e-05	0.000697828			ENSBTAG00000037461	succinate dehydrogenase complex assembly factor 1 [Source:VGNC Symbol;Acc:VGNC:34389]	SDHAF1	-1.71367	3.49786	3.52e-05	0.000565265
ENSBTAG00000012656	#N/A	#N/A	3.83874	1.71133	4.35e-05	0.000698214			ENSBTAG00000020089	ubiquitin specific peptidase 32 [Source:VGNC Symbol;Acc:VGNC:36722]	USP32	2.53609	2.67031	3.55e-05	0.000569212
ENSBTAG00000010506	MYST/Esa1 associated factor 6 [Source:VGNC Symbol;Acc:VGNC:31342]	MEAF6	2.62624	1.75301	4.39e-05	0.00070206			ENSBTAG00000007442	A-kinase anchoring protein 9 [Source:VGNC Symbol;Acc:VGNC:25791]	AKAP9	1.404	7.18765	3.56e-05	0.000570465
ENSBTAG00000037461	succinate dehydrogenase complex assembly factor 1 [Source:VGNC Symbol;Acc:VGNC:34389]	SDHAF1	-1.71279	3.49786	4.39e-05	0.00070206			ENSBTAG00000020455	inositol 1,4,5-trisphosphate receptor type 1 [Source:VGNC Symbol;Acc:VGNC:30346]	ITPR1	3.50041	2.02843	3.58e-05	0.000572714
ENSBTAG00000017416	karyopherin subunit alpha 4 [Source:VGNC Symbol;Acc:VGNC:30703]	KPNA4	2.57894	4.33899	4.4e-05	0.000702284			ENSBTAG00000012929	centrosomal protein 85 like [Source:VGNC Symbol;Acc:VGNC:27217]	CEP85L	1.65673	3.48581	3.61e-05	0.000574791
ENSBTAG00000052146	Myb/SANT DNA binding domain containing 3 [Source:NCBI gene (formerly Entrezgene);Acc:534309]	MSANTD3	1.74566	2.92933	4.41e-05	0.000702284			ENSBTAG00000021107	syntaxin binding protein 5 [Source:VGNC Symbol;Acc:VGNC:35448]	STXBP5	2.52886	3.17943	3.61e-05	0.000574791
ENSBTAG00000019868	RUN and FYVE domain containing 1 [Source:NCBI gene (formerly Entrezgene);Acc:528153]	RUFY1	1.69287	4.04142	4.41e-05	0.000702284			ENSBTAG00000025443	folliculin interacting protein 1 [Source:VGNC Symbol;Acc:VGNC:29068]	FNIP1	3.91642	1.3682	3.61e-05	0.000574791
ENSBTAG00000012929	centrosomal protein 85 like [Source:VGNC Symbol;Acc:VGNC:27217]	CEP85L	1.5907	3.48581	4.44e-05	0.000705682			ENSBTAG00000009207	lysine methyltransferase 2E (inactive) [Source:VGNC Symbol;Acc:VGNC:30694]	KMT2E	1.15944	6.72934	3.61e-05	0.000574791
ENSBTAG00000049437	chromobox 3 [Source:NCBI gene (formerly Entrezgene);Acc:539788]	CBX3	1.05293	8.22563	4.47e-05	0.000709524			ENSBTAG00000001573	jumonji domain containing 1C [Source:VGNC Symbol;Acc:VGNC:30376]	JMJD1C	1.38638	5.78458	3.63e-05	0.000577149
ENSBTAG00000004777	S100 calcium binding protein B [Source:VGNC Symbol;Acc:VGNC:34248]	S100B	1.93265	4.53529	4.53e-05	0.000716047			ENSBTAG00000016334	#N/A	#N/A	4.47634	1.06426	3.66e-05	0.000580475
ENSBTAG00000003338	leucine rich repeat and coiled-coil centrosomal protein 1 [Source:VGNC Symbol;Acc:VGNC:52802]	LRRCC1	1.38696	5.50732	4.55e-05	0.000716047			ENSBTAG00000021857	Rho GTPase activating protein 21 [Source:VGNC Symbol;Acc:VGNC:26080]	ARHGAP21	1.85222	6.51037	3.68e-05	0.000582943
ENSBTAG00000048999	tripartite motif containing 6 [Source:NCBI gene (formerly Entrezgene);Acc:514492]	TRIM6	-3.26825	2.04237	4.55e-05	0.000716047			ENSBTAG00000005260	secreted phosphoprotein 1 [Source:VGNC Symbol;Acc:VGNC:35232]	SPP1	-1.43812	6.65653	3.69e-05	0.000582997
ENSBTAG00000009482	AF4/FMR2 family member 4 [Source:VGNC Symbol;Acc:VGNC:25712]	AFF4	1.77125	3.76666	4.55e-05	0.000716047			ENSBTAG00000006718	nuclear VCP like [Source:VGNC Symbol;Acc:VGNC:32372]	NVL	1.7143	4.50958	3.69e-05	0.000582997
ENSBTAG00000007121	thymidine kinase 1 [Source:VGNC Symbol;Acc:VGNC:35884]	TK1	-1.04431	8.40573	4.56e-05	0.000716047			ENSBTAG00000048999	tripartite motif containing 6 [Source:NCBI gene (formerly Entrezgene);Acc:514492]	TRIM6	-3.09566	2.04237	3.7e-05	0.000582997
ENSBTAG00000032996	prolyl 4-hydroxylase subunit alpha 1 [Source:VGNC Symbol;Acc:VGNC:32535]	P4HA1	1.39925	7.99639	4.56e-05	0.000716047			ENSBTAG00000008185	reticulon 2 [Source:VGNC Symbol;Acc:VGNC:34204]	RTN2	-1.39874	4.71993	3.72e-05	0.000584817
ENSBTAG00000000951	Janus kinase and microtubule interacting protein 3 [Source:VGNC Symbol;Acc:VGNC:30369]	JAKMIP3	3.47161	1.34787	4.58e-05	0.000716047			ENSBTAG00000004557	dehydrogenase/reductase 9 [Source:VGNC Symbol;Acc:VGNC:28046]	DHRS9	-1.20995	7.6617	3.72e-05	0.000584879
ENSBTAG00000004564	muscleblind like splicing regulator 1 [Source:VGNC Symbol;Acc:VGNC:31283]	MBNL1	1.61233	3.46165	4.58e-05	0.000716047			ENSBTAG00000014515	replication factor C subunit 1 [Source:NCBI gene (formerly Entrezgene);Acc:514842]	RFC1	2.10367	6.05646	3.73e-05	0.000584879
ENSBTAG00000004471	#N/A	#N/A	6.73734	0.744517	4.58e-05	0.000716047			ENSBTAG00000014059	ATPase plasma membrane Ca2+ transporting 4 [Source:VGNC Symbol;Acc:VGNC:97243]	ATP2B4	1.94101	5.20261	3.73e-05	0.000584929
ENSBTAG00000007900	fission, mitochondrial 1 [Source:VGNC Symbol;Acc:VGNC:29014]	FIS1	-1.28669	6.49583	4.59e-05	0.000716047			ENSBTAG00000021577	zinc finger FYVE-type containing 16 [Source:VGNC Symbol;Acc:VGNC:37174]	ZFYVE16	1.92363	2.98955	3.76e-05	0.000587597
ENSBTAG00000051340	0	0	4.40217	0.936222	4.59e-05	0.000716047			ENSBTAG00000018385	DnaJ heat shock protein family (Hsp40) member C8 [Source:VGNC Symbol;Acc:VGNC:49059]	DNAJC8	2.02553	5.8921	3.76e-05	0.000587597
ENSBTAG00000034436	3-phosphoinositide dependent protein kinase 1 [Source:NCBI gene (formerly Entrezgene);Acc:100138102]	PDPK1	1.96545	3.07574	4.6e-05	0.000716047			ENSBTAG00000000551	survival motor neuron domain containing 1 [Source:VGNC Symbol;Acc:VGNC:35024]	SMNDC1	1.78231	4.07686	3.78e-05	0.000589798
ENSBTAG00000047380	calcitonin related polypeptide beta [Source:NCBI gene (formerly Entrezgene);Acc:514876]	CALCB	-1.80883	4.8077	4.6e-05	0.000716047			ENSBTAG00000007079	#N/A	#N/A	4.20818	0.906695	3.79e-05	0.000590142
ENSBTAG00000007779	general transcription factor IIIC subunit 3 [Source:VGNC Symbol;Acc:VGNC:29704]	GTF3C3	1.67363	3.33841	4.61e-05	0.000716047			ENSBTAG00000007441	SEC23 interacting protein [Source:VGNC Symbol;Acc:VGNC:34412]	SEC23IP	1.69388	3.71861	3.84e-05	0.00059679
ENSBTAG00000021975	PATJ crumbs cell polarity complex component [Source:VGNC Symbol;Acc:VGNC:32592]	PATJ	1.79788	3.55938	4.64e-05	0.000720516			ENSBTAG00000002033	UBX domain protein 2A [Source:VGNC Symbol;Acc:VGNC:36625]	UBXN2A	1.43382	4.12069	3.85e-05	0.000597633
ENSBTAG00000032603	multidrug resistance-associated protein 4 [Source:NCBI gene (formerly Entrezgene);Acc:515333]	0	4.54618	1.1647	4.66e-05	0.000722113			ENSBTAG00000003749	potassium calcium-activated channel subfamily M regulatory beta subunit 4 [Source:VGNC Symbol;Acc:VGNC:30482]	KCNMB4	3.44367	1.43591	3.86e-05	0.000597633
ENSBTAG00000001920	DNA polymerase theta [Source:VGNC Symbol;Acc:VGNC:33130]	POLQ	2.52451	2.58507	4.7e-05	0.000728263			ENSBTAG00000033015	fumarylacetoacetate hydrolase domain containing 1 [Source:VGNC Symbol;Acc:VGNC:28708]	FAHD1	-1.32744	5.42004	3.87e-05	0.000599513
ENSBTAG00000046838	0	0	4.26052	1.63898	4.74e-05	0.000732198			ENSBTAG00000044010	embigin [Source:HGNC Symbol;Acc:HGNC:30465]	EMB	2.03164	3.0827	3.88e-05	0.000599513
ENSBTAG00000005198	fibroblast growth factor 1 [Source:VGNC Symbol;Acc:VGNC:28970]	FGF1	-1.9523	3.12641	4.75e-05	0.000733087			ENSBTAG00000046553	SECIS binding protein 2 like [Source:VGNC Symbol;Acc:VGNC:58410]	SECISBP2L	1.9358	5.03119	3.89e-05	0.000600851
ENSBTAG00000014044	vezatin, adherens junctions transmembrane protein [Source:VGNC Symbol;Acc:VGNC:36789]	VEZT	2.21169	3.89057	4.79e-05	0.00073824			ENSBTAG00000020458	syntaxin 6 [Source:VGNC Symbol;Acc:VGNC:35442]	STX6	-1.27923	5.01032	3.9e-05	0.000600851
ENSBTAG00000021343	Rho guanine nucleotide exchange factor 12 [Source:VGNC Symbol;Acc:VGNC:26106]	ARHGEF12	1.83133	5.01099	4.81e-05	0.000739393			ENSBTAG00000025210	collagen type IV alpha 2 chain [Source:VGNC Symbol;Acc:VGNC:50082]	COL4A2	3.06546	1.71193	3.91e-05	0.000602397
ENSBTAG00000008353	cyclin dependent kinase inhibitor 1A [Source:VGNC Symbol;Acc:VGNC:27142]	CDKN1A	-1.45685	9.78351	4.81e-05	0.000739393			ENSBTAG00000021841	chromodomain helicase DNA binding protein 7 [Source:VGNC Symbol;Acc:VGNC:27282]	CHD7	1.33433	5.59086	3.94e-05	0.000605925
ENSBTAG00000013116	#N/A	#N/A	7.11033	1.32942	4.87e-05	0.000746765			ENSBTAG00000024657	ZFP91 zinc finger protein, atypical E3 ubiquitin ligase [Source:NCBI gene (formerly Entrezgene);Acc:529006]	0	1.48602	7.15525	3.96e-05	0.00060647
ENSBTAG00000022489	E3 ubiquitin-protein ligase RNF213 [Source:NCBI gene (formerly Entrezgene);Acc:509283]	0	3.17302	1.80328	4.9e-05	0.000750678			ENSBTAG00000013303	acyl-CoA synthetase short chain family member 2 [Source:VGNC Symbol;Acc:VGNC:25571]	ACSS2	1.2221	5.50238	3.96e-05	0.00060647
ENSBTAG00000017836	ZFP57 zinc finger protein [Source:VGNC Symbol;Acc:VGNC:37165]	ZFP57	3.09153	2.74434	4.92e-05	0.000752255			ENSBTAG00000006434	synaptopodin 2 [Source:VGNC Symbol;Acc:VGNC:35531]	SYNPO2	3.15197	1.50554	3.97e-05	0.00060647
ENSBTAG00000010524	branched chain keto acid dehydrogenase kinase [Source:VGNC Symbol;Acc:VGNC:26444]	BCKDK	-1.29214	4.92465	4.96e-05	0.000757155			ENSBTAG00000044175	centromere protein K [Source:VGNC Symbol;Acc:VGNC:27179]	CENPK	1.37752	6.02812	3.98e-05	0.00060647
ENSBTAG00000016388	solute carrier organic anion transporter family member 4A1 [Source:VGNC Symbol;Acc:VGNC:34954]	SLCO4A1	-3.10336	2.14989	5.03e-05	0.000766455			ENSBTAG00000018013	epithelial membrane protein 3 [Source:VGNC Symbol;Acc:VGNC:28483]	EMP3	-1.18785	6.23801	3.98e-05	0.00060647
ENSBTAG00000003837	R-spondin 1 [Source:VGNC Symbol;Acc:VGNC:34188]	RSPO1	-4.66748	1.13062	5.06e-05	0.000770211			ENSBTAG00000012077	SMC5-SMC6 complex localization factor 2 [Source:VGNC Symbol;Acc:VGNC:34958]	SLF2	2.36739	3.41926	4.03e-05	0.000613393
ENSBTAG00000012855	lipoprotein lipase [Source:VGNC Symbol;Acc:VGNC:30969]	LPL	2.52067	2.63812	5.07e-05	0.000770598			ENSBTAG00000017245	COPI coat complex subunit gamma 2 [Source:VGNC Symbol;Acc:VGNC:27597]	COPG2	2.1766	3.02077	4.07e-05	0.000618466
ENSBTAG00000006142	DEAH-box helicase 36 [Source:VGNC Symbol;Acc:VGNC:28054]	DHX36	1.31088	5.95273	5.16e-05	0.000783615			ENSBTAG00000020733	ribosomal protein S15a [Source:NCBI gene (formerly Entrezgene);Acc:337888]	RPS15A	-1.35157	5.82434	4.13e-05	0.000626878
ENSBTAG00000018745	centrosomal protein 290 [Source:VGNC Symbol;Acc:VGNC:27201]	CEP290	1.65066	3.20939	5.21e-05	0.000790092			ENSBTAG00000005404	#N/A	#N/A	4.93138	1.02717	4.13e-05	0.000626878
ENSBTAG00000001335	growth hormone receptor [Source:VGNC Symbol;Acc:VGNC:50184]	GHR	3.47575	1.78825	5.22e-05	0.000790837			ENSBTAG00000019197	transcription activation suppressor family member 2 [Source:VGNC Symbol;Acc:VGNC:28784]	TASOR2	2.82093	1.81934	4.14e-05	0.000627301
ENSBTAG00000006756	matrin 3 [Source:NCBI gene (formerly Entrezgene);Acc:505129]	MATR3	1.14917	7.15144	5.24e-05	0.000791496			ENSBTAG00000053833	0	0	6.50155	0.729658	4.2e-05	0.000634966
ENSBTAG00000014310	HEAT repeat containing 5B [Source:VGNC Symbol;Acc:VGNC:29795]	HEATR5B	3.8451	0.985242	5.25e-05	0.000791496			ENSBTAG00000014091	Rho guanine nucleotide exchange factor 3 [Source:VGNC Symbol;Acc:VGNC:26115]	ARHGEF3	2.09598	2.28174	4.22e-05	0.000637415
ENSBTAG00000017834	proline and arginine rich end leucine rich repeat protein [Source:VGNC Symbol;Acc:VGNC:33309]	PRELP	-3.10844	2.82994	5.25e-05	0.000791496			ENSBTAG00000011143	karyopherin subunit alpha 1 [Source:VGNC Symbol;Acc:VGNC:30700]	KPNA1	1.38094	5.77566	4.23e-05	0.00063754
ENSBTAG00000005203	chromosome 1 C3orf33 homolog [Source:VGNC Symbol;Acc:VGNC:52665]	C1H3orf33	2.05401	2.49521	5.28e-05	0.00079256			ENSBTAG00000017339	RUNX1 partner transcriptional co-repressor 1 [Source:VGNC Symbol;Acc:VGNC:55756]	RUNX1T1	1.75401	5.65124	4.28e-05	0.000644469
ENSBTAG00000049341	SERTA domain containing 2 [Source:NCBI gene (formerly Entrezgene);Acc:786476]	SERTAD2	1.26144	5.67427	5.28e-05	0.00079256			ENSBTAG00000012405	platelet endothelial aggregation receptor 1 [Source:VGNC Symbol;Acc:VGNC:32734]	PEAR1	-2.17591	3.17277	4.3e-05	0.000647055
ENSBTAG00000008048	GC-rich sequence DNA-binding factor 2 [Source:VGNC Symbol;Acc:VGNC:29283]	GCFC2	3.03611	1.13239	5.28e-05	0.00079256			ENSBTAG00000044029	apoptosis and caspase activation inhibitor [Source:VGNC Symbol;Acc:VGNC:26353]	AVEN	1.88206	3.86429	4.33e-05	0.000649315
ENSBTAG00000020056	collagen type XII alpha 1 chain [Source:VGNC Symbol;Acc:VGNC:52756]	COL12A1	1.98074	4.29808	5.29e-05	0.00079256			ENSBTAG00000006756	matrin 3 [Source:NCBI gene (formerly Entrezgene);Acc:505129]	MATR3	1.15959	7.15144	4.34e-05	0.000649783
ENSBTAG00000012518	protocadherin 1 [Source:VGNC Symbol;Acc:VGNC:32615]	PCDH1	-1.60292	4.28414	5.32e-05	0.000796597			ENSBTAG00000010511	lysine acetyltransferase 8 [Source:VGNC Symbol;Acc:VGNC:30404]	KAT8	-1.43432	5.76711	4.36e-05	0.000652942
ENSBTAG00000013535	DNA fragmentation factor subunit alpha [Source:NCBI gene (formerly Entrezgene);Acc:507981]	DFFA	-1.36176	5.73567	5.37e-05	0.000801978			ENSBTAG00000016847	ADP ribosylation factor like GTPase 4D [Source:VGNC Symbol;Acc:VGNC:26146]	ARL4D	-1.64092	5.43301	4.37e-05	0.000653118
ENSBTAG00000017440	methyltransferase like 16 [Source:VGNC Symbol;Acc:VGNC:55844]	METTL16	1.67083	2.8091	5.41e-05	0.000806846			ENSBTAG00000001282	Ral GTPase activating protein catalytic subunit alpha 1 [Source:VGNC Symbol;Acc:VGNC:33701]	RALGAPA1	2.48249	3.69311	4.4e-05	0.000656719
ENSBTAG00000016851	ribosomal protein S6 kinase B1 [Source:VGNC Symbol;Acc:VGNC:34146]	RPS6KB1	1.19025	6.02967	5.42e-05	0.000806846			ENSBTAG00000038316	G-patch domain containing 8 [Source:VGNC Symbol;Acc:VGNC:29520]	GPATCH8	2.89674	6.69546	4.43e-05	0.00066048
ENSBTAG00000018538	centrosomal protein 70 [Source:VGNC Symbol;Acc:VGNC:27211]	CEP70	2.14936	3.08043	5.42e-05	0.000806846			ENSBTAG00000005147	HPS5 biogenesis of lysosomal organelles complex 2 subunit 2 [Source:VGNC Symbol;Acc:VGNC:29946]	HPS5	1.41074	4.05797	4.44e-05	0.00066048
ENSBTAG00000017605	adenylate kinase 2 [Source:VGNC Symbol;Acc:VGNC:25771]	AK2	-1.18353	8.56495	5.43e-05	0.000806938			ENSBTAG00000011642	RNA binding motif protein 27 [Source:NCBI gene (formerly Entrezgene);Acc:516521]	RBM27	1.4946	5.04543	4.5e-05	0.00066848
ENSBTAG00000021323	ArfGAP with FG repeats 1 [Source:VGNC Symbol;Acc:VGNC:25725]	AGFG1	1.17266	5.95963	5.44e-05	0.000807438			ENSBTAG00000019020	Tax1 binding protein 1 [Source:VGNC Symbol;Acc:VGNC:35619]	TAX1BP1	1.08429	7.79544	4.5e-05	0.00066848
ENSBTAG00000047874	pre-mRNA processing factor 38B [Source:VGNC Symbol;Acc:VGNC:33376]	PRPF38B	1.33039	6.84271	5.47e-05	0.000809558			ENSBTAG00000003481	OTU deubiquitinase 6B [Source:VGNC Symbol;Acc:VGNC:32498]	OTUD6B	1.83967	3.32163	4.56e-05	0.000676153
ENSBTAG00000020681	fibronectin type III domain containing 3A [Source:VGNC Symbol;Acc:VGNC:29062]	FNDC3A	1.2882	6.03056	5.47e-05	0.000809558			ENSBTAG00000018474	interleukin 6 receptor [Source:VGNC Symbol;Acc:VGNC:30167]	IL6R	-1.14298	6.04824	4.59e-05	0.000678921
ENSBTAG00000017482	inositol-3-phosphate synthase 1 [Source:VGNC Symbol;Acc:VGNC:30306]	ISYNA1	-1.50718	4.96898	5.5e-05	0.000813126			ENSBTAG00000016006	ankyrin repeat domain 11 [Source:VGNC Symbol;Acc:VGNC:25910]	ANKRD11	1.85267	6.7461	4.59e-05	0.000678921
ENSBTAG00000027843	transcription elongation factor A like 8 [Source:VGNC Symbol;Acc:VGNC:35683]	TCEAL8	2.61212	2.33445	5.54e-05	0.000818007			ENSBTAG00000005145	pseudopodium enriched atypical kinase 1 [Source:VGNC Symbol;Acc:VGNC:32733]	PEAK1	2.54794	3.11238	4.6e-05	0.000679287
ENSBTAG00000021681	proline rich 11 [Source:VGNC Symbol;Acc:VGNC:33388]	PRR11	1.83924	3.89241	5.56e-05	0.000819598			ENSBTAG00000032884	#N/A	#N/A	-4.37693	0.685404	4.61e-05	0.000679786
ENSBTAG00000008180	spindle apparatus coiled-coil protein 1 [Source:VGNC Symbol;Acc:VGNC:50114]	SPDL1	1.47177	5.31858	5.6e-05	0.000824532			ENSBTAG00000017514	cyclin D1 [Source:VGNC Symbol;Acc:VGNC:26962]	CCND1	1.7329	5.10975	4.62e-05	0.000680431
ENSBTAG00000015457	fibroblast growth factor receptor 1 [Source:VGNC Symbol;Acc:VGNC:50179]	FGFR1	3.17621	1.58553	5.63e-05	0.00082673			ENSBTAG00000010286	nuclear protein, coactivator of histone transcription [Source:VGNC Symbol;Acc:VGNC:50617]	NPAT	2.51141	3.06285	4.65e-05	0.000682686
ENSBTAG00000000400	keratin 85 [Source:VGNC Symbol;Acc:VGNC:50410]	KRT85	-2.89622	2.77939	5.66e-05	0.000830236			ENSBTAG00000010524	branched chain keto acid dehydrogenase kinase [Source:VGNC Symbol;Acc:VGNC:26444]	BCKDK	-1.27703	4.92465	4.67e-05	0.000683735
ENSBTAG00000019069	synaptogyrin 2 [Source:NCBI gene (formerly Entrezgene);Acc:513812]	SYNGR2	-1.26506	6.66172	5.67e-05	0.00083076			ENSBTAG00000015457	fibroblast growth factor receptor 1 [Source:VGNC Symbol;Acc:VGNC:50179]	FGFR1	3.23294	1.58553	4.67e-05	0.000683735
ENSBTAG00000044117	ankyrin repeat domain 45 [Source:VGNC Symbol;Acc:VGNC:25931]	ANKRD45	-3.81538	1.34536	5.7e-05	0.000833742			ENSBTAG00000021372	septin 11 [Source:VGNC Symbol;Acc:VGNC:34451]	SEPTIN11	1.4969	5.71943	4.71e-05	0.00068864
ENSBTAG00000018879	zinc finger protein 451 [Source:VGNC Symbol;Acc:VGNC:37279]	ZNF451	2.128	3.05674	5.72e-05	0.000836358			ENSBTAG00000018483	NADH:ubiquinone oxidoreductase core subunit S3 [Source:VGNC Symbol;Acc:VGNC:50228]	NDUFS3	-1.10222	7.42769	4.72e-05	0.000690034
ENSBTAG00000050852	C-X-C motif chemokine ligand 9 [Source:NCBI gene (formerly Entrezgene);Acc:513990]	CXCL9	-1.81599	3.19867	5.75e-05	0.000838623			ENSBTAG00000016838	SRSF protein kinase 1 [Source:VGNC Symbol;Acc:VGNC:54238]	SRPK1	1.76869	4.65428	4.73e-05	0.000690285
ENSBTAG00000009611	PHD finger protein 21A [Source:VGNC Symbol;Acc:VGNC:32821]	PHF21A	2.95576	2.35023	5.76e-05	0.000839766			ENSBTAG00000026585	elongin A [Source:VGNC Symbol;Acc:VGNC:56105]	ELOA	2.65178	3.10192	4.74e-05	0.000691199
ENSBTAG00000019513	chromosome 11 C9orf50 homolog [Source:VGNC Symbol;Acc:VGNC:52622]	C11H9orf50	-1.94658	4.07971	5.82e-05	0.000847045			ENSBTAG00000015196	PHD finger protein 6 [Source:VGNC Symbol;Acc:VGNC:97297]	PHF6	1.54336	4.39488	4.78e-05	0.000695653
ENSBTAG00000015337	#N/A	#N/A	4.87799	0.917285	5.83e-05	0.000847327			ENSBTAG00000000139	lysine methyltransferase 5A [Source:VGNC Symbol;Acc:VGNC:53910]	KMT5A	2.45404	3.26834	4.81e-05	0.000698518
ENSBTAG00000037605	SLA class II histocompatibility antigen, DQ haplotype D alpha chain-like [Source:NCBI gene (formerly Entrezgene);Acc:100848815]	0	-3.88275	1.19451	5.86e-05	0.000849863			ENSBTAG00000009482	AF4/FMR2 family member 4 [Source:VGNC Symbol;Acc:VGNC:25712]	AFF4	1.77387	3.76666	4.83e-05	0.000700324
ENSBTAG00000017426	programmed cell death 6 interacting protein [Source:VGNC Symbol;Acc:VGNC:32664]	PDCD6IP	2.44641	2.78026	5.87e-05	0.000849863			ENSBTAG00000038107	MAPK activated protein kinase 2 [Source:VGNC Symbol;Acc:VGNC:54449]	MAPKAPK2	2.32911	3.69999	4.83e-05	0.000700388
ENSBTAG00000019091	RNA binding region (RNP1, RRM) containing 3 [Source:NCBI gene (formerly Entrezgene);Acc:768060]	RNPC3	1.96527	3.56428	5.94e-05	0.000859261			ENSBTAG00000017232	kinesin family member 13B [Source:VGNC Symbol;Acc:VGNC:30582]	KIF13B	2.68826	1.97583	4.89e-05	0.000706797
ENSBTAG00000051348	0	0	1.6276	4.09295	6e-05	0.00086605			ENSBTAG00000000175	NEDD4 binding protein 2 [Source:VGNC Symbol;Acc:VGNC:53766]	N4BP2	1.8899	3.41029	4.9e-05	0.000708114
ENSBTAG00000014610	glycosylphosphatidylinositol anchor attachment 1 [Source:VGNC Symbol;Acc:VGNC:29508]	GPAA1	-1.15571	7.23725	6e-05	0.00086605			ENSBTAG00000031950	RAB3A interacting protein [Source:VGNC Symbol;Acc:VGNC:56227]	RAB3IP	2.49673	2.20891	4.91e-05	0.000708143
ENSBTAG00000001749	SUMO specific peptidase 2 [Source:VGNC Symbol;Acc:VGNC:34446]	SENP2	1.79094	3.69319	6.06e-05	0.000873001			ENSBTAG00000004849	immunoglobulin superfamily member 3 [Source:VGNC Symbol;Acc:VGNC:30094]	IGSF3	2.40429	3.72895	5e-05	0.000720128
ENSBTAG00000035907	DEAD-box helicase 3 X-linked [Source:VGNC Symbol;Acc:VGNC:56526]	DDX3X	1.74236	4.66733	6.1e-05	0.000877171			ENSBTAG00000009489	calcium voltage-gated channel auxiliary subunit alpha2delta 2 [Source:VGNC Symbol;Acc:VGNC:26680]	CACNA2D2	3.38011	2.28689	5.02e-05	0.000721335
ENSBTAG00000034691	GDP-L-fucose synthase [Source:VGNC Symbol;Acc:VGNC:36450]	GFUS	-1.3846	6.30764	6.12e-05	0.00087884			ENSBTAG00000000939	kinesin family member 16B [Source:VGNC Symbol;Acc:VGNC:30585]	KIF16B	1.78625	2.84045	5.03e-05	0.000721335
ENSBTAG00000001323	centromere protein C [Source:VGNC Symbol;Acc:VGNC:27174]	CENPC	1.22759	5.49328	6.13e-05	0.00087884			ENSBTAG00000007378	#N/A	#N/A	4.74526	0.543316	5.03e-05	0.000721335
ENSBTAG00000037778	chemokine (C-X-C motif) ligand 3 [Source:NCBI gene (formerly Entrezgene);Acc:613667]	CXCL3	-2.02466	3.65131	6.2e-05	0.000888753			ENSBTAG00000015778	SAS-6 centriolar assembly protein [Source:VGNC Symbol;Acc:VGNC:34295]	SASS6	1.43395	4.22315	5.05e-05	0.000723805
ENSBTAG00000020084	LON peptidase N-terminal domain and ring finger 1 [Source:VGNC Symbol;Acc:VGNC:30949]	LONRF1	1.63647	3.70495	6.22e-05	0.0008896			ENSBTAG00000021343	Rho guanine nucleotide exchange factor 12 [Source:VGNC Symbol;Acc:VGNC:26106]	ARHGEF12	1.83767	5.01099	5.09e-05	0.000727051
ENSBTAG00000015326	gasdermin E [Source:VGNC Symbol;Acc:VGNC:28019]	GSDME	3.33556	1.61791	6.23e-05	0.0008896			ENSBTAG00000017605	adenylate kinase 2 [Source:VGNC Symbol;Acc:VGNC:25771]	AK2	-1.18594	8.56495	5.1e-05	0.000727051
ENSBTAG00000020281	ninein [Source:VGNC Symbol;Acc:VGNC:32077]	NIN	1.6617	3.39899	6.3e-05	0.000898709			ENSBTAG00000015427	craniofacial development protein 1 [Source:NCBI gene (formerly Entrezgene);Acc:281682]	CFDP1	1.23344	5.53421	5.1e-05	0.000727051
ENSBTAG00000021107	syntaxin binding protein 5 [Source:VGNC Symbol;Acc:VGNC:35448]	STXBP5	2.31738	3.17943	6.31e-05	0.00089889			ENSBTAG00000015981	ETS variant transcription factor 1 [Source:VGNC Symbol;Acc:VGNC:28628]	ETV1	2.53509	2.64645	5.12e-05	0.000729027
ENSBTAG00000021372	septin 11 [Source:VGNC Symbol;Acc:VGNC:34451]	SEPTIN11	1.46297	5.71943	6.43e-05	0.000914589			ENSBTAG00000007952	major vault protein [Source:VGNC Symbol;Acc:VGNC:31769]	MVP	-1.38832	5.13035	5.16e-05	0.000734782
ENSBTAG00000031579	shugoshin 2 [Source:VGNC Symbol;Acc:VGNC:34546]	SGO2	1.26584	6.59093	6.47e-05	0.000917984			ENSBTAG00000001209	pleckstrin homology like domain family B member 2 [Source:VGNC Symbol;Acc:VGNC:32838]	PHLDB2	1.51563	5.32129	5.18e-05	0.00073546
ENSBTAG00000010191	p21 (RAC1) activated kinase 1 [Source:VGNC Symbol;Acc:VGNC:53657]	PAK1	1.59245	4.71086	6.48e-05	0.000917984			ENSBTAG00000005116	FKBP prolyl isomerase 15 [Source:VGNC Symbol;Acc:VGNC:29020]	FKBP15	2.83569	2.46928	5.19e-05	0.000735855
ENSBTAG00000020089	ubiquitin specific peptidase 32 [Source:VGNC Symbol;Acc:VGNC:36722]	USP32	2.18846	2.67031	6.49e-05	0.000917984			ENSBTAG00000015267	N-sulfoglucosamine sulfohydrolase [Source:VGNC Symbol;Acc:VGNC:34549]	SGSH	-1.41146	4.6591	5.19e-05	0.000736053
ENSBTAG00000007932	#N/A	#N/A	2.65046	1.77613	6.49e-05	0.000917984			ENSBTAG00000007413	centrosomal protein 41 [Source:VGNC Symbol;Acc:VGNC:27204]	CEP41	1.94795	3.43445	5.28e-05	0.000747124
ENSBTAG00000022114	transmembrane protein 65 [Source:VGNC Symbol;Acc:VGNC:36106]	TMEM65	3.00062	2.01683	6.5e-05	0.000918917			ENSBTAG00000051082	dystonin [Source:NCBI gene (formerly Entrezgene);Acc:535297]	0	1.64787	3.93324	5.36e-05	0.00075665
ENSBTAG00000006672	synaptotagmin binding cytoplasmic RNA interacting protein [Source:VGNC Symbol;Acc:VGNC:35518]	SYNCRIP	1.30123	6.30839	6.56e-05	0.000926318			ENSBTAG00000018689	DNA ligase 3 [Source:VGNC Symbol;Acc:VGNC:30883]	LIG3	1.80586	2.50131	5.36e-05	0.00075665
ENSBTAG00000010802	potassium two pore domain channel subfamily K member 7 [Source:VGNC Symbol;Acc:VGNC:30477]	KCNK7	-1.81618	2.43438	6.62e-05	0.000932378			ENSBTAG00000037756	tet methylcytosine dioxygenase 1 [Source:VGNC Symbol;Acc:VGNC:55994]	TET1	2.26253	2.93167	5.37e-05	0.00075665
ENSBTAG00000012069	coiled-coil domain containing 167 [Source:NCBI gene (formerly Entrezgene);Acc:507353]	CCDC167	-1.38315	7.10681	6.64e-05	0.000934943			ENSBTAG00000006546	glutathione S-transferase alpha 2 [Source:NCBI gene (formerly Entrezgene);Acc:281805]	GSTA2	-1.95054	4.17646	5.41e-05	0.000760946
ENSBTAG00000006507	ADAM metallopeptidase with thrombospondin type 1 motif 3 [Source:VGNC Symbol;Acc:VGNC:25626]	ADAMTS3	4.13095	1.66812	6.68e-05	0.000938441			ENSBTAG00000003727	SH3 domain containing kinase binding protein 1 [Source:VGNC Symbol;Acc:VGNC:34577]	SH3KBP1	1.3108	5.61267	5.44e-05	0.00076425
ENSBTAG00000019851	protein phosphatase 2 scaffold subunit Aalpha [Source:VGNC Symbol;Acc:VGNC:33253]	PPP2R1A	-1.17847	6.33803	6.71e-05	0.000941068			ENSBTAG00000031579	shugoshin 2 [Source:VGNC Symbol;Acc:VGNC:34546]	SGO2	1.27635	6.59093	5.47e-05	0.000768462
ENSBTAG00000004171	gephyrin [Source:VGNC Symbol;Acc:VGNC:54436]	GPHN	2.31907	1.56574	6.72e-05	0.000941068			ENSBTAG00000002291	zinc finger and BTB domain containing 41 [Source:VGNC Symbol;Acc:VGNC:37080]	ZBTB41	2.95631	1.98989	5.48e-05	0.000768482
ENSBTAG00000003692	uncoupling protein 2 [Source:VGNC Symbol;Acc:VGNC:36641]	UCP2	-1.70475	5.09034	6.72e-05	0.000941068			ENSBTAG00000005773	phosphoglucomutase 2 [Source:VGNC Symbol;Acc:VGNC:32794]	PGM2	1.87747	4.71102	5.56e-05	0.000777632
ENSBTAG00000051299	0	0	1.54641	4.46826	6.83e-05	0.000954849			ENSBTAG00000022114	transmembrane protein 65 [Source:VGNC Symbol;Acc:VGNC:36106]	TMEM65	2.85792	2.01683	5.56e-05	0.000777632
ENSBTAG00000021874	kinesin family member 14 [Source:VGNC Symbol;Acc:VGNC:30583]	KIF14	3.20977	1.73707	6.93e-05	0.000967321			ENSBTAG00000011358	immediate early response 3 [Source:VGNC Symbol;Acc:VGNC:30039]	IER3	-1.31708	8.19031	5.75e-05	0.000802415
ENSBTAG00000013004	inter-alpha-trypsin inhibitor heavy chain 5 [Source:VGNC Symbol;Acc:VGNC:30337]	ITIH5	-4.22423	2.53033	7e-05	0.000975333			ENSBTAG00000004720	sulfatase 1 [Source:VGNC Symbol;Acc:VGNC:53880]	SULF1	3.13142	1.65894	5.76e-05	0.000802415
ENSBTAG00000050155	serpin peptidase inhibitor, clade B (ovalbumin), member 6 [Source:NCBI gene (formerly Entrezgene);Acc:286854]	SERPINB6	-1.25797	8.11364	7e-05	0.000975333			ENSBTAG00000012922	PHD finger protein 2 [Source:VGNC Symbol;Acc:VGNC:32818]	PHF2	4.06553	1.99815	5.76e-05	0.000802415
ENSBTAG00000002826	claspin [Source:VGNC Symbol;Acc:VGNC:27465]	CLSPN	1.1821	5.57505	7.03e-05	0.000977193			ENSBTAG00000001754	adenosylhomocysteinase like 2 [Source:VGNC Symbol;Acc:VGNC:25752]	AHCYL2	1.51549	3.89043	5.83e-05	0.000810738
ENSBTAG00000005748	#N/A	#N/A	4.11586	1.5822	7.1e-05	0.000985424			ENSBTAG00000018908	glucose-fructose oxidoreductase domain containing 2 [Source:VGNC Symbol;Acc:VGNC:29329]	GFOD2	-1.47062	4.01176	5.85e-05	0.000812871
ENSBTAG00000003919	#N/A	#N/A	5.14426	1.07813	7.26e-05	0.00100694			ENSBTAG00000002614	RUN and FYVE domain containing 2 [Source:VGNC Symbol;Acc:VGNC:34214]	RUFY2	2.20185	2.16741	5.9e-05	0.000817789
ENSBTAG00000016703	cell division cycle 73 [Source:VGNC Symbol;Acc:VGNC:27083]	CDC73	1.4652	4.69156	7.28e-05	0.0010084			ENSBTAG00000023417	RuvB like AAA ATPase 2 [Source:VGNC Symbol;Acc:VGNC:34224]	RUVBL2	-1.38659	4.93225	5.9e-05	0.000817789
ENSBTAG00000022989	family with sequence similarity 174 member B [Source:VGNC Symbol;Acc:VGNC:28762]	FAM174B	2.76166	5.49402	7.3e-05	0.00100997			ENSBTAG00000012867	taxilin alpha [Source:VGNC Symbol;Acc:VGNC:36530]	TXLNA	3.25359	2.21229	5.93e-05	0.000820468
ENSBTAG00000019784	protein phosphatase 2 regulatory subunit B'epsilon [Source:VGNC Symbol;Acc:VGNC:33264]	PPP2R5E	1.55586	5.75879	7.38e-05	0.00101943			ENSBTAG00000021538	myosin IE [Source:VGNC Symbol;Acc:VGNC:31820]	MYO1E	1.99725	2.7867	5.95e-05	0.00082164
ENSBTAG00000016367	RNA binding motif protein 18 [Source:VGNC Symbol;Acc:VGNC:33789]	RBM18	1.30822	5.27112	7.42e-05	0.00102382			ENSBTAG00000018861	chromosome 5 C12orf56 homolog [Source:VGNC Symbol;Acc:VGNC:49163]	C5H12orf56	4.98647	0.776765	5.99e-05	0.000826305
ENSBTAG00000047223	GNAS complex locus [Source:NCBI gene (formerly Entrezgene);Acc:281793]	GNAS	1.42065	3.80744	7.43e-05	0.00102382			ENSBTAG00000005946	ubiquitin specific peptidase 13 [Source:VGNC Symbol;Acc:VGNC:52841]	USP13	1.59513	2.95601	6e-05	0.000826932
ENSBTAG00000047206	#N/A	#N/A	4.10015	1.34718	7.45e-05	0.00102518			ENSBTAG00000022689	RING1 and YY1 binding protein [Source:NCBI gene (formerly Entrezgene);Acc:616217]	RYBP	1.39008	5.25461	6.01e-05	0.000826932
ENSBTAG00000013452	aquaporin 9 [Source:VGNC Symbol;Acc:VGNC:26051]	AQP9	-3.22442	3.16089	7.49e-05	0.0010292			ENSBTAG00000019376	fibronectin type III domain containing 3B [Source:VGNC Symbol;Acc:VGNC:29063]	FNDC3B	1.06651	6.90464	6.02e-05	0.000827629
ENSBTAG00000049168	#N/A	#N/A	3.50064	2.75816	7.54e-05	0.00103403			ENSBTAG00000024539	splA/ryanodine receptor domain and SOCS box containing 1 [Source:NCBI gene (formerly Entrezgene);Acc:504407]	SPSB1	-1.43166	5.46124	6.07e-05	0.000832149
ENSBTAG00000009420	Scm polycomb group protein like 2 [Source:VGNC Symbol;Acc:VGNC:34341]	SCML2	2.68352	1.70568	7.56e-05	0.0010353			ENSBTAG00000004471	#N/A	#N/A	6.41084	0.744517	6.07e-05	0.000832149
ENSBTAG00000000682	Rap guanine nucleotide exchange factor 6 [Source:NCBI gene (formerly Entrezgene);Acc:789597]	0	2.14838	3.12011	7.56e-05	0.0010353			ENSBTAG00000027843	transcription elongation factor A like 8 [Source:VGNC Symbol;Acc:VGNC:35683]	TCEAL8	2.91114	2.33445	6.09e-05	0.000834011
ENSBTAG00000019534	tRNA nucleotidyl transferase 1 [Source:VGNC Symbol;Acc:VGNC:36377]	TRNT1	2.18091	2.56021	7.61e-05	0.00103976			ENSBTAG00000010932	DnaJ heat shock protein family (Hsp40) member C12 [Source:VGNC Symbol;Acc:VGNC:55984]	DNAJC12	3.48951	1.45606	6.1e-05	0.000834011
ENSBTAG00000015428	transmembrane protein 170A [Source:NCBI gene (formerly Entrezgene);Acc:790244]	TMEM170A	1.46266	4.54964	7.66e-05	0.00104519			ENSBTAG00000014044	vezatin, adherens junctions transmembrane protein [Source:VGNC Symbol;Acc:VGNC:36789]	VEZT	2.14556	3.89057	6.12e-05	0.000834209
ENSBTAG00000021761	B-Raf proto-oncogene, serine/threonine kinase [Source:VGNC Symbol;Acc:VGNC:26551]	BRAF	2.74567	0.920114	7.68e-05	0.0010467			ENSBTAG00000021600	KAT8 regulatory NSL complex subunit 1 like [Source:VGNC Symbol;Acc:VGNC:30393]	KANSL1L	2.43359	1.52036	6.12e-05	0.000834209
ENSBTAG00000009383	kinesin family member 11 [Source:VGNC Symbol;Acc:VGNC:30580]	KIF11	1.47602	5.01785	7.78e-05	0.00105976			ENSBTAG00000009014	uroplakin 1B [Source:VGNC Symbol;Acc:VGNC:36685]	UPK1B	-1.0438	9.23141	6.14e-05	0.000835422
ENSBTAG00000016990	ubiquitin specific peptidase 24 [Source:VGNC Symbol;Acc:VGNC:36717]	USP24	2.6072	1.33453	7.81e-05	0.00106163			ENSBTAG00000011401	PDZ domain containing 8 [Source:VGNC Symbol;Acc:VGNC:32728]	PDZD8	1.37781	4.52998	6.19e-05	0.000841459
ENSBTAG00000049864	protein phosphatase 1 regulatory subunit 9B [Source:NCBI gene (formerly Entrezgene);Acc:101906096]	PPP1R9B	2.71472	1.62264	7.95e-05	0.00108017			ENSBTAG00000010850	SERTA domain containing 4 [Source:VGNC Symbol;Acc:VGNC:34486]	SERTAD4	1.53912	4.1053	6.2e-05	0.000841459
ENSBTAG00000013369	collagen type XIV alpha 1 chain [Source:VGNC Symbol;Acc:VGNC:53851]	COL14A1	2.28824	2.38218	8e-05	0.00108532			ENSBTAG00000000385	zinc finger and BTB domain containing 18 [Source:VGNC Symbol;Acc:VGNC:37063]	ZBTB18	1.20324	4.88709	6.25e-05	0.000847411
ENSBTAG00000012448	coiled-coil domain containing 91 [Source:VGNC Symbol;Acc:VGNC:26932]	CCDC91	1.30293	4.97068	8.04e-05	0.00108927			ENSBTAG00000012295	NKD inhibitor of WNT signaling pathway 1 [Source:VGNC Symbol;Acc:VGNC:32093]	NKD1	4.21558	1.27466	6.3e-05	0.000853645
ENSBTAG00000019900	leucyl and cystinyl aminopeptidase [Source:VGNC Symbol;Acc:VGNC:30944]	LNPEP	4.76679	0.711695	8.06e-05	0.00108981			ENSBTAG00000018745	centrosomal protein 290 [Source:VGNC Symbol;Acc:VGNC:27201]	CEP290	1.60861	3.20939	6.34e-05	0.000857584
ENSBTAG00000048402	0	0	1.77852	4.24983	8.16e-05	0.00110217			ENSBTAG00000021805	RAB5 interacting factor [Source:VGNC Symbol;Acc:VGNC:97306]	RAB5IF	-1.10226	8.15065	6.36e-05	0.000859109
ENSBTAG00000008816	tripartite motif containing 2 [Source:VGNC Symbol;Acc:VGNC:36318]	TRIM2	1.49494	4.75262	8.27e-05	0.00111628			ENSBTAG00000038180	sodium voltage-gated channel alpha subunit 2 [Source:VGNC Symbol;Acc:VGNC:34347]	SCN2A	-4.51791	0.854771	6.38e-05	0.000860802
ENSBTAG00000018130	microtubule associated protein 2 [Source:VGNC Symbol;Acc:VGNC:31182]	MAP2	3.24213	2.71422	8.33e-05	0.0011228			ENSBTAG00000050334	#N/A	#N/A	3.71451	1.05226	6.42e-05	0.000864496
ENSBTAG00000007806	myotrophin [Source:VGNC Symbol;Acc:VGNC:50020]	MTPN	1.29665	6.68346	8.37e-05	0.00112688			ENSBTAG00000019219	SH2B adaptor protein 1 [Source:VGNC Symbol;Acc:VGNC:34555]	SH2B1	-1.39233	4.91957	6.46e-05	0.000868924
ENSBTAG00000013925	Kin17 DNA and RNA binding protein [Source:VGNC Symbol;Acc:VGNC:56190]	KIN	1.55491	4.46089	8.4e-05	0.00112831			ENSBTAG00000027321	coiled-coil domain containing 18 [Source:VGNC Symbol;Acc:VGNC:26875]	CCDC18	1.56527	4.96287	6.47e-05	0.000869576
ENSBTAG00000044044	clock circadian regulator [Source:VGNC Symbol;Acc:VGNC:27456]	CLOCK	1.97522	2.85334	8.47e-05	0.00113641			ENSBTAG00000000053	#N/A	#N/A	6.81477	0.77549	6.52e-05	0.000874687
ENSBTAG00000022520	BRCA1 DNA repair associated [Source:VGNC Symbol;Acc:VGNC:55781]	BRCA1	1.82377	3.79216	8.52e-05	0.00114253			ENSBTAG00000012371	carboxypeptidase D [Source:VGNC Symbol;Acc:VGNC:27647]	CPD	2.0367	3.53175	6.56e-05	0.000879022
ENSBTAG00000019889	DIS3 homolog, exosome endoribonuclease and 3'-5' exoribonuclease [Source:VGNC Symbol;Acc:VGNC:28072]	DIS3	1.40755	4.00699	8.61e-05	0.00115006			ENSBTAG00000005744	coenzyme Q2, polyprenyltransferase [Source:VGNC Symbol;Acc:VGNC:27611]	COQ2	1.69353	3.56909	6.57e-05	0.000879283
ENSBTAG00000009407	mbt domain containing 1 [Source:VGNC Symbol;Acc:VGNC:31290]	MBTD1	4.04143	0.777336	8.61e-05	0.00115006			ENSBTAG00000010819	homeobox containing 1 [Source:VGNC Symbol;Acc:VGNC:29869]	HMBOX1	1.51647	3.92957	6.61e-05	0.000883377
ENSBTAG00000027506	small nuclear ribonucleoprotein polypeptide B2 [Source:VGNC Symbol;Acc:VGNC:35077]	SNRPB2	1.02409	8.145	8.61e-05	0.00115006			ENSBTAG00000016637	WW domain binding protein 4 [Source:VGNC Symbol;Acc:VGNC:36874]	WBP4	1.13203	7.26161	6.72e-05	0.000897315
ENSBTAG00000031871	NFKB activating protein like [Source:VGNC Symbol;Acc:VGNC:54230]	NKAPL	1.77276	4.13091	8.64e-05	0.00115256			ENSBTAG00000039962	dCTP pyrophosphatase 1 [Source:VGNC Symbol;Acc:VGNC:27934]	DCTPP1	-1.39131	6.22404	6.74e-05	0.000897615
ENSBTAG00000014453	polo like kinase 1 [Source:VGNC Symbol;Acc:VGNC:33033]	PLK1	-1.26131	7.23466	8.67e-05	0.00115501			ENSBTAG00000011962	phospholipase A2 group III [Source:VGNC Symbol;Acc:VGNC:32959]	PLA2G3	-5.71599	2.20092	6.74e-05	0.000897615
ENSBTAG00000005441	zinc finger matrin-type 2 [Source:VGNC Symbol;Acc:VGNC:37191]	ZMAT2	1.05266	6.92858	8.72e-05	0.00115932			ENSBTAG00000000363	B double prime 1, subunit of RNA polymerase III transcription initiation factor IIIB [Source:VGNC Symbol;Acc:VGNC:26462]	BDP1	1.39411	6.36337	6.75e-05	0.000897615
ENSBTAG00000039658	programmed cell death 7 [Source:VGNC Symbol;Acc:VGNC:55131]	PDCD7	1.53621	4.02499	8.8e-05	0.00116939			ENSBTAG00000013615	cysteine and histidine rich domain containing 1 [Source:VGNC Symbol;Acc:VGNC:27309]	CHORDC1	1.10053	6.41189	6.82e-05	0.000906353
ENSBTAG00000001911	protocadherin 11 X-linked [Source:NCBI gene (formerly Entrezgene);Acc:538674]	0	4.98316	0.821512	8.88e-05	0.00117813			ENSBTAG00000051080	uncharacterized LOC112443502 [Source:NCBI gene (formerly Entrezgene);Acc:112443502]	0	2.11116	3.14717	6.83e-05	0.000906353
ENSBTAG00000016838	SRSF protein kinase 1 [Source:VGNC Symbol;Acc:VGNC:54238]	SRPK1	1.65888	4.65428	8.94e-05	0.00118509			ENSBTAG00000005441	zinc finger matrin-type 2 [Source:VGNC Symbol;Acc:VGNC:37191]	ZMAT2	1.06612	6.92858	6.93e-05	0.000918475
ENSBTAG00000020922	UPF1 RNA helicase and ATPase [Source:VGNC Symbol;Acc:VGNC:36680]	UPF1	1.46257	3.8818	9.01e-05	0.00119282			ENSBTAG00000033429	family with sequence similarity 229 member B [Source:VGNC Symbol;Acc:VGNC:28804]	FAM229B	-1.82877	3.87878	6.95e-05	0.000919112
ENSBTAG00000006893	BBX high mobility group box domain containing [Source:VGNC Symbol;Acc:VGNC:26433]	BBX	1.2966	6.85437	9.03e-05	0.00119364			ENSBTAG00000044427	#N/A	#N/A	2.60564	1.34746	6.98e-05	0.000922611
ENSBTAG00000020584	intraflagellar transport 81 [Source:VGNC Symbol;Acc:VGNC:30073]	IFT81	1.58425	4.16843	9.07e-05	0.00119787			ENSBTAG00000007867	signal transducer and activator of transcription 1 [Source:VGNC Symbol;Acc:VGNC:56151]	STAT1	2.74814	1.26175	7.03e-05	0.000928076
ENSBTAG00000015228	CD74 molecule [Source:VGNC Symbol;Acc:VGNC:52227]	CD74	-4.09919	1.44608	9.1e-05	0.00119787			ENSBTAG00000030567	outer dense fiber of sperm tails 2 [Source:VGNC Symbol;Acc:VGNC:32401]	ODF2	1.53622	3.88046	7.04e-05	0.000928076
ENSBTAG00000007273	transferrin [Source:NCBI gene (formerly Entrezgene);Acc:280705]	TF	-2.21779	3.3896	9.1e-05	0.00119787			ENSBTAG00000048459	calcium regulated heat stable protein 1 [Source:NCBI gene (formerly Entrezgene);Acc:506760]	CARHSP1	-1.38453	6.81718	7.05e-05	0.000928076
ENSBTAG00000007079	#N/A	#N/A	3.96859	0.906695	9.17e-05	0.00120478			ENSBTAG00000002734	eukaryotic translation initiation factor 3 subunit G [Source:VGNC Symbol;Acc:VGNC:28397]	EIF3G	-1.07157	8.41793	7.16e-05	0.000941502
ENSBTAG00000002201	nuclear transcription factor, X-box binding like 1 [Source:VGNC Symbol;Acc:VGNC:32054]	NFXL1	1.77843	3.11629	9.17e-05	0.00120478			ENSBTAG00000014610	glycosylphosphatidylinositol anchor attachment 1 [Source:VGNC Symbol;Acc:VGNC:29508]	GPAA1	-1.14166	7.23725	7.17e-05	0.000941502
ENSBTAG00000004240	thymopoietin [Source:VGNC Symbol;Acc:VGNC:36138]	TMPO	1.51594	3.7457	9.2e-05	0.00120626			ENSBTAG00000043567	0	0	1.50381	13.6661	7.2e-05	0.000945019
ENSBTAG00000018966	phospholipase C epsilon 1 [Source:VGNC Symbol;Acc:VGNC:32987]	PLCE1	3.81637	1.69497	9.28e-05	0.00121576			ENSBTAG00000021183	mitogen-activated protein kinase kinase kinase 21 [Source:VGNC Symbol;Acc:VGNC:55989]	MAP3K21	1.96305	2.59767	7.23e-05	0.000947717
ENSBTAG00000019853	SMAD specific E3 ubiquitin protein ligase 2 [Source:VGNC Symbol;Acc:VGNC:35041]	SMURF2	2.2233	2.21577	9.32e-05	0.00121984			ENSBTAG00000021975	PATJ crumbs cell polarity complex component [Source:VGNC Symbol;Acc:VGNC:32592]	PATJ	1.71146	3.55938	7.3e-05	0.00095504
ENSBTAG00000001282	Ral GTPase activating protein catalytic subunit alpha 1 [Source:VGNC Symbol;Acc:VGNC:33701]	RALGAPA1	2.32119	3.69311	9.35e-05	0.00122132			ENSBTAG00000043570	0	0	1.70732	15.7494	7.36e-05	0.000961892
ENSBTAG00000008399	ATR interacting protein [Source:VGNC Symbol;Acc:VGNC:50170]	ATRIP	1.37966	4.35218	9.42e-05	0.00122981			ENSBTAG00000009021	fasciculation and elongation protein zeta 2 [Source:VGNC Symbol;Acc:VGNC:28958]	FEZ2	1.30932	5.75455	7.4e-05	0.000965612
ENSBTAG00000017733	carbonic anhydrase II [Source:NCBI gene (formerly Entrezgene);Acc:280740]	CA2	-4.21282	1.16342	9.47e-05	0.00123453			ENSBTAG00000010178	protein tyrosine phosphatase receptor type D [Source:VGNC Symbol;Acc:VGNC:33548]	PTPRD	4.40046	1.1151	7.46e-05	0.000971359
ENSBTAG00000014407	INO80 complex subunit D [Source:VGNC Symbol;Acc:VGNC:30206]	INO80D	2.78331	1.01266	9.5e-05	0.00123725			ENSBTAG00000019625	enoyl-CoA hydratase and 3-hydroxyacyl CoA dehydrogenase [Source:VGNC Symbol;Acc:VGNC:53541]	EHHADH	2.83001	1.28555	7.47e-05	0.000971359
ENSBTAG00000014653	sphingolipid transporter 1 (putative) [Source:NCBI gene (formerly Entrezgene);Acc:505997]	SPNS1	-1.49542	4.00625	9.55e-05	0.00124171			ENSBTAG00000007922	ring finger protein 24 [Source:VGNC Symbol;Acc:VGNC:34059]	RNF24	2.508	1.9931	7.48e-05	0.000971359
ENSBTAG00000044105	forkhead box O1 [Source:VGNC Symbol;Acc:VGNC:29098]	FOXO1	2.23643	2.93237	9.73e-05	0.00126356			ENSBTAG00000044173	EH domain binding protein 1 [Source:VGNC Symbol;Acc:VGNC:28370]	EHBP1	1.53042	4.69088	7.48e-05	0.000971359
ENSBTAG00000014020	rhotekin 2 [Source:VGNC Symbol;Acc:VGNC:34198]	RTKN2	1.55528	5.31792	9.76e-05	0.00126645			ENSBTAG00000017416	karyopherin subunit alpha 4 [Source:VGNC Symbol;Acc:VGNC:30703]	KPNA4	2.51561	4.33899	7.52e-05	0.000974163
ENSBTAG00000019289	integrin subunit alpha 2 [Source:VGNC Symbol;Acc:VGNC:30313]	ITGA2	3.06154	2.3375	9.8e-05	0.00126779			ENSBTAG00000006940	ubiquitin specific peptidase 48 [Source:VGNC Symbol;Acc:VGNC:36733]	USP48	1.39157	4.67193	7.52e-05	0.000974163
ENSBTAG00000005453	FYVE, RhoGEF and PH domain containing 4 [Source:VGNC Symbol;Acc:VGNC:28967]	FGD4	2.20775	2.56563	9.82e-05	0.00126779			ENSBTAG00000006347	UTP4 small subunit processome component [Source:VGNC Symbol;Acc:VGNC:36747]	UTP4	-1.10499	6.41087	7.54e-05	0.000975045
ENSBTAG00000010645	#N/A	#N/A	-6.31693	0.598546	9.82e-05	0.00126779			ENSBTAG00000011721	mediator complex subunit 13 [Source:VGNC Symbol;Acc:VGNC:31350]	MED13	1.66116	4.43715	7.55e-05	0.000975045
ENSBTAG00000020911	formin binding protein 4 [Source:VGNC Symbol;Acc:VGNC:54870]	FNBP4	1.46234	5.32017	9.82e-05	0.00126779			ENSBTAG00000021018	KH-type splicing regulatory protein [Source:VGNC Symbol;Acc:VGNC:30545]	KHSRP	1.57181	5.1279	7.57e-05	0.000976542
ENSBTAG00000008285	oxidation resistance 1 [Source:VGNC Symbol;Acc:VGNC:55069]	OXR1	2.38751	3.20384	9.91e-05	0.00127678			ENSBTAG00000002341	ETS proto-oncogene 1, transcription factor [Source:VGNC Symbol;Acc:VGNC:28626]	ETS1	1.63755	5.04693	7.62e-05	0.000982461
ENSBTAG00000017244	pre-mRNA processing factor 18 [Source:NCBI gene (formerly Entrezgene);Acc:507639]	PRPF18	1.29642	4.99578	9.92e-05	0.00127769			ENSBTAG00000026971	cell division cycle associated 5 [Source:VGNC Symbol;Acc:VGNC:56261]	CDCA5	2.14769	2.42355	7.64e-05	0.00098348
ENSBTAG00000012020	TNF receptor associated factor 5 [Source:VGNC Symbol;Acc:VGNC:36277]	TRAF5	1.36868	4.11265	9.96e-05	0.00128064			ENSBTAG00000052665	cytochrome P450, subfamily IIIA, polypeptide 4 [Source:NCBI gene (formerly Entrezgene);Acc:507988]	CYP3A4	-1.91156	2.77629	7.7e-05	0.000990082
ENSBTAG00000017278	acyl-CoA binding domain containing 5 [Source:VGNC Symbol;Acc:VGNC:25532]	ACBD5	2.88119	1.78382	0.000100193	0.00128668			ENSBTAG00000013452	aquaporin 9 [Source:VGNC Symbol;Acc:VGNC:26051]	AQP9	-2.79013	3.16089	7.71e-05	0.000990082
ENSBTAG00000017429	prolyl endopeptidase like [Source:VGNC Symbol;Acc:VGNC:33311]	PREPL	1.89746	2.49308	0.000101247	0.00129856			ENSBTAG00000001736	ubinuclein 1 [Source:VGNC Symbol;Acc:VGNC:36610]	UBN1	1.51675	5.7216	7.72e-05	0.000990082
ENSBTAG00000019054	epithelial stromal interaction 1 [Source:VGNC Symbol;Acc:VGNC:28557]	EPSTI1	-2.06827	2.58282	0.000101368	0.00129856			ENSBTAG00000009368	Ras related GTP binding C [Source:VGNC Symbol;Acc:VGNC:34160]	RRAGC	1.42618	5.46614	7.88e-05	0.00100967
ENSBTAG00000010375	MSL complex subunit 1 [Source:VGNC Symbol;Acc:VGNC:31698]	MSL1	1.87263	2.63704	0.000102048	0.00130566			ENSBTAG00000006262	LIM zinc finger domain containing 2 [Source:VGNC Symbol;Acc:VGNC:30891]	LIMS2	1.30931	7.57307	7.92e-05	0.00101322
ENSBTAG00000016165	keratin 7 [Source:VGNC Symbol;Acc:VGNC:30734]	KRT7	-5.79266	1.64124	0.000102634	0.00131155			ENSBTAG00000031194	pleckstrin homology like domain family A member 2 [Source:VGNC Symbol;Acc:VGNC:32836]	PHLDA2	-1.55356	3.96803	7.93e-05	0.00101322
ENSBTAG00000014099	YTH domain containing 2 [Source:VGNC Symbol;Acc:VGNC:37040]	YTHDC2	1.93321	3.54625	0.00010294	0.00131384			ENSBTAG00000000905	RAB6B, member RAS oncogene family [Source:VGNC Symbol;Acc:VGNC:50013]	RAB6B	1.24917	7.29727	7.97e-05	0.00101702
ENSBTAG00000019020	Tax1 binding protein 1 [Source:VGNC Symbol;Acc:VGNC:35619]	TAX1BP1	1.04071	7.79544	0.000103519	0.00131961			ENSBTAG00000020527	isocitrate dehydrogenase (NADP(+)) 1 [Source:NCBI gene (formerly Entrezgene);Acc:281235]	IDH1	1.33304	8.26965	7.98e-05	0.00101702
ENSBTAG00000033319	CD200 molecule [Source:VGNC Symbol;Acc:VGNC:27010]	CD200	-2.4034	2.43342	0.000105154	0.00133881			ENSBTAG00000051210	glutathione S-transferase pi 1 [Source:NCBI gene (formerly Entrezgene);Acc:281806]	GSTP1	-1.15808	9.6842	8.09e-05	0.00103018
ENSBTAG00000011333	cytoplasmic linker associated protein 2 [Source:VGNC Symbol;Acc:VGNC:27390]	CLASP2	3.12442	0.98616	0.000106294	0.00135168			ENSBTAG00000038920	vacuolar protein sorting 13 homolog C [Source:VGNC Symbol;Acc:VGNC:36810]	VPS13C	1.89975	3.7313	8.1e-05	0.00103018
ENSBTAG00000013475	TNF receptor associated factor 3 [Source:VGNC Symbol;Acc:VGNC:36272]	TRAF3	1.39177	4.99439	0.000106774	0.00135612			ENSBTAG00000016498	phosphatase and actin regulator 2 [Source:VGNC Symbol;Acc:VGNC:32805]	PHACTR2	1.93095	4.42612	8.18e-05	0.00103912
ENSBTAG00000011661	centrosomal protein 152 [Source:VGNC Symbol;Acc:VGNC:27194]	CEP152	2.82217	3.52551	0.000108654	0.00137831			ENSBTAG00000043565	0	0	3.47403	0.663723	8.21e-05	0.00104151
ENSBTAG00000019082	RAD51 paralog D [Source:VGNC Symbol;Acc:VGNC:33687]	RAD51D	-1.18754	5.02868	0.00010972	0.00138926			ENSBTAG00000005596	insulin like growth factor binding protein 2 [Source:VGNC Symbol;Acc:VGNC:30084]	IGFBP2	-3.37382	7.23138	8.28e-05	0.00104578
ENSBTAG00000015325	mechanistic target of rapamycin kinase [Source:VGNC Symbol;Acc:VGNC:31748]	MTOR	3.67397	1.2869	0.000109784	0.00138926			ENSBTAG00000004155	spermatogenesis associated 20 [Source:VGNC Symbol;Acc:VGNC:35179]	SPATA20	-1.29959	5.48096	8.29e-05	0.00104578
ENSBTAG00000021204	testin LIM domain protein [Source:VGNC Symbol;Acc:VGNC:35752]	TES	1.14311	6.05568	0.000110576	0.00139651			ENSBTAG00000015590	ciliogenesis associated kinase 1 [Source:VGNC Symbol;Acc:VGNC:30028]	CILK1	1.746	3.32991	8.29e-05	0.00104578
ENSBTAG00000004426	DnaJ heat shock protein family (Hsp40) member B14 [Source:VGNC Symbol;Acc:VGNC:53699]	DNAJB14	1.78012	4.27246	0.000110625	0.00139651			ENSBTAG00000012434	ecto-NOX disulfide-thiol exchanger 1 [Source:VGNC Symbol;Acc:VGNC:28502]	ENOX1	3.13254	2.70822	8.29e-05	0.00104578
ENSBTAG00000014788	A-kinase anchoring protein 12 [Source:VGNC Symbol;Acc:VGNC:25782]	AKAP12	1.63222	4.68763	0.00011081	0.00139715			ENSBTAG00000032588	#N/A	#N/A	6.05201	0.615213	8.29e-05	0.00104578
ENSBTAG00000020896	galectin-related inter-fiber protein [Source:VGNC Symbol;Acc:VGNC:29642]	GRIFIN	-5.322	2.06704	0.000111033	0.00139827			ENSBTAG00000032148	transmembrane protein 117 [Source:VGNC Symbol;Acc:VGNC:35954]	TMEM117	3.56226	1.03953	8.39e-05	0.00105612
ENSBTAG00000005934	tweety family member 3 [Source:VGNC Symbol;Acc:VGNC:36502]	TTYH3	-1.16946	7.35044	0.000112248	0.00141121			ENSBTAG00000018240	cytochrome P450, family 2, subfamily S, polypeptide 1 [Source:NCBI gene (formerly Entrezgene);Acc:514971]	CYP2S1	-3.19477	3.4829	8.4e-05	0.00105612
ENSBTAG00000019812	MAPK regulated corepressor interacting protein 1 [Source:VGNC Symbol;Acc:VGNC:31322]	MCRIP1	-1.30767	6.67862	0.000112332	0.00141121			ENSBTAG00000001911	protocadherin 11 X-linked [Source:NCBI gene (formerly Entrezgene);Acc:538674]	0	6.3647	0.821512	8.43e-05	0.00105868
ENSBTAG00000017457	serine/threonine kinase 10 [Source:VGNC Symbol;Acc:VGNC:35384]	STK10	1.80122	4.42715	0.000112564	0.00141241			ENSBTAG00000009407	mbt domain containing 1 [Source:VGNC Symbol;Acc:VGNC:31290]	MBTD1	4.5713	0.777336	8.45e-05	0.00106049
ENSBTAG00000012881	eukaryotic translation initiation factor 4 gamma 1 [Source:VGNC Symbol;Acc:VGNC:28415]	EIF4G1	1.22288	6.63096	0.000112723	0.0014127			ENSBTAG00000049665	UDP-GlcNAc:betaGal beta-1,3-N-acetylglucosaminyltransferase 9 [Source:NCBI gene (formerly Entrezgene);Acc:614717]	B3GNT9	3.07784	1.18357	8.51e-05	0.00106608
ENSBTAG00000002033	UBX domain protein 2A [Source:VGNC Symbol;Acc:VGNC:36625]	UBXN2A	1.33723	4.12069	0.000113165	0.0014155			ENSBTAG00000040496	potassium voltage-gated channel subfamily B member 2 [Source:VGNC Symbol;Acc:VGNC:30431]	KCNB2	3.91024	1.34809	8.52e-05	0.00106699
ENSBTAG00000015486	CD2 cytoplasmic tail binding protein 2 [Source:VGNC Symbol;Acc:VGNC:27023]	CD2BP2	-1.1838	6.01922	0.000113329	0.0014155			ENSBTAG00000033747	SIL1 nucleotide exchange factor [Source:VGNC Symbol;Acc:VGNC:34622]	SIL1	2.0593	1.78697	8.56e-05	0.00107013
ENSBTAG00000012371	carboxypeptidase D [Source:VGNC Symbol;Acc:VGNC:27647]	CPD	1.90544	3.53175	0.000113389	0.0014155			ENSBTAG00000024869	C-X3-C motif chemokine ligand 1 [Source:VGNC Symbol;Acc:VGNC:52190]	CX3CL1	-3.10105	1.50055	8.62e-05	0.00107684
ENSBTAG00000011397	unc-13 homolog B [Source:VGNC Symbol;Acc:VGNC:56987]	UNC13B	1.37619	4.75284	0.000113491	0.0014155			ENSBTAG00000016810	pyrroline-5-carboxylate reductase 3 [Source:VGNC Symbol;Acc:VGNC:33587]	PYCR3	-1.12099	7.41187	8.63e-05	0.00107684
ENSBTAG00000014567	myosin light chain kinase [Source:NCBI gene (formerly Entrezgene);Acc:338037]	MYLK	2.24404	1.84492	0.000116065	0.00144588			ENSBTAG00000013462	L1 cell adhesion molecule [Source:VGNC Symbol;Acc:VGNC:30760]	L1CAM	-1.78081	4.68099	8.66e-05	0.00107899
ENSBTAG00000010414	#N/A	#N/A	1.99881	2.80826	0.000116254	0.0014465			ENSBTAG00000015171	cyclin dependent kinase 20 [Source:VGNC Symbol;Acc:VGNC:27124]	CDK20	-1.08373	5.6919	8.67e-05	0.00107899
ENSBTAG00000001017	STE20 like kinase [Source:VGNC Symbol;Acc:VGNC:34968]	SLK	1.55298	5.13463	0.000116485	0.00144765			ENSBTAG00000013265	DEAH-box helicase 38 [Source:VGNC Symbol;Acc:VGNC:57044]	DHX38	-1.17533	5.16676	8.81e-05	0.00109539
ENSBTAG00000011767	membrane palmitoylated protein 5 [Source:VGNC Symbol;Acc:VGNC:31584]	MPP5	1.16273	5.70486	0.000117102	0.00145357			ENSBTAG00000013126	EMG1 N1-specific pseudouridine methyltransferase [Source:VGNC Symbol;Acc:VGNC:58013]	EMG1	-1.16269	6.03672	8.87e-05	0.00110084
ENSBTAG00000038745	charged multivesicular body protein 6 [Source:VGNC Symbol;Acc:VGNC:27305]	CHMP6	-1.10004	5.5185	0.000117305	0.00145436			ENSBTAG00000011352	#N/A	#N/A	2.71223	1.61052	8.88e-05	0.00110112
ENSBTAG00000015316	nucleophosmin 1 [Source:NCBI gene (formerly Entrezgene);Acc:614028]	NPM1	1.8692	5.50922	0.000117482	0.00145482			ENSBTAG00000018169	integrin subunit beta 4 [Source:VGNC Symbol;Acc:VGNC:30329]	ITGB4	-1.40727	4.91601	8.94e-05	0.00110707
ENSBTAG00000013499	LIM homeobox 9 [Source:VGNC Symbol;Acc:VGNC:30878]	LHX9	2.51872	1.77767	0.000118006	0.00145956			ENSBTAG00000004727	progestin and adipoQ receptor family member 4 [Source:VGNC Symbol;Acc:VGNC:32576]	PAQR4	-1.60888	3.90225	8.99e-05	0.00111229
ENSBTAG00000038920	vacuolar protein sorting 13 homolog C [Source:VGNC Symbol;Acc:VGNC:36810]	VPS13C	1.83146	3.7313	0.000119838	0.00148047			ENSBTAG00000008893	anoctamin 10 [Source:VGNC Symbol;Acc:VGNC:54405]	ANO10	1.55225	3.65345	9.13e-05	0.00112784
ENSBTAG00000013859	SCY1 like pseudokinase 2 [Source:VGNC Symbol;Acc:VGNC:34375]	SCYL2	1.1171	5.48798	0.000120134	0.00148236			ENSBTAG00000000928	sperm antigen with calponin homology and coiled-coil domains 1 [Source:VGNC Symbol;Acc:VGNC:35200]	SPECC1	6.2635	0.631017	9.21e-05	0.00113597
ENSBTAG00000001219	0	0	-3.38259	3.2296	0.000120387	0.00148373			ENSBTAG00000013302	R3H domain containing 1 [Source:VGNC Symbol;Acc:VGNC:57358]	R3HDM1	1.77669	4.47461	9.26e-05	0.00114135
ENSBTAG00000054072	adrenomedullin 2 [Source:NCBI gene (formerly Entrezgene);Acc:618896]	ADM2	1.61925	3.31218	0.000120556	0.00148405			ENSBTAG00000022003	NOP2/Sun RNA methyltransferase 6 [Source:VGNC Symbol;Acc:VGNC:32287]	NSUN6	2.5792	1.41722	9.27e-05	0.00114174
ENSBTAG00000003607	FAM20C golgi associated secretory pathway kinase [Source:VGNC Symbol;Acc:VGNC:28787]	FAM20C	-1.39015	6.88354	0.000122822	0.00151016			ENSBTAG00000011752	synemin [Source:VGNC Symbol;Acc:VGNC:35529]	SYNM	2.72345	1.85501	9.32e-05	0.00114634
ENSBTAG00000044690	#N/A	#N/A	1.81543	2.90358	0.000123244	0.00151355			ENSBTAG00000005069	transmembrane 7 superfamily member 2 [Source:VGNC Symbol;Acc:VGNC:35910]	TM7SF2	-1.14594	6.69412	9.38e-05	0.00115147
ENSBTAG00000003504	glutathione synthetase [Source:VGNC Symbol;Acc:VGNC:29683]	GSS	-1.33012	4.92448	0.000124421	0.00152622			ENSBTAG00000016199	clathrin interactor 1 [Source:VGNC Symbol;Acc:VGNC:27443]	CLINT1	1.56999	6.15894	9.4e-05	0.00115268
ENSBTAG00000004849	immunoglobulin superfamily member 3 [Source:VGNC Symbol;Acc:VGNC:30094]	IGSF3	2.19708	3.72895	0.000125578	0.00153858			ENSBTAG00000050848	zinc finger CCHC-type containing 2 [Source:NCBI gene (formerly Entrezgene);Acc:787099]	ZCCHC2	3.33615	1.60184	9.51e-05	0.0011656
ENSBTAG00000012267	zinc finger C3H1-type containing [Source:VGNC Symbol;Acc:VGNC:37155]	ZFC3H1	1.19756	5.49695	0.00012584	0.00153999			ENSBTAG00000012357	vacuolar protein sorting 13 homolog B [Source:NCBI gene (formerly Entrezgene);Acc:512656]	VPS13B	1.72737	2.68637	9.54e-05	0.00116691
ENSBTAG00000016334	#N/A	#N/A	4.11583	1.06426	0.000127443	0.00155777			ENSBTAG00000001778	NFKB inhibitor beta [Source:VGNC Symbol;Acc:VGNC:32046]	NFKBIB	-1.26666	5.03096	9.59e-05	0.0011717
ENSBTAG00000007952	major vault protein [Source:VGNC Symbol;Acc:VGNC:31769]	MVP	-1.31965	5.13035	0.000128291	0.0015661			ENSBTAG00000011070	RNA 2',3'-cyclic phosphate and 5'-OH ligase [Source:VGNC Symbol;Acc:VGNC:34194]	RTCB	-1.05328	6.50714	9.6e-05	0.0011717
ENSBTAG00000050108	0	0	2.20545	3.08137	0.000128425	0.0015661			ENSBTAG00000005227	activating transcription factor 6 [Source:VGNC Symbol;Acc:VGNC:26244]	ATF6	2.76446	2.86111	9.65e-05	0.00117671
ENSBTAG00000019845	ubiquitin specific peptidase 30 [Source:VGNC Symbol;Acc:VGNC:53928]	USP30	1.6062	3.04855	0.000128907	0.00157014			ENSBTAG00000021170	oxysterol binding protein like 9 [Source:VGNC Symbol;Acc:VGNC:32467]	OSBPL9	1.73113	4.28318	9.68e-05	0.00117887
ENSBTAG00000001752	alpha-L-fucosidase 2 [Source:VGNC Symbol;Acc:VGNC:29141]	FUCA2	5.02083	0.908939	0.000132365	0.00161036			ENSBTAG00000021726	CWC22 spliceosome associated protein homolog [Source:VGNC Symbol;Acc:VGNC:27841]	CWC22	1.36603	4.91284	9.84e-05	0.00119719
ENSBTAG00000007922	ring finger protein 24 [Source:VGNC Symbol;Acc:VGNC:34059]	RNF24	2.4115	1.9931	0.000132792	0.00161367			ENSBTAG00000015486	CD2 cytoplasmic tail binding protein 2 [Source:VGNC Symbol;Acc:VGNC:27023]	CD2BP2	-1.19129	6.01922	9.91e-05	0.00120474
ENSBTAG00000020989	sushi domain containing 4 [Source:VGNC Symbol;Acc:VGNC:35489]	SUSD4	-3.68815	1.40112	0.000133167	0.00161634			ENSBTAG00000051348	0	0	1.53082	4.09295	9.97e-05	0.00120782
ENSBTAG00000009154	U2 snRNP associated SURP domain containing [Source:VGNC Symbol;Acc:VGNC:36557]	U2SURP	1.97274	4.53085	0.00013491	0.00163559			ENSBTAG00000007371	secretory carrier membrane protein 1 [Source:VGNC Symbol;Acc:VGNC:34315]	SCAMP1	2.21099	2.95665	9.97e-05	0.00120782
ENSBTAG00000031950	RAB3A interacting protein [Source:VGNC Symbol;Acc:VGNC:56227]	RAB3IP	2.33241	2.20891	0.000136037	0.00164733			ENSBTAG00000005947	plasminogen activator, urokinase [Source:VGNC Symbol;Acc:VGNC:32975]	PLAU	-1.31658	6.86893	9.97e-05	0.00120782
ENSBTAG00000022003	NOP2/Sun RNA methyltransferase 6 [Source:VGNC Symbol;Acc:VGNC:32287]	NSUN6	2.4338	1.41722	0.000137971	0.00166881			ENSBTAG00000017969	carbonic anhydrase 4 [Source:VGNC Symbol;Acc:VGNC:26654]	CA4	-1.39209	4.7639	0.000100183	0.00121175
ENSBTAG00000007668	1-acylglycerol-3-phosphate O-acyltransferase 4 [Source:VGNC Symbol;Acc:VGNC:25737]	AGPAT4	-1.53002	3.62436	0.000138549	0.00167385			ENSBTAG00000002524	methylthioribose-1-phosphate isomerase 1 [Source:VGNC Symbol;Acc:VGNC:31604]	MRI1	-1.28624	4.47014	0.000100742	0.00121709
ENSBTAG00000013525	megakaryocyte and platelet inhibitory receptor G6b [Source:VGNC Symbol;Acc:VGNC:31577]	MPIG6B	-1.61766	3.73664	0.000139546	0.00168231			ENSBTAG00000032517	BAF chromatin remodeling complex subunit BCL7A [Source:VGNC Symbol;Acc:VGNC:53891]	BCL7A	3.48771	2.11178	0.000101349	0.00122301
ENSBTAG00000005039	A-Raf proto-oncogene, serine/threonine kinase [Source:VGNC Symbol;Acc:VGNC:26054]	ARAF	-1.07171	9.69455	0.000139573	0.00168231			ENSBTAG00000020281	ninein [Source:VGNC Symbol;Acc:VGNC:32077]	NIN	1.58416	3.39899	0.000102224	0.00123214
ENSBTAG00000025403	tubulin tyrosine ligase like 5 [Source:VGNC Symbol;Acc:VGNC:36493]	TTLL5	1.76667	2.10711	0.00013985	0.0016837			ENSBTAG00000017571	pleckstrin homology domain containing A5 [Source:VGNC Symbol;Acc:VGNC:33007]	PLEKHA5	1.90689	2.35513	0.000102371	0.00123238
ENSBTAG00000013204	ATPase 13A3 [Source:VGNC Symbol;Acc:VGNC:26279]	ATP13A3	2.1202	3.49201	0.0001409	0.00169439			ENSBTAG00000018538	centrosomal protein 70 [Source:VGNC Symbol;Acc:VGNC:27211]	CEP70	2.05293	3.08043	0.000102481	0.00123238
ENSBTAG00000015467	family with sequence similarity 184 member A [Source:VGNC Symbol;Acc:VGNC:28765]	FAM184A	3.20594	2.54902	0.000141097	0.00169479			ENSBTAG00000018912	Rho guanine nucleotide exchange factor 1 [Source:VGNC Symbol;Acc:VGNC:52179]	ARHGEF1	-1.1889	5.641	0.000103153	0.00123903
ENSBTAG00000001736	ubinuclein 1 [Source:VGNC Symbol;Acc:VGNC:36610]	UBN1	1.44677	5.7216	0.000144927	0.00173719			ENSBTAG00000012293	sperm associated antigen 9 [Source:VGNC Symbol;Acc:VGNC:35170]	SPAG9	1.13028	5.74859	0.000103571	0.00124262
ENSBTAG00000015441	actin gamma 2, smooth muscle [Source:VGNC Symbol;Acc:VGNC:59201]	ACTG2	1.87984	4.66194	0.000144961	0.00173719			ENSBTAG00000018126	VPS53 subunit of GARP complex [Source:VGNC Symbol;Acc:VGNC:36829]	VPS53	1.41937	5.06346	0.000103913	0.00124528
ENSBTAG00000004154	SKI like proto-oncogene [Source:VGNC Symbol;Acc:VGNC:34648]	SKIL	1.12131	5.13611	0.000147333	0.00176359			ENSBTAG00000019107	growth arrest specific 7 [Source:VGNC Symbol;Acc:VGNC:29262]	GAS7	1.77344	4.44829	0.000105509	0.00126295
ENSBTAG00000030384	surfeit locus protein 1 [Source:NCBI gene (formerly Entrezgene);Acc:100139115]	SURF1	-1.05648	6.8535	0.00015005	0.00179339			ENSBTAG00000007802	BCL2 associated transcription factor 1 [Source:VGNC Symbol;Acc:VGNC:26451]	BCLAF1	1.23471	7.0064	0.000105838	0.00126535
ENSBTAG00000006676	fin bud initiation factor homolog [Source:VGNC Symbol;Acc:VGNC:56527]	FIBIN	-1.51985	4.47465	0.000150168	0.00179339			ENSBTAG00000019150	phospholipase D family member 3 [Source:VGNC Symbol;Acc:VGNC:32997]	PLD3	-1.12256	6.8086	0.000105953	0.00126535
ENSBTAG00000044063	beta-1,4-galactosyltransferase 6 [Source:VGNC Symbol;Acc:VGNC:26393]	B4GALT6	4.43257	1.08268	0.000151087	0.0018023			ENSBTAG00000013081	phosphoserine phosphatase [Source:VGNC Symbol;Acc:VGNC:33483]	PSPH	-1.46378	6.05038	0.000107917	0.00128733
ENSBTAG00000012278	myotubularin related protein 12 [Source:VGNC Symbol;Acc:VGNC:31739]	MTMR12	3.38772	0.960047	0.00015191	0.00181005			ENSBTAG00000000393	sarcospan [Source:VGNC Symbol;Acc:VGNC:35317]	SSPN	2.08899	5.16411	0.00010874	0.00129566
ENSBTAG00000018240	cytochrome P450, family 2, subfamily S, polypeptide 1 [Source:NCBI gene (formerly Entrezgene);Acc:514971]	CYP2S1	-2.95533	3.4829	0.000152481	0.00181477			ENSBTAG00000015743	#N/A	#N/A	3.22662	0.788278	0.000108931	0.00129645
ENSBTAG00000009207	lysine methyltransferase 2E (inactive) [Source:VGNC Symbol;Acc:VGNC:30694]	KMT2E	1.07273	6.72934	0.000153711	0.00182731			ENSBTAG00000014969	cartilage intermediate layer protein 2 [Source:VGNC Symbol;Acc:VGNC:27367]	CILP2	1.45101	3.56468	0.000109184	0.00129797
ENSBTAG00000024888	phosphodiesterase 5A [Source:VGNC Symbol;Acc:VGNC:32678]	PDE5A	2.37739	2.39412	0.000154067	0.00182937			ENSBTAG00000030915	ISY1 splicing factor homolog (S. cerevisiae) [Source:NCBI gene (formerly Entrezgene);Acc:783414]	ISY1	-1.2986	5.54141	0.000109414	0.00129923
ENSBTAG00000008575	cingulin like 1 [Source:VGNC Symbol;Acc:VGNC:27259]	CGNL1	4.11694	1.08898	0.000154236	0.00182937			ENSBTAG00000014320	serum response factor binding protein 1 [Source:VGNC Symbol;Acc:VGNC:55312]	SRFBP1	1.28604	4.49667	0.00011034	0.0013071
ENSBTAG00000011876	MORC family CW-type zinc finger 3 [Source:VGNC Symbol;Acc:VGNC:31556]	MORC3	1.48925	4.74621	0.000155005	0.00183483			ENSBTAG00000023172	intersectin 2 [Source:VGNC Symbol;Acc:VGNC:30353]	ITSN2	1.27195	5.27099	0.000110438	0.0013071
ENSBTAG00000009886	KDEL endoplasmic reticulum protein retention receptor 3 [Source:VGNC Symbol;Acc:VGNC:30520]	KDELR3	-0.99849	7.43119	0.000155049	0.00183483			ENSBTAG00000014020	rhotekin 2 [Source:VGNC Symbol;Acc:VGNC:34198]	RTKN2	1.52993	5.31792	0.000110453	0.0013071
ENSBTAG00000001754	adenosylhomocysteinase like 2 [Source:VGNC Symbol;Acc:VGNC:25752]	AHCYL2	1.43618	3.89043	0.000156766	0.00185305			ENSBTAG00000010101	bystin like [Source:VGNC Symbol;Acc:VGNC:26611]	BYSL	-1.20637	5.96459	0.000111023	0.00131234
ENSBTAG00000000737	Dmx like 2 [Source:VGNC Symbol;Acc:VGNC:55110]	DMXL2	3.54077	1.12769	0.00015873	0.00187414			ENSBTAG00000016174	nucleolin [Source:NCBI gene (formerly Entrezgene);Acc:497013]	NCL	1.23405	7.8132	0.000111553	0.00131711
ENSBTAG00000006878	TATA-box binding protein associated factor 1 [Source:NCBI gene (formerly Entrezgene);Acc:785085]	0	1.7861	3.38565	0.000159555	0.00188174			ENSBTAG00000039117	TOG array regulator of axonemal microtubules 1 [Source:VGNC Symbol;Acc:VGNC:36214]	TOGARAM1	1.95243	3.5303	0.000113684	0.00134075
ENSBTAG00000011578	CD44 molecule [Source:VGNC Symbol;Acc:VGNC:54629]	CD44	-1.13703	10.1952	0.000162079	0.00190933			ENSBTAG00000009156	calcium/calmodulin dependent protein kinase II inhibitor 1 [Source:VGNC Symbol;Acc:VGNC:26723]	CAMK2N1	-2.21916	4.89386	0.000114195	0.00134525
ENSBTAG00000009664	0	0	1.26002	4.09815	0.000162712	0.00191463			ENSBTAG00000051794	0	0	5.72032	0.777207	0.000114416	0.00134633
ENSBTAG00000018382	spermine synthase [Source:VGNC Symbol;Acc:VGNC:35035]	SMS	1.57252	4.58373	0.000163252	0.00191882			ENSBTAG00000002345	SET domain containing 1A, histone lysine methyltransferase [Source:VGNC Symbol;Acc:VGNC:34492]	SETD1A	-1.29441	4.38887	0.000115128	0.00135317
ENSBTAG00000012741	cell cycle progression 1 [Source:VGNC Symbol;Acc:VGNC:26982]	CCPG1	1.18501	6.22662	0.000163855	0.00192372			ENSBTAG00000013980	#N/A	#N/A	3.7694	1.42873	0.000115873	0.00136039
ENSBTAG00000031569	golgi membrane protein 1 [Source:VGNC Symbol;Acc:VGNC:29491]	GOLM1	2.04459	2.93389	0.000164483	0.00192892			ENSBTAG00000000998	solute carrier family 39 member 6 [Source:VGNC Symbol;Acc:VGNC:34866]	SLC39A6	2.73901	2.19136	0.000116743	0.00136906
ENSBTAG00000012342	LIM domain and actin binding 1 [Source:VGNC Symbol;Acc:VGNC:30886]	LIMA1	1.11791	7.52378	0.000165183	0.00193294			ENSBTAG00000048402	0	0	1.70048	4.24983	0.000117592	0.00137747
ENSBTAG00000006530	#N/A	#N/A	-2.7442	1.91046	0.000165372	0.00193294			ENSBTAG00000030222	L3MBTL histone methyl-lysine binding protein 2 [Source:VGNC Symbol;Acc:VGNC:30763]	L3MBTL2	1.72768	3.26403	0.00011889	0.0013911
ENSBTAG00000016097	calcium voltage-gated channel subunit alpha1 F [Source:VGNC Symbol;Acc:VGNC:26676]	CACNA1F	-2.70153	1.85733	0.000165383	0.00193294			ENSBTAG00000053806	bone marrow stromal antigen 2 [Source:NCBI gene (formerly Entrezgene);Acc:618737]	0	2.04246	3.59487	0.000119511	0.0013968
ENSBTAG00000049561	0	0	-5.53378	2.18184	0.000166176	0.00194002			ENSBTAG00000010013	DnaJ heat shock protein family (Hsp40) member A3 [Source:NCBI gene (formerly Entrezgene);Acc:513397]	DNAJA3	-1.23958	5.19361	0.000119694	0.00139737
ENSBTAG00000009279	tankyrase 2 [Source:VGNC Symbol;Acc:VGNC:36186]	TNKS2	3.54703	1.53295	0.000166748	0.00194452			ENSBTAG00000021845	striatin 3 [Source:VGNC Symbol;Acc:VGNC:35425]	STRN3	1.1337	7.41434	0.000120593	0.00140493
ENSBTAG00000015171	cyclin dependent kinase 20 [Source:VGNC Symbol;Acc:VGNC:27124]	CDK20	-1.05093	5.6919	0.000167092	0.00194635			ENSBTAG00000004449	diacylglycerol kinase epsilon [Source:VGNC Symbol;Acc:VGNC:28027]	DGKE	2.31664	1.86511	0.000120612	0.00140493
ENSBTAG00000000458	dynein cytoplasmic 1 light intermediate chain 2 [Source:VGNC Symbol;Acc:VGNC:28273]	DYNC1LI2	1.45648	4.11457	0.000168026	0.00195505			ENSBTAG00000007068	#N/A	#N/A	4.65853	0.696945	0.000121146	0.00140957
ENSBTAG00000032517	BAF chromatin remodeling complex subunit BCL7A [Source:VGNC Symbol;Acc:VGNC:53891]	BCL7A	3.03208	2.11178	0.000168554	0.00195774			ENSBTAG00000025589	CDK5 regulatory subunit associated protein 1 like 1 [Source:VGNC Symbol;Acc:VGNC:27137]	CDKAL1	2.7215	1.70811	0.000121758	0.00141511
ENSBTAG00000017797	lymphocyte antigen 75 [Source:NCBI gene (formerly Entrezgene);Acc:407236]	LY75	2.62369	2.39446	0.000168634	0.00195774			ENSBTAG00000014248	MIER family member 3 [Source:VGNC Symbol;Acc:VGNC:31471]	MIER3	2.32802	2.28628	0.000122257	0.00141933
ENSBTAG00000021058	DEAD-box helicase 42 [Source:VGNC Symbol;Acc:VGNC:27968]	DDX42	2.72771	1.86997	0.000170392	0.00197594			ENSBTAG00000038866	ubiquitin conjugating enzyme E2 I [Source:VGNC Symbol;Acc:VGNC:36584]	UBE2I	-1.548	4.37404	0.000126018	0.00146135
ENSBTAG00000009290	FAM161 centrosomal protein A [Source:VGNC Symbol;Acc:VGNC:28742]	FAM161A	1.86136	3.32763	0.000170917	0.00197982			ENSBTAG00000031641	proteasome 26S subunit, non-ATPase 8 [Source:VGNC Symbol;Acc:VGNC:33472]	PSMD8	-1.08571	8.55867	0.000126472	0.00146499
ENSBTAG00000016847	ADP ribosylation factor like GTPase 4D [Source:VGNC Symbol;Acc:VGNC:26146]	ARL4D	-1.46685	5.43301	0.00017337	0.00200386			ENSBTAG00000053398	kinetochore scaffold 1 [Source:NCBI gene (formerly Entrezgene);Acc:787969]	KNL1	2.40206	3.45589	0.000127024	0.00146975
ENSBTAG00000012090	alpha-galactosyltransferase 1 (glycoprotein) [Source:NCBI gene (formerly Entrezgene);Acc:281780]	GGTA1	1.43232	5.17406	0.000173378	0.00200386			ENSBTAG00000014874	forty-two-three domain containing 1 [Source:VGNC Symbol;Acc:VGNC:29164]	FYTTD1	2.41079	2.36523	0.000127601	0.00147479
ENSBTAG00000004321	sideroflexin 2 [Source:VGNC Symbol;Acc:VGNC:34531]	SFXN2	-1.28679	5.20575	0.000174061	0.00200952			ENSBTAG00000030581	TBC1 domain family member 5 [Source:VGNC Symbol;Acc:VGNC:53608]	TBC1D5	3.58963	0.876005	0.000128881	0.00148793
ENSBTAG00000018437	structural maintenance of chromosomes 5 [Source:VGNC Symbol;Acc:VGNC:35002]	SMC5	1.50642	6.36349	0.000175318	0.0020218			ENSBTAG00000010297	dehydrogenase/reductase 11 [Source:VGNC Symbol;Acc:VGNC:28040]	DHRS11	-1.27563	4.57791	0.000129903	0.00149806
ENSBTAG00000048152	tubulin gamma 1 [Source:VGNC Symbol;Acc:VGNC:49987]	TUBG1	-1.01251	7.6497	0.000176514	0.00203333			ENSBTAG00000025622	DEF6 guanine nucleotide exchange factor [Source:VGNC Symbol;Acc:VGNC:27986]	DEF6	-4.24067	1.83044	0.000131588	0.001515
ENSBTAG00000044001	LIM domain containing preferred translocation partner in lipoma [Source:NCBI gene (formerly Entrezgene);Acc:524132]	LPP	2.04612	3.2522	0.000177965	0.00204777			ENSBTAG00000000949	DnaJ heat shock protein family (Hsp40) member C9 [Source:VGNC Symbol;Acc:VGNC:55985]	DNAJC9	1.86327	3.68471	0.000131701	0.001515
ENSBTAG00000003259	transcription elongation regulator 1 [Source:VGNC Symbol;Acc:VGNC:35685]	TCERG1	1.11814	7.68999	0.000178235	0.00204862			ENSBTAG00000049168	#N/A	#N/A	3.17288	2.75816	0.000131809	0.001515
ENSBTAG00000006187	microfibril associated protein 4 [Source:VGNC Symbol;Acc:VGNC:31424]	MFAP4	-1.24937	5.29917	0.000179254	0.00205805			ENSBTAG00000020264	#N/A	#N/A	3.3841	1.12601	0.000132212	0.00151694
ENSBTAG00000053398	kinetochore scaffold 1 [Source:NCBI gene (formerly Entrezgene);Acc:787969]	KNL1	2.33462	3.45589	0.000180274	0.00206748			ENSBTAG00000026191	guided entry of tail-anchored proteins factor 4 [Source:VGNC Symbol;Acc:VGNC:97274]	GET4	-1.04802	6.52715	0.00013227	0.00151694
ENSBTAG00000005221	WNK lysine deficient protein kinase 1 [Source:VGNC Symbol;Acc:VGNC:36949]	WNK1	1.14725	6.17468	0.000181512	0.00207939			ENSBTAG00000019534	tRNA nucleotidyl transferase 1 [Source:VGNC Symbol;Acc:VGNC:36377]	TRNT1	2.09727	2.56021	0.000133234	0.00152632
ENSBTAG00000018126	VPS53 subunit of GARP complex [Source:VGNC Symbol;Acc:VGNC:36829]	VPS53	1.37613	5.06346	0.00018262	0.00208979			ENSBTAG00000009997	anoctamin 1 [Source:VGNC Symbol;Acc:VGNC:50077]	ANO1	-2.189	3.10844	0.000134281	0.00153638
ENSBTAG00000017517	zinc finger protein 236 [Source:VGNC Symbol;Acc:VGNC:37231]	ZNF236	2.2464	1.40753	0.000183912	0.00210226			ENSBTAG00000013300	potassium calcium-activated channel subfamily M alpha 1 [Source:VGNC Symbol;Acc:VGNC:30479]	KCNMA1	2.02876	3.01954	0.000134407	0.00153638
ENSBTAG00000017108	OTU deubiquitinase 3 [Source:VGNC Symbol;Acc:VGNC:32494]	OTUD3	2.04224	2.34487	0.000184575	0.00210752			ENSBTAG00000011043	#N/A	#N/A	-3.17235	1.44935	0.000134945	0.00154083
ENSBTAG00000002336	REST corepressor 1 [Source:VGNC Symbol;Acc:VGNC:33834]	RCOR1	2.33863	2.13711	0.000185093	0.00211111			ENSBTAG00000007932	#N/A	#N/A	2.27055	1.77613	0.000135205	0.00154171
ENSBTAG00000020485	arrestin beta 1 [Source:VGNC Symbol;Acc:VGNC:26169]	ARRB1	-2.91149	1.28229	0.000185653	0.00211519			ENSBTAG00000019193	SET domain containing 5 [Source:VGNC Symbol;Acc:VGNC:52826]	SETD5	1.22924	5.83004	0.000135318	0.00154171
ENSBTAG00000002935	transmembrane protein 248 [Source:VGNC Symbol;Acc:VGNC:36057]	TMEM248	-1.22539	4.89772	0.000186243	0.00211932			ENSBTAG00000010582	bromodomain containing 3 [Source:VGNC Symbol;Acc:VGNC:26558]	BRD3	1.88471	4.92499	0.000137544	0.00156409
ENSBTAG00000011962	phospholipase A2 group III [Source:VGNC Symbol;Acc:VGNC:32959]	PLA2G3	-5.32274	2.20092	0.000186424	0.00211932			ENSBTAG00000003072	acyl-CoA dehydrogenase very long chain [Source:VGNC Symbol;Acc:VGNC:50246]	ACADVL	-1.04539	7.28221	0.000137583	0.00156409
ENSBTAG00000005227	activating transcription factor 6 [Source:VGNC Symbol;Acc:VGNC:26244]	ATF6	2.46401	2.86111	0.000187083	0.0021245			ENSBTAG00000007878	Rho GTPase activating protein 22 [Source:VGNC Symbol;Acc:VGNC:26081]	ARHGAP22	3.195	1.69549	0.000138035	0.00156751
ENSBTAG00000019302	BCL2 apoptosis regulator [Source:VGNC Symbol;Acc:VGNC:26445]	BCL2	3.17849	1.31862	0.000188339	0.00213643			ENSBTAG00000010649	myocyte enhancer factor 2A [Source:VGNC Symbol;Acc:VGNC:31372]	MEF2A	1.35825	5.49188	0.000138654	0.00157282
ENSBTAG00000016005	protein phosphatase 3 catalytic subunit alpha [Source:VGNC Symbol;Acc:VGNC:33265]	PPP3CA	3.76163	0.562763	0.00018929	0.00214488			ENSBTAG00000006646	protein arginine methyltransferase 1 [Source:VGNC Symbol;Acc:VGNC:52239]	PRMT1	-1.24324	8.27799	0.000139978	0.00158611
ENSBTAG00000043970	chromosome 14 C8orf37 homolog [Source:VGNC Symbol;Acc:VGNC:52626]	C14H8orf37	3.05246	1.26152	0.000189513	0.00214507			ENSBTAG00000050973	0	0	2.09067	4.32779	0.000142223	0.0016098
ENSBTAG00000015438	ribosome binding protein 1 [Source:VGNC Symbol;Acc:VGNC:57021]	RRBP1	1.44133	5.10409	0.000190994	0.00215663			ENSBTAG00000006142	DEAH-box helicase 36 [Source:VGNC Symbol;Acc:VGNC:28054]	DHX36	1.22395	5.95273	0.000143201	0.0016191
ENSBTAG00000010178	protein tyrosine phosphatase receptor type D [Source:VGNC Symbol;Acc:VGNC:33548]	PTPRD	3.79326	1.1151	0.00019107	0.00215663			ENSBTAG00000017108	OTU deubiquitinase 3 [Source:VGNC Symbol;Acc:VGNC:32494]	OTUD3	1.97237	2.34487	0.000145616	0.00164462
ENSBTAG00000019807	collagen type XXVII alpha 1 chain [Source:VGNC Symbol;Acc:VGNC:56941]	COL27A1	1.30368	4.86692	0.000191157	0.00215663			ENSBTAG00000008121	R-spondin 3 [Source:NCBI gene (formerly Entrezgene);Acc:534650]	RSPO3	1.93215	7.43999	0.000147378	0.00166272
ENSBTAG00000039117	TOG array regulator of axonemal microtubules 1 [Source:VGNC Symbol;Acc:VGNC:36214]	TOGARAM1	1.97348	3.5303	0.000192394	0.00216617			ENSBTAG00000048903	prion protein [Source:NCBI gene (formerly Entrezgene);Acc:281427]	PRNP	1.54802	2.79233	0.000148161	0.00166893
ENSBTAG00000005987	WD repeat domain 33 [Source:VGNC Symbol;Acc:VGNC:36892]	WDR33	1.29375	4.96951	0.000192419	0.00216617			ENSBTAG00000019588	#N/A	#N/A	-3.70761	1.49662	0.00014825	0.00166893
ENSBTAG00000020012	cell division cycle 5 like [Source:VGNC Symbol;Acc:VGNC:27080]	CDC5L	1.01022	7.05149	0.000192635	0.00216626			ENSBTAG00000032711	#N/A	#N/A	6.05225	0.731877	0.000148928	0.00167475
ENSBTAG00000021651	ubiquinol-cytochrome c reductase core protein 2 [Source:VGNC Symbol;Acc:VGNC:36696]	UQCRC2	-0.998312	6.30638	0.000193403	0.00217255			ENSBTAG00000017682	tet methylcytosine dioxygenase 2 [Source:VGNC Symbol;Acc:VGNC:35757]	TET2	2.48183	2.74325	0.000150409	0.00168958
ENSBTAG00000023417	RuvB like AAA ATPase 2 [Source:VGNC Symbol;Acc:VGNC:34224]	RUVBL2	-1.30166	4.93225	0.000193826	0.00217495			ENSBTAG00000022150	matrix remodeling associated 5 [Source:VGNC Symbol;Acc:VGNC:31774]	MXRA5	2.17756	2.56002	0.000150646	0.00169043
ENSBTAG00000023172	intersectin 2 [Source:VGNC Symbol;Acc:VGNC:30353]	ITSN2	1.22778	5.27099	0.000194318	0.00217812			ENSBTAG00000011087	AT-rich interaction domain 2 [Source:VGNC Symbol;Acc:VGNC:26125]	ARID2	1.94425	2.61473	0.000150923	0.00169065
ENSBTAG00000015169	UBX domain protein 4 [Source:VGNC Symbol;Acc:VGNC:36627]	UBXN4	1.16378	7.05933	0.000195544	0.00218796			ENSBTAG00000021151	myosin heavy chain 10 [Source:VGNC Symbol;Acc:VGNC:31794]	MYH10	2.11452	8.95479	0.000150992	0.00169065
ENSBTAG00000019136	STIP1 homology and U-box containing protein 1 [Source:VGNC Symbol;Acc:VGNC:58615]	STUB1	-1.19862	7.01449	0.000195616	0.00218796			ENSBTAG00000012849	collagen type IV alpha 1 chain [Source:VGNC Symbol;Acc:VGNC:50081]	COL4A1	1.49081	7.55995	0.000152916	0.00171036
ENSBTAG00000020221	Wnt family member 5A [Source:VGNC Symbol;Acc:VGNC:36960]	WNT5A	-1.62228	4.10891	0.000196106	0.00219015			ENSBTAG00000004170	#N/A	#N/A	-2.40651	3.37736	0.000153738	0.0017151
ENSBTAG00000010341	PWWP domain containing 2A [Source:VGNC Symbol;Acc:VGNC:55301]	PWWP2A	2.02234	3.17857	0.000196234	0.00219015			ENSBTAG00000005603	C-X-C motif chemokine ligand 11 [Source:VGNC Symbol;Acc:VGNC:27847]	CXCL11	-6.72283	1.39955	0.000153802	0.0017151
ENSBTAG00000017540	family with sequence similarity 13 member C [Source:VGNC Symbol;Acc:VGNC:28732]	FAM13C	2.438	2.42153	0.000197057	0.00219594			ENSBTAG00000012095	gem nuclear organelle associated protein 5 [Source:VGNC Symbol;Acc:VGNC:29318]	GEMIN5	2.37087	2.70182	0.000153835	0.0017151
ENSBTAG00000053044	CDC42 effector protein 4 [Source:NCBI gene (formerly Entrezgene);Acc:540152]	CDC42EP4	-1.19534	5.44117	0.000197174	0.00219594			ENSBTAG00000002487	ubiquitin protein ligase E3A [Source:VGNC Symbol;Acc:VGNC:36599]	UBE3A	1.00906	7.19919	0.000155224	0.00172873
ENSBTAG00000014588	ribosomal L1 domain containing 1 [Source:VGNC Symbol;Acc:VGNC:34180]	RSL1D1	-1.10994	7.14519	0.000200923	0.0022353			ENSBTAG00000019630	ral guanine nucleotide dissociation stimulator like 1 [Source:VGNC Symbol;Acc:VGNC:33903]	RGL1	1.7572	3.16197	0.000155985	0.00173423
ENSBTAG00000017919	CCR4-NOT transcription complex subunit 4 [Source:VGNC Symbol;Acc:VGNC:27519]	CNOT4	2.14361	2.41506	0.00020234	0.00224715			ENSBTAG00000003580	pleckstrin and Sec7 domain containing [Source:NCBI gene (formerly Entrezgene);Acc:523124]	PSD	-1.79868	5.12359	0.000156051	0.00173423
ENSBTAG00000006748	Dmx like 1 [Source:VGNC Symbol;Acc:VGNC:28117]	DMXL1	2.49388	1.17009	0.000202452	0.00224715			ENSBTAG00000023182	WNK lysine deficient protein kinase 3 [Source:VGNC Symbol;Acc:VGNC:36951]	WNK3	3.35686	1.58154	0.00015728	0.00174475
ENSBTAG00000012357	vacuolar protein sorting 13 homolog B [Source:NCBI gene (formerly Entrezgene);Acc:512656]	VPS13B	1.63573	2.68637	0.000202793	0.00224715			ENSBTAG00000032548	syntabulin [Source:VGNC Symbol;Acc:VGNC:35503]	SYBU	2.89611	2.18545	0.000157333	0.00174475
ENSBTAG00000012922	PHD finger protein 2 [Source:VGNC Symbol;Acc:VGNC:32818]	PHF2	3.13628	1.99815	0.000203008	0.00224715			ENSBTAG00000051340	0	0	4.55841	0.936222	0.000159108	0.00176256
ENSBTAG00000005788	VANGL planar cell polarity protein 1 [Source:VGNC Symbol;Acc:VGNC:36761]	VANGL1	1.68455	2.56741	0.000203069	0.00224715			ENSBTAG00000012090	alpha-galactosyltransferase 1 (glycoprotein) [Source:NCBI gene (formerly Entrezgene);Acc:281780]	GGTA1	1.43167	5.17406	0.000159298	0.00176279
ENSBTAG00000022890	myelin basic protein [Source:VGNC Symbol;Acc:VGNC:54450]	MBP	2.71904	1.23122	0.000203434	0.00224876			ENSBTAG00000032223	component of oligomeric golgi complex 7 [Source:VGNC Symbol;Acc:VGNC:27551]	COG7	-1.36263	4.59502	0.000159654	0.00176485
ENSBTAG00000004832	kinesin family member 21A [Source:VGNC Symbol;Acc:VGNC:30595]	KIF21A	1.14703	5.47452	0.000203743	0.00224876			ENSBTAG00000015818	interstitial collagenase-like [Source:NCBI gene (formerly Entrezgene);Acc:112441463]	0	-3.57483	4.92486	0.000159843	0.00176506
ENSBTAG00000005984	dishevelled associated activator of morphogenesis 1 [Source:VGNC Symbol;Acc:VGNC:27862]	DAAM1	1.07175	6.23203	0.000203863	0.00224876			ENSBTAG00000003152	putative ISG12(a) protein [Source:NCBI gene (formerly Entrezgene);Acc:507138]	IFI27	3.29407	6.03346	0.000162143	0.00178856
ENSBTAG00000001403	protein kinase C iota [Source:VGNC Symbol;Acc:VGNC:33333]	PRKCI	1.02933	6.98721	0.000205243	0.00226159			ENSBTAG00000016486	sorbin and SH3 domain containing 2 [Source:HGNC Symbol;Acc:HGNC:24098]	SORBS2	2.55499	4.41666	0.000162527	0.0017909
ENSBTAG00000021963	SLAIN motif family member 2 [Source:VGNC Symbol;Acc:VGNC:34652]	SLAIN2	1.38713	4.85078	0.00020648	0.00226925			ENSBTAG00000047132	0	0	-1.51287	4.36958	0.000163717	0.00180103
ENSBTAG00000000742	angiomotin like 2 [Source:VGNC Symbol;Acc:VGNC:25872]	AMOTL2	1.18746	7.6116	0.000206497	0.00226925			ENSBTAG00000016388	solute carrier organic anion transporter family member 4A1 [Source:VGNC Symbol;Acc:VGNC:34954]	SLCO4A1	-2.42869	2.14989	0.000163793	0.00180103
ENSBTAG00000010976	KN motif and ankyrin repeat domains 1 [Source:VGNC Symbol;Acc:VGNC:56976]	KANK1	2.89468	1.43796	0.000206593	0.00226925			ENSBTAG00000044032	lysine demethylase 2A [Source:VGNC Symbol;Acc:VGNC:56269]	KDM2A	1.26376	6.07614	0.000164188	0.00180346
ENSBTAG00000006021	centrosomal protein 250 [Source:VGNC Symbol;Acc:VGNC:27200]	CEP250	3.31278	1.44564	0.000207006	0.00227139			ENSBTAG00000005092	receptor tyrosine kinase like orphan receptor 2 [Source:VGNC Symbol;Acc:VGNC:34087]	ROR2	-5.63495	1.96644	0.000166207	0.00182372
ENSBTAG00000016373	tetratricopeptide repeat domain 26 [Source:VGNC Symbol;Acc:VGNC:36465]	TTC26	1.49208	3.19197	0.000207472	0.0022733			ENSBTAG00000051745	leucine zipper and CTNNBIP1 domain containing [Source:NCBI gene (formerly Entrezgene);Acc:104974441]	LZIC	1.49796	3.17549	0.000167696	0.00183811
ENSBTAG00000003763	myosin VC [Source:VGNC Symbol;Acc:VGNC:31828]	MYO5C	2.90889	1.96766	0.000207617	0.0022733			ENSBTAG00000038116	0	0	2.38625	2.20123	0.000171013	0.00187211
ENSBTAG00000008484	transmembrane protein 161B [Source:VGNC Symbol;Acc:VGNC:35987]	TMEM161B	1.19636	5.63415	0.000208125	0.00227597			ENSBTAG00000010414	#N/A	#N/A	1.90106	2.80826	0.000171325	0.00187211
ENSBTAG00000021133	teneurin transmembrane protein 3 [Source:VGNC Symbol;Acc:VGNC:35743]	TENM3	2.22627	3.01363	0.000208299	0.00227597			ENSBTAG00000015920	transmembrane protein 147 [Source:VGNC Symbol;Acc:VGNC:35978]	TMEM147	-1.04548	8.28078	0.000171337	0.00187211
ENSBTAG00000004316	biorientation of chromosomes in cell division 1 like 1 [Source:VGNC Symbol;Acc:VGNC:26537]	BOD1L1	1.21549	7.21933	0.000210201	0.00229434			ENSBTAG00000009278	MSL complex subunit 3 [Source:NCBI gene (formerly Entrezgene);Acc:515220]	MSL3	1.0564	6.15001	0.00017369	0.00189583
ENSBTAG00000012849	collagen type IV alpha 1 chain [Source:VGNC Symbol;Acc:VGNC:50081]	COL4A1	1.45047	7.55995	0.000211907	0.00231054			ENSBTAG00000009396	exonuclease 1 [Source:VGNC Symbol;Acc:VGNC:28642]	EXO1	1.40217	4.34502	0.000175	0.00190813
ENSBTAG00000009263	major facilitator superfamily domain containing 1 [Source:VGNC Symbol;Acc:VGNC:31431]	MFSD1	1.81607	3.78783	0.000214744	0.00233902			ENSBTAG00000012751	BTB domain containing 6 [Source:VGNC Symbol;Acc:VGNC:26591]	BTBD6	-1.16722	6.77245	0.000176292	0.0019202
ENSBTAG00000004888	#N/A	#N/A	2.77837	2.2769	0.000216156	0.00235194			ENSBTAG00000006708	ariadne RBR E3 ubiquitin protein ligase 1 [Source:VGNC Symbol;Acc:VGNC:26133]	ARIH1	1.14093	6.39228	0.000182332	0.0019831
ENSBTAG00000001393	metal response element binding transcription factor 2 [Source:VGNC Symbol;Acc:VGNC:31723]	MTF2	1.30986	4.73954	0.000216647	0.00235482			ENSBTAG00000002191	ribosomal RNA processing 12 homolog [Source:VGNC Symbol;Acc:VGNC:34169]	RRP12	-1.3672	5.29405	0.000182499	0.0019831
ENSBTAG00000001887	signal transducing adaptor molecule 2 [Source:VGNC Symbol;Acc:VGNC:97314]	STAM2	1.41367	4.59849	0.000218176	0.00236671			ENSBTAG00000008632	bolA family member 2B [Source:NCBI gene (formerly Entrezgene);Acc:614731]	0	-1.34665	5.71732	0.000182639	0.0019831
ENSBTAG00000016637	WW domain binding protein 4 [Source:VGNC Symbol;Acc:VGNC:36874]	WBP4	1.0615	7.26161	0.000218196	0.00236671			ENSBTAG00000017517	zinc finger protein 236 [Source:VGNC Symbol;Acc:VGNC:37231]	ZNF236	2.39699	1.40753	0.000183375	0.00198901
ENSBTAG00000050426	multivesicular body subunit 12B [Source:NCBI gene (formerly Entrezgene);Acc:617416]	MVB12B	1.41262	4.02787	0.000218882	0.00237168			ENSBTAG00000000037	CWC27 spliceosome associated cyclophilin [Source:VGNC Symbol;Acc:VGNC:27843]	CWC27	1.14469	5.16886	0.000183776	0.00199129
ENSBTAG00000017352	zinc finger CCCH-type containing 11A [Source:NCBI gene (formerly Entrezgene);Acc:529699]	ZC3H11A	1.83356	5.74828	0.000220453	0.00238621			ENSBTAG00000013018	adenosine monophosphate deaminase 2 [Source:VGNC Symbol;Acc:VGNC:25874]	AMPD2	-1.30623	5.00855	0.000184124	0.00199298
ENSBTAG00000032148	transmembrane protein 117 [Source:VGNC Symbol;Acc:VGNC:35954]	TMEM117	2.84068	1.03953	0.000221212	0.00239194			ENSBTAG00000017354	membrane palmitoylated protein 7 [Source:VGNC Symbol;Acc:VGNC:31586]	MPP7	2.65754	1.2184	0.000186555	0.0020172
ENSBTAG00000054797	0	0	1.46525	3.69538	0.000222252	0.00240069			ENSBTAG00000006532	CDK5 regulatory subunit associated protein 2 [Source:VGNC Symbol;Acc:VGNC:27131]	CDK5RAP2	1.75614	4.4782	0.000190841	0.0020614
ENSBTAG00000005990	sphingosine-1-phosphate receptor 1 [Source:VGNC Symbol;Acc:VGNC:34252]	S1PR1	3.12052	1.17545	0.000225389	0.00243204			ENSBTAG00000047223	GNAS complex locus [Source:NCBI gene (formerly Entrezgene);Acc:281793]	GNAS	1.33104	3.80744	0.000191055	0.00206157
ENSBTAG00000044441	#N/A	#N/A	2.908	1.68387	0.000226636	0.00244297			ENSBTAG00000007608	base methyltransferase of 25S rRNA 2 homolog [Source:VGNC Symbol;Acc:VGNC:26528]	BMT2	2.49465	2.48545	0.000191339	0.00206249
ENSBTAG00000010582	bromodomain containing 3 [Source:VGNC Symbol;Acc:VGNC:26558]	BRD3	1.79283	4.92499	0.000228506	0.00246058			ENSBTAG00000002935	transmembrane protein 248 [Source:VGNC Symbol;Acc:VGNC:36057]	TMEM248	-1.20807	4.89772	0.000191555	0.00206269
ENSBTAG00000018908	glucose-fructose oxidoreductase domain containing 2 [Source:VGNC Symbol;Acc:VGNC:29329]	GFOD2	-1.34727	4.01176	0.000229925	0.0024733			ENSBTAG00000051412	hemoglobin, alpha 2 [Source:NCBI gene (formerly Entrezgene);Acc:512439]	HBA	-1.77371	2.80954	0.000191795	0.00206314
ENSBTAG00000019588	#N/A	#N/A	-2.80266	1.49662	0.00023017	0.00247337			ENSBTAG00000008222	eukaryotic elongation factor 2 lysine methyltransferase [Source:NCBI gene (formerly Entrezgene);Acc:531984]	EEF2KMT	-1.72471	2.882	0.000192221	0.00206558
ENSBTAG00000020173	inositol polyphosphate-5-phosphatase D [Source:VGNC Symbol;Acc:VGNC:30212]	INPP5D	-2.55415	2.14373	0.000233005	0.00250126			ENSBTAG00000054750	0	0	2.76659	0.629333	0.000192552	0.002067
ENSBTAG00000017339	RUNX1 partner transcriptional co-repressor 1 [Source:VGNC Symbol;Acc:VGNC:55756]	RUNX1T1	1.50869	5.65124	0.000235861	0.00252709			ENSBTAG00000008078	tripartite motif containing 59 [Source:VGNC Symbol;Acc:VGNC:36344]	TRIM59	2.29044	2.46121	0.000196107	0.002103
ENSBTAG00000013270	tetratricopeptide repeat domain 19 [Source:VGNC Symbol;Acc:VGNC:36458]	TTC19	3.26796	0.957302	0.000235898	0.00252709			ENSBTAG00000004216	mitogen-activated protein kinase kinase kinase 2 [Source:VGNC Symbol;Acc:VGNC:31195]	MAP3K2	3.56345	0.920141	0.000196596	0.00210607
ENSBTAG00000005868	heme binding protein 1 [Source:NCBI gene (formerly Entrezgene);Acc:533227]	HEBP1	-1.23472	5.12418	0.000238984	0.00255752			ENSBTAG00000016703	cell division cycle 73 [Source:VGNC Symbol;Acc:VGNC:27083]	CDC73	1.35657	4.69156	0.000198115	0.00212016
ENSBTAG00000035615	UPF3B regulator of nonsense mediated mRNA decay [Source:VGNC Symbol;Acc:VGNC:36683]	UPF3B	1.01484	6.41326	0.000239339	0.00255869			ENSBTAG00000016547	centrosomal protein 57 [Source:VGNC Symbol;Acc:VGNC:27207]	CEP57	1.30633	5.3811	0.000199625	0.00213205
ENSBTAG00000006486	tRNA splicing endonuclease subunit 34 [Source:VGNC Symbol;Acc:VGNC:36411]	TSEN34	-1.21419	6.50873	0.000240488	0.00256834			ENSBTAG00000021903	KIAA0319 [Source:VGNC Symbol;Acc:VGNC:30548]	KIAA0319	6.21796	0.615464	0.000199813	0.00213205
ENSBTAG00000048432	BTB domain containing 3 [Source:NCBI gene (formerly Entrezgene);Acc:513420]	BTBD3	2.68694	1.91924	0.000243057	0.0025931			ENSBTAG00000018498	polyglutamine binding protein 1 [Source:VGNC Symbol;Acc:VGNC:33280]	PQBP1	3.84464	0.880119	0.000199841	0.00213205
ENSBTAG00000006646	protein arginine methyltransferase 1 [Source:VGNC Symbol;Acc:VGNC:52239]	PRMT1	-1.20033	8.27799	0.000244371	0.00260423			ENSBTAG00000015950	isochorismatase domain containing 2 [Source:VGNC Symbol;Acc:VGNC:30302]	ISOC2	-1.86618	3.33429	0.000200101	0.00213263
ENSBTAG00000013621	dpy-19 like 4 [Source:VGNC Symbol;Acc:VGNC:49549]	DPY19L4	2.08747	2.53392	0.0002446	0.00260423			ENSBTAG00000014906	versican [Source:VGNC Symbol;Acc:VGNC:36778]	VCAN	2.4613	4.1477	0.000200491	0.0021346
ENSBTAG00000001178	ubiquitin specific peptidase like 1 [Source:VGNC Symbol;Acc:VGNC:36740]	USPL1	2.21958	1.60307	0.000244923	0.002605			ENSBTAG00000050155	serpin peptidase inhibitor, clade B (ovalbumin), member 6 [Source:NCBI gene (formerly Entrezgene);Acc:286854]	SERPINB6	-1.17504	8.11364	0.00020126	0.0021406
ENSBTAG00000025622	DEF6 guanine nucleotide exchange factor [Source:VGNC Symbol;Acc:VGNC:27986]	DEF6	-5.4311	1.83044	0.000247681	0.00263165			ENSBTAG00000020421	SPT16 homolog, facilitates chromatin remodeling subunit [Source:VGNC Symbol;Acc:VGNC:35478]	SUPT16H	1.16271	7.12786	0.000202402	0.00215055
ENSBTAG00000050848	zinc finger CCHC-type containing 2 [Source:NCBI gene (formerly Entrezgene);Acc:787099]	ZCCHC2	2.76814	1.60184	0.000248739	0.00264018			ENSBTAG00000010236	cell death inducing DFFA like effector b [Source:VGNC Symbol;Acc:VGNC:27364]	CIDEB	-1.95982	2.36164	0.00020374	0.00216256
ENSBTAG00000032982	telomeric repeat binding factor 1 [Source:VGNC Symbol;Acc:VGNC:35749]	TERF1	1.27435	6.05332	0.000250232	0.00265333			ENSBTAG00000003338	leucine rich repeat and coiled-coil centrosomal protein 1 [Source:VGNC Symbol;Acc:VGNC:52802]	LRRCC1	1.25009	5.50732	0.000204319	0.00216511
ENSBTAG00000014091	Rho guanine nucleotide exchange factor 3 [Source:VGNC Symbol;Acc:VGNC:26115]	ARHGEF3	1.75901	2.28174	0.000251751	0.00266671			ENSBTAG00000018045	solute carrier family 12 member 4 [Source:VGNC Symbol;Acc:VGNC:34667]	SLC12A4	-1.11264	6.54849	0.000204529	0.00216511
ENSBTAG00000007442	A-kinase anchoring protein 9 [Source:VGNC Symbol;Acc:VGNC:25791]	AKAP9	1.2354	7.18765	0.000252396	0.00267083			ENSBTAG00000008406	three prime repair exonuclease 1 [Source:VGNC Symbol;Acc:VGNC:36303]	TREX1	-1.14801	4.89587	0.00020462	0.00216511
ENSBTAG00000000586	ciliogenesis and planar polarity effector 1 [Source:VGNC Symbol;Acc:VGNC:59329]	CPLANE1	1.3545	4.28489	0.000253418	0.00267892			ENSBTAG00000019707	GATA binding protein 2 [Source:VGNC Symbol;Acc:VGNC:29266]	GATA2	1.34928	4.99799	0.000204813	0.00216511
ENSBTAG00000014724	eukaryotic translation initiation factor 4A2 [Source:VGNC Symbol;Acc:VGNC:28405]	EIF4A2	1.55763	4.1047	0.000255203	0.00269505			ENSBTAG00000047206	#N/A	#N/A	3.42525	1.34718	0.000205448	0.00216962
ENSBTAG00000010169	SUN domain containing ossification factor [Source:VGNC Symbol;Acc:VGNC:35459]	SUCO	1.04193	5.70025	0.000255659	0.00269713			ENSBTAG00000021911	protein tyrosine phosphatase receptor type G [Source:VGNC Symbol;Acc:VGNC:33551]	PTPRG	2.09853	2.82867	0.000206527	0.0021788
ENSBTAG00000046612	zinc finger protein 292 [Source:VGNC Symbol;Acc:VGNC:37239]	ZNF292	1.3762	4.64162	0.000257915	0.00271817			ENSBTAG00000016367	RNA binding motif protein 18 [Source:VGNC Symbol;Acc:VGNC:33789]	RBM18	1.21241	5.27112	0.000207756	0.00218955
ENSBTAG00000033662	NCK associated protein 1 [Source:VGNC Symbol;Acc:VGNC:31915]	NCKAP1	2.13559	2.7338	0.000258922	0.00272602			ENSBTAG00000005198	fibroblast growth factor 1 [Source:VGNC Symbol;Acc:VGNC:28970]	FGF1	-1.75855	3.12641	0.000208239	0.00219241
ENSBTAG00000005108	slit guidance ligand 2 [Source:VGNC Symbol;Acc:VGNC:34960]	SLIT2	2.37741	1.73726	0.000259201	0.0027262			ENSBTAG00000017840	bromodomain adjacent to zinc finger domain 2A [Source:VGNC Symbol;Acc:VGNC:26430]	BAZ2A	1.09957	6.29227	0.000211245	0.00222181
ENSBTAG00000002734	eukaryotic translation initiation factor 3 subunit G [Source:VGNC Symbol;Acc:VGNC:28397]	EIF3G	-1.00208	8.41793	0.000260681	0.002739			ENSBTAG00000014707	ISG15 ubiquitin like modifier [Source:VGNC Symbol;Acc:VGNC:30293]	ISG15	2.25229	2.33524	0.000215098	0.00226005
ENSBTAG00000023279	NEDD4 binding protein 2 like 2 [Source:VGNC Symbol;Acc:VGNC:53827]	N4BP2L2	1.25444	4.57075	0.000261453	0.00274158			ENSBTAG00000001788	podoplanin [Source:VGNC Symbol;Acc:VGNC:50142]	PDPN	-1.13236	7.63583	0.000215842	0.00226558
ENSBTAG00000000053	#N/A	#N/A	6.40005	0.77549	0.000261455	0.00274158			ENSBTAG00000045822	chromosome 15 C11orf96 homolog [Source:NCBI gene (formerly Entrezgene);Acc:100270684]	C15H11orf96	-1.68448	4.28898	0.000217122	0.00227672
ENSBTAG00000021575	bromodomain containing 7 [Source:VGNC Symbol;Acc:VGNC:26560]	BRD7	1.22665	6.53659	0.000261864	0.00274217			ENSBTAG00000032455	#N/A	#N/A	2.10387	3.37287	0.000218288	0.00228664
ENSBTAG00000000175	NEDD4 binding protein 2 [Source:VGNC Symbol;Acc:VGNC:53766]	N4BP2	1.56175	3.41029	0.000262037	0.00274217			ENSBTAG00000025634	formin 1 [Source:NCBI gene (formerly Entrezgene);Acc:786165]	FMN1	2.58323	1.46868	0.000220457	0.00230703
ENSBTAG00000019309	0	0	2.22205	2.29314	0.000262716	0.00274407			ENSBTAG00000019309	0	0	2.2509	2.29314	0.000220742	0.00230769
ENSBTAG00000021726	CWC22 spliceosome associated protein homolog [Source:VGNC Symbol;Acc:VGNC:27841]	CWC22	1.29431	4.91284	0.000262747	0.00274407			ENSBTAG00000012168	RAN binding protein 6 [Source:VGNC Symbol;Acc:VGNC:50254]	RANBP6	2.50435	1.4273	0.000221202	0.00231018
ENSBTAG00000009637	solute carrier family 12 member 2 [Source:VGNC Symbol;Acc:VGNC:34665]	SLC12A2	1.45703	3.58124	0.000263692	0.00275117			ENSBTAG00000026283	aspartate beta-hydroxylase [Source:VGNC Symbol;Acc:VGNC:26219]	ASPH	1.6703	2.78881	0.000221567	0.00231168
ENSBTAG00000002215	glutamine-fructose-6-phosphate transaminase 2 [Source:VGNC Symbol;Acc:VGNC:29331]	GFPT2	-1.02897	6.65381	0.000264562	0.00275731			ENSBTAG00000019136	STIP1 homology and U-box containing protein 1 [Source:VGNC Symbol;Acc:VGNC:58615]	STUB1	-1.18479	7.01449	0.000223867	0.00233333
ENSBTAG00000051958	cytochrome b5 domain containing 1 [Source:NCBI gene (formerly Entrezgene);Acc:507171]	CYB5D1	-1.37755	3.73482	0.000264834	0.00275731			ENSBTAG00000002086	pre-mRNA processing factor 4B [Source:VGNC Symbol;Acc:VGNC:33381]	PRPF4B	1.30911	7.33252	0.000225733	0.00235042
ENSBTAG00000002352	golgi associated, gamma adaptin ear containing, ARF binding protein 2 [Source:VGNC Symbol;Acc:VGNC:29336]	GGA2	-1.17193	5.23322	0.000265119	0.00275731			ENSBTAG00000029802	#N/A	#N/A	2.86727	0.919117	0.000230867	0.00240148
ENSBTAG00000015053	cofilin 2 [Source:VGNC Symbol;Acc:VGNC:27254]	CFL2	1.05581	6.99079	0.00026534	0.00275731			ENSBTAG00000054135	0	0	-1.68912	4.10333	0.000231908	0.00240768
ENSBTAG00000032637	exocyst complex component 1 [Source:VGNC Symbol;Acc:VGNC:28643]	EXOC1	1.15827	4.82211	0.00026656	0.00276469			ENSBTAG00000049368	0	0	1.91884	2.90637	0.000232149	0.00240768
ENSBTAG00000008121	R-spondin 3 [Source:NCBI gene (formerly Entrezgene);Acc:534650]	RSPO3	1.82993	7.43999	0.000266582	0.00276469			ENSBTAG00000006676	fin bud initiation factor homolog [Source:VGNC Symbol;Acc:VGNC:56527]	FIBIN	-1.5038	4.47465	0.000232158	0.00240768
ENSBTAG00000000752	shugoshin 1 [Source:VGNC Symbol;Acc:VGNC:34545]	SGO1	1.17779	5.14527	0.000267062	0.00276691			ENSBTAG00000054865	0	0	1.02477	7.6337	0.00023454	0.00242997
ENSBTAG00000018227	solute carrier family 4 member 7 [Source:VGNC Symbol;Acc:VGNC:34896]	SLC4A7	1.30915	4.25425	0.00026764	0.00276769			ENSBTAG00000014099	YTH domain containing 2 [Source:VGNC Symbol;Acc:VGNC:37040]	YTHDC2	1.72755	3.54625	0.000235267	0.00243042
ENSBTAG00000033190	phosphoglucomutase 5 [Source:VGNC Symbol;Acc:VGNC:32797]	PGM5	1.90502	5.26506	0.000267762	0.00276769			ENSBTAG00000013412	nuclear factor of activated T cells 5 [Source:VGNC Symbol;Acc:VGNC:32029]	NFAT5	2.40306	1.39582	0.00023538	0.00243042
ENSBTAG00000012322	inka box actin regulator 1 [Source:VGNC Symbol;Acc:VGNC:28790]	INKA1	-2.41372	2.00133	0.000267935	0.00276769			ENSBTAG00000004564	muscleblind like splicing regulator 1 [Source:VGNC Symbol;Acc:VGNC:31283]	MBNL1	1.43881	3.46165	0.000235385	0.00243042
ENSBTAG00000006718	nuclear VCP like [Source:VGNC Symbol;Acc:VGNC:32372]	NVL	1.44604	4.50958	0.000269863	0.00278484			ENSBTAG00000004171	gephyrin [Source:VGNC Symbol;Acc:VGNC:54436]	GPHN	2.05098	1.56574	0.000235541	0.00243042
ENSBTAG00000017969	carbonic anhydrase 4 [Source:VGNC Symbol;Acc:VGNC:26654]	CA4	-1.29733	4.7639	0.000270954	0.00279332			ENSBTAG00000003345	FAT atypical cadherin 4 [Source:VGNC Symbol;Acc:VGNC:28877]	FAT4	2.72044	0.974921	0.000235752	0.00243042
ENSBTAG00000006489	myosin VA [Source:VGNC Symbol;Acc:VGNC:31826]	MYO5A	1.1997	5.50138	0.000273907	0.00282097			ENSBTAG00000000838	coiled-coil domain containing 88C [Source:VGNC Symbol;Acc:VGNC:55038]	CCDC88C	2.09939	2.68765	0.000239853	0.00247025
ENSBTAG00000018655	myeloid derived growth factor [Source:VGNC Symbol;Acc:VGNC:31790]	MYDGF	-1.11704	6.93796	0.00027478	0.00282716			ENSBTAG00000013004	inter-alpha-trypsin inhibitor heavy chain 5 [Source:VGNC Symbol;Acc:VGNC:30337]	ITIH5	-3.78608	2.53033	0.000244017	0.00251065
ENSBTAG00000012142	RAD18 E3 ubiquitin protein ligase [Source:VGNC Symbol;Acc:VGNC:33679]	RAD18	1.35248	3.49022	0.000275291	0.00282962			ENSBTAG00000053105	transmembrane protein 263 [Source:NCBI gene (formerly Entrezgene);Acc:539347]	TMEM263	3.0421	2.72274	0.000249333	0.00256281
ENSBTAG00000012434	ecto-NOX disulfide-thiol exchanger 1 [Source:VGNC Symbol;Acc:VGNC:28502]	ENOX1	2.6292	2.70822	0.000276193	0.00283608			ENSBTAG00000007490	sulfatase 2 [Source:VGNC Symbol;Acc:VGNC:35466]	SULF2	-1.62883	5.2099	0.000250234	0.00256953
ENSBTAG00000020127	#N/A	#N/A	2.69946	1.45128	0.000277852	0.00285031			ENSBTAG00000017452	RCAN family member 3 [Source:VGNC Symbol;Acc:VGNC:33822]	RCAN3	1.60256	3.4086	0.000251	0.00257274
ENSBTAG00000005116	FKBP prolyl isomerase 15 [Source:VGNC Symbol;Acc:VGNC:29020]	FKBP15	2.22666	2.46928	0.000280585	0.00287551			ENSBTAG00000023867	ring finger and CCCH-type domains 2 [Source:VGNC Symbol;Acc:VGNC:33819]	RC3H2	2.84723	1.78194	0.000251041	0.00257274
ENSBTAG00000019150	phospholipase D family member 3 [Source:VGNC Symbol;Acc:VGNC:32997]	PLD3	-1.06163	6.8086	0.000283014	0.00289627			ENSBTAG00000019302	BCL2 apoptosis regulator [Source:VGNC Symbol;Acc:VGNC:26445]	BCL2	3.23633	1.31862	0.000251481	0.00257471
ENSBTAG00000039172	RAB GTPase activating protein 1 [Source:NCBI gene (formerly Entrezgene);Acc:519260]	RABGAP1	2.1807	2.98115	0.000283168	0.00289627			ENSBTAG00000011597	PDS5 cohesin associated factor B [Source:VGNC Symbol;Acc:VGNC:32718]	PDS5B	1.28311	5.05891	0.000252016	0.00257765
ENSBTAG00000000460	synaptotagmin like 2 [Source:NCBI gene (formerly Entrezgene);Acc:614406]	SYTL2	1.78302	3.32056	0.000284598	0.00290804			ENSBTAG00000012409	periostin [Source:VGNC Symbol;Acc:VGNC:33171]	POSTN	-1.48855	5.91456	0.00025248	0.00257986
ENSBTAG00000020731	proline rich and Gla domain 4 [Source:VGNC Symbol;Acc:VGNC:33409]	PRRG4	3.26171	1.06523	0.000285412	0.00291273			ENSBTAG00000011200	zinc finger protein 644 [Source:VGNC Symbol;Acc:VGNC:37320]	ZNF644	1.49092	4.16467	0.000254331	0.00259622
ENSBTAG00000011352	#N/A	#N/A	2.49966	1.61052	0.000285617	0.00291273			ENSBTAG00000009020	cysteine rich transmembrane BMP regulator 1 [Source:VGNC Symbol;Acc:VGNC:27710]	CRIM1	1.74395	8.17927	0.000254869	0.00259899
ENSBTAG00000000037	CWC27 spliceosome associated cyclophilin [Source:VGNC Symbol;Acc:VGNC:27843]	CWC27	1.11919	5.16886	0.000286648	0.00292038			ENSBTAG00000014602	calmodulin binding transcription activator 1 [Source:VGNC Symbol;Acc:VGNC:26732]	CAMTA1	1.32228	3.46757	0.000255119	0.00259899
ENSBTAG00000011319	SAFB like transcription modulator [Source:VGNC Symbol;Acc:VGNC:34970]	SLTM	1.40229	6.97425	0.000287365	0.00292483			ENSBTAG00000017352	zinc finger CCCH-type containing 11A [Source:NCBI gene (formerly Entrezgene);Acc:529699]	ZC3H11A	1.80084	5.74828	0.000255352	0.00259899
ENSBTAG00000006138	semaphorin 3C [Source:VGNC Symbol;Acc:VGNC:34428]	SEMA3C	2.29966	1.99618	0.000292028	0.00296938			ENSBTAG00000020989	sushi domain containing 4 [Source:VGNC Symbol;Acc:VGNC:35489]	SUSD4	-3.3163	1.40112	0.000256622	0.00260937
ENSBTAG00000015267	N-sulfoglucosamine sulfohydrolase [Source:VGNC Symbol;Acc:VGNC:34549]	SGSH	-1.26724	4.6591	0.000292858	0.00297491			ENSBTAG00000021601	par-6 family cell polarity regulator beta [Source:VGNC Symbol;Acc:VGNC:32584]	PARD6B	1.76832	3.315	0.000261824	0.00265966
ENSBTAG00000020180	transmembrane p24 trafficking protein 5 [Source:VGNC Symbol;Acc:VGNC:35938]	TMED5	1.56409	2.83693	0.000293295	0.00297644			ENSBTAG00000004777	S100 calcium binding protein B [Source:VGNC Symbol;Acc:VGNC:34248]	S100B	1.60932	4.53529	0.000264131	0.00268048
ENSBTAG00000017280	complement C3 [Source:VGNC Symbol;Acc:VGNC:26638]	C3	-1.81382	6.8167	0.000295659	0.00299297			ENSBTAG00000004423	Rho GTPase activating protein 42 [Source:VGNC Symbol;Acc:VGNC:26096]	ARHGAP42	2.57208	1.45538	0.000265388	0.00269061
ENSBTAG00000004036	gap junction protein gamma 1 [Source:VGNC Symbol;Acc:VGNC:29382]	GJC1	1.3632	5.06439	0.000295984	0.00299297			ENSBTAG00000009637	solute carrier family 12 member 2 [Source:VGNC Symbol;Acc:VGNC:34665]	SLC12A2	1.46621	3.58124	0.000266448	0.00269733
ENSBTAG00000022007	SAM and HD domain containing deoxynucleoside triphosphate triphosphohydrolase 1 [Source:VGNC Symbol;Acc:VGNC:34277]	SAMHD1	2.23013	2.0712	0.00029606	0.00299297			ENSBTAG00000007074	zinc finger with KRAB and SCAN domains 8 [Source:NCBI gene (formerly Entrezgene);Acc:511794]	ZKSCAN8	2.19554	2.35756	0.000266731	0.00269733
ENSBTAG00000019746	coiled-coil domain containing 66 [Source:VGNC Symbol;Acc:VGNC:26909]	CCDC66	1.85184	3.10456	0.000296074	0.00299297			ENSBTAG00000021575	bromodomain containing 7 [Source:VGNC Symbol;Acc:VGNC:26560]	BRD7	1.22373	6.53659	0.000266963	0.00269733
ENSBTAG00000004999	retroelement silencing factor 1 [Source:VGNC Symbol;Acc:VGNC:30572]	RESF1	1.45831	5.1686	0.000297053	0.00299995			ENSBTAG00000000582	lymphocyte antigen 6 complex, locus G6E [Source:NCBI gene (formerly Entrezgene);Acc:512743]	LY6G6E	-1.80103	7.21727	0.000267088	0.00269733
ENSBTAG00000012135	La ribonucleoprotein 1B [Source:VGNC Symbol;Acc:VGNC:30791]	LARP1B	1.24973	5.59445	0.00029744	0.00300094			ENSBTAG00000012519	xanthine dehydrogenase [Source:VGNC Symbol;Acc:VGNC:36984]	XDH	-1.14448	6.3408	0.000267851	0.00270241
ENSBTAG00000013302	R3H domain containing 1 [Source:VGNC Symbol;Acc:VGNC:57358]	R3HDM1	1.61	4.47461	0.000297912	0.00300279			ENSBTAG00000030182	mitogen-activated protein kinase 11 [Source:VGNC Symbol;Acc:VGNC:31214]	MAPK11	-1.39871	4.18976	0.000268148	0.00270279
ENSBTAG00000050932	0	0	3.41779	0.698304	0.000300667	0.00302762			ENSBTAG00000004975	coiled-coil domain containing 191 [Source:VGNC Symbol;Acc:VGNC:26884]	CCDC191	1.54609	3.74715	0.000268526	0.00270398
ENSBTAG00000007483	unc-119 lipid binding chaperone B [Source:VGNC Symbol;Acc:VGNC:36663]	UNC119B	2.41295	1.39811	0.000301259	0.00303066			ENSBTAG00000005108	slit guidance ligand 2 [Source:VGNC Symbol;Acc:VGNC:34960]	SLIT2	2.25584	1.73726	0.000269184	0.00270798
ENSBTAG00000009638	protein arginine methyltransferase 7 [Source:VGNC Symbol;Acc:VGNC:33352]	PRMT7	-1.25742	6.13732	0.000302692	0.00304213			ENSBTAG00000020436	kinesin family member 27 [Source:VGNC Symbol;Acc:VGNC:30598]	KIF27	1.43764	3.86769	0.000269823	0.00271179
ENSBTAG00000051318	0	0	1.46763	5.61264	0.00030488	0.00306116			ENSBTAG00000021420	EPH receptor A7 [Source:VGNC Symbol;Acc:VGNC:28537]	EPHA7	1.96572	2.04794	0.000270464	0.0027156
ENSBTAG00000000540	ring finger protein 112 [Source:VGNC Symbol;Acc:VGNC:34011]	RNF112	-1.5979	3.78086	0.000306648	0.00307594			ENSBTAG00000016165	keratin 7 [Source:VGNC Symbol;Acc:VGNC:30734]	KRT7	-4.7884	1.64124	0.000274393	0.0027524
ENSBTAG00000021151	myosin heavy chain 10 [Source:VGNC Symbol;Acc:VGNC:31794]	MYH10	1.96081	8.95479	0.0003074	0.00308052			ENSBTAG00000008683	lactate dehydrogenase A [Source:NCBI gene (formerly Entrezgene);Acc:281274]	LDHA	-0.91888	8.27844	0.000275444	0.00276028
ENSBTAG00000003395	zinc finger RANBP2-type containing 1 [Source:VGNC Symbol;Acc:VGNC:37371]	ZRANB1	1.44574	4.11624	0.000307854	0.0030821			ENSBTAG00000007474	eukaryotic translation initiation factor 3 subunit B [Source:VGNC Symbol;Acc:VGNC:28393]	EIF3B	-1.10589	7.14608	0.000275898	0.00276217
ENSBTAG00000014088	muscleblind like splicing regulator 3 [Source:VGNC Symbol;Acc:VGNC:31285]	MBNL3	1.75383	2.73563	0.000308472	0.00308446			ENSBTAG00000005788	VANGL planar cell polarity protein 1 [Source:VGNC Symbol;Acc:VGNC:36761]	VANGL1	1.6557	2.56741	0.000277438	0.00277491
ENSBTAG00000003586	mannosidase alpha class 1A member 2 [Source:VGNC Symbol;Acc:VGNC:31162]	MAN1A2	1.13758	6.49409	0.000308684	0.00308446			ENSBTAG00000019704	helicase like transcription factor [Source:VGNC Symbol;Acc:VGNC:50276]	HLTF	1.62008	5.40201	0.000277965	0.00277751
ENSBTAG00000012694	U2AF homology motif kinase 1 [Source:VGNC Symbol;Acc:VGNC:36653]	UHMK1	3.10613	1.72485	0.000310291	0.00309755			ENSBTAG00000005987	WD repeat domain 33 [Source:VGNC Symbol;Acc:VGNC:36892]	WDR33	1.25782	4.96951	0.000279183	0.00278564
ENSBTAG00000020933	host cell factor C2 [Source:VGNC Symbol;Acc:VGNC:29773]	HCFC2	1.47544	3.56415	0.000312704	0.00311865			ENSBTAG00000048086	#N/A	#N/A	2.48175	1.4347	0.000279314	0.00278564
ENSBTAG00000017500	potassium two pore domain channel subfamily K member 12 [Source:VGNC Symbol;Acc:VGNC:30467]	KCNK12	-2.74034	1.91532	0.000314811	0.00313665			ENSBTAG00000020568	#N/A	#N/A	1.82731	3.33913	0.000279713	0.00278574
ENSBTAG00000030174	acyl-CoA oxidase 1 [Source:VGNC Symbol;Acc:VGNC:25552]	ACOX1	1.55451	3.65564	0.000315527	0.00313902			ENSBTAG00000005221	WNK lysine deficient protein kinase 1 [Source:VGNC Symbol;Acc:VGNC:36949]	WNK1	1.1137	6.17468	0.000279859	0.00278574
ENSBTAG00000004432	Bos taurus chordin like 1 (CHRDL1), mRNA. [Source:RefSeq mRNA;Acc:NM_001205187]	CHRDL1	1.37012	3.87399	0.000315652	0.00313902			ENSBTAG00000011146	RAB8B, member RAS oncogene family [Source:VGNC Symbol;Acc:VGNC:33663]	RAB8B	1.28301	3.88073	0.000280787	0.0027923
ENSBTAG00000043573	0	0	2.81878	3.63447	0.000318611	0.00316541			ENSBTAG00000015467	family with sequence similarity 184 member A [Source:VGNC Symbol;Acc:VGNC:28765]	FAM184A	2.81651	2.54902	0.000282026	0.00280194
ENSBTAG00000010850	SERTA domain containing 4 [Source:VGNC Symbol;Acc:VGNC:34486]	SERTAD4	1.35851	4.1053	0.000322808	0.00320405			ENSBTAG00000046152	maltase-glucoamylase [Source:VGNC Symbol;Acc:VGNC:31446]	MGAM	-2.70005	2.13381	0.000283185	0.00281077
ENSBTAG00000006828	Rap guanine nucleotide exchange factor 3 [Source:VGNC Symbol;Acc:VGNC:33724]	RAPGEF3	-1.47692	4.57986	0.000325315	0.00322586			ENSBTAG00000051862	zinc finger protein 37A [Source:NCBI gene (formerly Entrezgene);Acc:104970913]	0	1.45879	3.46543	0.000284158	0.00281774
ENSBTAG00000010649	myocyte enhancer factor 2A [Source:VGNC Symbol;Acc:VGNC:31372]	MEF2A	1.27503	5.49188	0.000326111	0.00323068			ENSBTAG00000006828	Rap guanine nucleotide exchange factor 3 [Source:VGNC Symbol;Acc:VGNC:33724]	RAPGEF3	-1.46946	4.57986	0.000285413	0.00282749
ENSBTAG00000017096	glutamate rich 1 [Source:VGNC Symbol;Acc:VGNC:28582]	ERICH1	1.20754	5.37148	0.000326674	0.00323224			ENSBTAG00000016169	inhibitor of DNA binding 1, HLH protein [Source:VGNC Symbol;Acc:VGNC:30031]	ID1	-1.6437	6.92712	0.000285738	0.00282771
ENSBTAG00000021600	KAT8 regulatory NSL complex subunit 1 like [Source:VGNC Symbol;Acc:VGNC:30393]	KANSL1L	2.22869	1.52036	0.000326891	0.00323224			ENSBTAG00000002531	Rho GTPase activating protein 10 [Source:VGNC Symbol;Acc:VGNC:26074]	ARHGAP10	1.32795	5.22541	0.000285978	0.00282771
ENSBTAG00000048271	microtubule associated monooxygenase, calponin and LIM domain containing 3 [Source:VGNC Symbol;Acc:VGNC:31459]	MICAL3	2.12951	1.95056	0.000329702	0.00325694			ENSBTAG00000011661	centrosomal protein 152 [Source:VGNC Symbol;Acc:VGNC:27194]	CEP152	2.52066	3.52551	0.000286529	0.00283046
ENSBTAG00000038434	ATRX chromatin remodeler [Source:VGNC Symbol;Acc:VGNC:26336]	ATRX	1.25584	7.71344	0.000332108	0.0032776			ENSBTAG00000016694	KIAA0319 like [Source:VGNC Symbol;Acc:VGNC:30549]	KIAA0319L	2.34417	1.61906	0.000289002	0.00285218
ENSBTAG00000016594	phosphatidylinositol glycan anchor biosynthesis class Q [Source:VGNC Symbol;Acc:VGNC:32875]	PIGQ	-1.48111	5.58677	0.000332577	0.00327912			ENSBTAG00000043589	0	0	2.00117	2.31121	0.000290293	0.00286221
ENSBTAG00000015202	distal membrane arm assembly complex 2 like [Source:VGNC Symbol;Acc:VGNC:54625]	DMAC2L	1.29892	4.22239	0.000333047	0.00328064			ENSBTAG00000005586	glycine amidinotransferase [Source:VGNC Symbol;Acc:VGNC:29274]	GATM	-1.41771	3.17637	0.00029091	0.00286557
ENSBTAG00000014605	ETS variant transcription factor 6 [Source:VGNC Symbol;Acc:VGNC:28632]	ETV6	1.35377	4.997	0.000334912	0.00329589			ENSBTAG00000014041	G3BP stress granule assembly factor 2 [Source:VGNC Symbol;Acc:VGNC:29177]	G3BP2	1.28972	4.33298	0.000293098	0.00288185
ENSBTAG00000002843	acyl-CoA thioesterase 4 [Source:NCBI gene (formerly Entrezgene);Acc:511431]	ACOT4	-1.99775	2.61765	0.000335446	0.00329803			ENSBTAG00000002323	ubiquitin specific peptidase 28 [Source:VGNC Symbol;Acc:VGNC:36720]	USP28	1.98363	2.62722	0.000293116	0.00288185
ENSBTAG00000048950	Bos taurus UL16-binding protein 15 (ULBP15), mRNA. [Source:RefSeq mRNA;Acc:NM_001168611]	ULBP13	1.45374	3.4636	0.00033728	0.00331293			ENSBTAG00000005571	PHD finger protein 20 [Source:VGNC Symbol;Acc:VGNC:32819]	PHF20	1.22434	4.91362	0.000293668	0.00288455
ENSBTAG00000010255	zinc finger protein 24 [Source:VGNC Symbol;Acc:VGNC:37232]	ZNF24	1.26265	5.91353	0.000340976	0.00334607			ENSBTAG00000038794	transmembrane protein 245 [Source:VGNC Symbol;Acc:VGNC:36055]	TMEM245	3.7202	1.36795	0.000294703	0.00289198
ENSBTAG00000001886	family with sequence similarity 122B [Source:VGNC Symbol;Acc:VGNC:50154]	FAM122B	2.17591	1.92258	0.000344047	0.00337302			ENSBTAG00000001855	coenzyme Q9 [Source:VGNC Symbol;Acc:VGNC:27618]	COQ9	-1.28885	4.75089	0.000295571	0.00289777
ENSBTAG00000005328	interactor of little elongation complex ELL subunit 2 [Source:VGNC Symbol;Acc:VGNC:30027]	ICE2	1.54465	3.11592	0.000345583	0.00338489			ENSBTAG00000023947	arginine vasopressin induced 1 [Source:VGNC Symbol;Acc:VGNC:26357]	AVPI1	-1.15318	7.20663	0.000295949	0.00289874
ENSBTAG00000017354	membrane palmitoylated protein 7 [Source:VGNC Symbol;Acc:VGNC:31586]	MPP7	2.58332	1.2184	0.000347382	0.00339701			ENSBTAG00000010987	NFKB inhibitor zeta [Source:VGNC Symbol;Acc:VGNC:32050]	NFKBIZ	-1.35614	3.63576	0.000298485	0.00292083
ENSBTAG00000008406	three prime repair exonuclease 1 [Source:VGNC Symbol;Acc:VGNC:36303]	TREX1	-1.12105	4.89587	0.000347473	0.00339701			ENSBTAG00000010645	#N/A	#N/A	-4.36655	0.598546	0.000300507	0.00293786
ENSBTAG00000002938	cadherin like and PC-esterase domain containing 1 [Source:VGNC Symbol;Acc:VGNC:27651]	CPED1	2.54764	2.04447	0.000348358	0.00340246			ENSBTAG00000020056	collagen type XII alpha 1 chain [Source:VGNC Symbol;Acc:VGNC:52756]	COL12A1	1.68539	4.29808	0.000301003	0.00293994
ENSBTAG00000017875	Rho GTPase activating protein 30 [Source:VGNC Symbol;Acc:VGNC:26088]	ARHGAP30	-2.48723	1.79878	0.000348833	0.00340391			ENSBTAG00000020933	host cell factor C2 [Source:VGNC Symbol;Acc:VGNC:29773]	HCFC2	1.46728	3.56415	0.000301597	0.00294271
ENSBTAG00000018004	SH3 domain containing GRB2 like 3, endophilin A3 [Source:VGNC Symbol;Acc:VGNC:34574]	SH3GL3	2.35351	2.25749	0.000350941	0.00342126			ENSBTAG00000001867	sacsin molecular chaperone [Source:VGNC Symbol;Acc:VGNC:34260]	SACS	2.26933	3.42264	0.000301874	0.00294271
ENSBTAG00000016547	centrosomal protein 57 [Source:VGNC Symbol;Acc:VGNC:27207]	CEP57	1.26585	5.3811	0.000352464	0.00343289			ENSBTAG00000009393	#N/A	#N/A	1.44386	4.30133	0.000302135	0.00294271
ENSBTAG00000018016	nuclear protein 1, transcriptional regulator [Source:VGNC Symbol;Acc:VGNC:32369]	NUPR1	-2.06128	3.61757	0.000354561	0.00345009			ENSBTAG00000015169	UBX domain protein 4 [Source:VGNC Symbol;Acc:VGNC:36627]	UBXN4	1.13093	7.05933	0.000302679	0.00294398
ENSBTAG00000001697	transformer 2 beta homolog [Source:VGNC Symbol;Acc:VGNC:36268]	TRA2B	1.25172	5.85907	0.000356406	0.003462			ENSBTAG00000017280	complement C3 [Source:VGNC Symbol;Acc:VGNC:26638]	C3	-1.81148	6.8167	0.000302832	0.00294398
ENSBTAG00000010185	transcriptional adaptor 2B [Source:NCBI gene (formerly Entrezgene);Acc:515581]	TADA2B	2.88715	1.44725	0.000356451	0.003462			ENSBTAG00000017404	SEC14 like lipid binding 2 [Source:NCBI gene (formerly Entrezgene);Acc:282469]	SEC14L2	-1.69549	3.31752	0.000303291	0.00294569
ENSBTAG00000043555	#N/A	#N/A	1.57187	3.55961	0.000356937	0.00346349			ENSBTAG00000053044	CDC42 effector protein 4 [Source:NCBI gene (formerly Entrezgene);Acc:540152]	CDC42EP4	-1.15631	5.44117	0.000303667	0.00294659
ENSBTAG00000018540	NADPH oxidase 4 [Source:VGNC Symbol;Acc:VGNC:32184]	NOX4	3.68595	1.0672	0.000359455	0.00348076			ENSBTAG00000046348	ELAV like RNA binding protein 2 [Source:VGNC Symbol;Acc:VGNC:52768]	ELAVL2	3.21598	1.45805	0.000305692	0.00296347
ENSBTAG00000001564	phosphodiesterase 4D interacting protein [Source:VGNC Symbol;Acc:VGNC:55072]	PDE4DIP	1.65244	3.40091	0.000359487	0.00348076			ENSBTAG00000018229	nuclear factor I X [Source:VGNC Symbol;Acc:VGNC:32042]	NFIX	1.98061	2.6081	0.000307008	0.00297188
ENSBTAG00000030278	EGF like domain multiple 7 [Source:VGNC Symbol;Acc:VGNC:59214]	EGFL7	-1.92472	3.22579	0.000359721	0.00348076			ENSBTAG00000049300	alanyl-tRNA synthetase domain containing 1 [Source:NCBI gene (formerly Entrezgene);Acc:100125882]	AARSD1	1.18349	4.65208	0.000307131	0.00297188
ENSBTAG00000021752	DnaJ heat shock protein family (Hsp40) member B4 [Source:VGNC Symbol;Acc:VGNC:55166]	DNAJB4	1.51044	3.70615	0.00036073	0.00348724			ENSBTAG00000000494	phosphodiesterase 4D [Source:VGNC Symbol;Acc:VGNC:32677]	PDE4D	2.91549	1.71165	0.000307611	0.00297376
ENSBTAG00000037935	SWI/SNF related, matrix associated, actin dependent regulator of chromatin, subfamily d, member 1 [Source:VGNC Symbol;Acc:VGNC:34993]	SMARCD1	2.376	2.7105	0.000361061	0.00348724			ENSBTAG00000010677	LIM and calponin homology domains 1 [Source:VGNC Symbol;Acc:VGNC:30887]	LIMCH1	1.48812	4.63721	0.000307929	0.00297407
ENSBTAG00000004940	#N/A	#N/A	2.02117	1.89467	0.000364157	0.00351387			ENSBTAG00000016104	B-TFIID TATA-box binding protein associated factor 1 [Source:VGNC Symbol;Acc:VGNC:55937]	BTAF1	2.70126	1.77286	0.000309112	0.00298273
ENSBTAG00000019704	helicase like transcription factor [Source:VGNC Symbol;Acc:VGNC:50276]	HLTF	1.57759	5.40201	0.000365895	0.00352737			ENSBTAG00000001877	high mobility group nucleosome binding domain 5 [Source:VGNC Symbol;Acc:VGNC:56709]	HMGN5	1.13794	6.59185	0.000310961	0.00299566
ENSBTAG00000019193	SET domain containing 5 [Source:VGNC Symbol;Acc:VGNC:52826]	SETD5	1.15272	5.83004	0.000366724	0.00352906			ENSBTAG00000017409	distal-less homeobox 3 [Source:VGNC Symbol;Acc:VGNC:55816]	DLX3	-1.54327	3.22664	0.000311027	0.00299566
ENSBTAG00000015235	hemicentin 1 [Source:VGNC Symbol;Acc:VGNC:29872]	HMCN1	2.89283	1.52844	0.000366974	0.00352906			ENSBTAG00000010082	collagen type XV alpha 1 chain [Source:VGNC Symbol;Acc:VGNC:27556]	COL15A1	2.33171	2.44464	0.000312932	0.00300978
ENSBTAG00000009302	regulator of calcineurin 2 [Source:VGNC Symbol;Acc:VGNC:33821]	RCAN2	1.07819	6.47512	0.000367087	0.00352906			ENSBTAG00000013859	SCY1 like pseudokinase 2 [Source:VGNC Symbol;Acc:VGNC:34375]	SCYL2	1.05111	5.48798	0.000313073	0.00300978
ENSBTAG00000049089	0	0	2.00758	2.97003	0.000370549	0.00355904			ENSBTAG00000047626	coiled-coil domain containing 188 [Source:NCBI gene (formerly Entrezgene);Acc:100848428]	CCDC188	-2.43707	1.9332	0.000315659	0.00303184
ENSBTAG00000039121	protein tyrosine phosphatase 4A2 [Source:VGNC Symbol;Acc:VGNC:33524]	PTP4A2	1.10515	8.84279	0.000371239	0.00356239			ENSBTAG00000001332	myosin IC [Source:VGNC Symbol;Acc:VGNC:31818]	MYO1C	-1.61819	7.33169	0.00031617	0.00303395
ENSBTAG00000040477	chromodomain helicase DNA binding protein 5 [Source:VGNC Symbol;Acc:VGNC:59327]	CHD5	1.5555	3.68199	0.000373821	0.00358311			ENSBTAG00000019373	caprin family member 2 [Source:VGNC Symbol;Acc:VGNC:26752]	CAPRIN2	1.14669	4.47422	0.000316843	0.00303761
ENSBTAG00000020966	ALX homeobox 3 [Source:VGNC Symbol;Acc:VGNC:25854]	ALX3	-3.41473	1.19978	0.000374184	0.00358311			ENSBTAG00000013204	ATPase 13A3 [Source:VGNC Symbol;Acc:VGNC:26279]	ATP13A3	1.99772	3.49201	0.000317526	0.00303856
ENSBTAG00000005313	EPH receptor B3 [Source:VGNC Symbol;Acc:VGNC:28539]	EPHB3	-2.25511	5.60747	0.000374432	0.00358311			ENSBTAG00000012962	seryl-tRNA synthetase 1 [Source:VGNC Symbol;Acc:VGNC:34291]	SARS1	1.10301	6.70551	0.000317527	0.00303856
ENSBTAG00000017863	#N/A	#N/A	3.35285	3.01502	0.000379547	0.00362772			ENSBTAG00000018033	phosphatidylinositol-5-phosphate 4-kinase type 2 alpha [Source:VGNC Symbol;Acc:VGNC:32906]	PIP4K2A	1.74925	3.63489	0.000317875	0.00303909
ENSBTAG00000047441	60 kDa heat shock protein, mitochondrial [Source:UniProtKB/Swiss-Prot;Acc:P31081]	0	2.73374	1.72753	0.000379791	0.00362772			ENSBTAG00000051631	PNKD metallo-beta-lactamase domain containing [Source:NCBI gene (formerly Entrezgene);Acc:616561]	PNKD	-1.55011	4.7099	0.000320648	0.0030628
ENSBTAG00000016230	bromodomain and WD repeat domain containing 3 [Source:VGNC Symbol;Acc:VGNC:26576]	BRWD3	1.37843	3.8227	0.000380892	0.00363489			ENSBTAG00000044063	beta-1,4-galactosyltransferase 6 [Source:VGNC Symbol;Acc:VGNC:26393]	B4GALT6	4.18524	1.08268	0.000320993	0.00306328
ENSBTAG00000040512	Purkinje cell protein 4 like 1 [Source:VGNC Symbol;Acc:VGNC:32645]	PCP4L1	1.83621	3.54414	0.000387707	0.00369445			ENSBTAG00000005102	putative homeodomain transcription factor 2 [Source:VGNC Symbol;Acc:VGNC:32849]	PHTF2	2.1571	2.19719	0.000321684	0.00306621
ENSBTAG00000005850	delta like non-canonical Notch ligand 2 [Source:VGNC Symbol;Acc:VGNC:28093]	DLK2	-1.35663	5.34174	0.000387842	0.00369445			ENSBTAG00000001403	protein kinase C iota [Source:VGNC Symbol;Acc:VGNC:33333]	PRKCI	1.00061	6.98721	0.00032189	0.00306621
ENSBTAG00000012443	diaphanous related formin 3 [Source:VGNC Symbol;Acc:VGNC:28062]	DIAPH3	1.01808	7.49935	0.000395469	0.00376365			ENSBTAG00000015562	phospholipase B domain containing 1 [Source:VGNC Symbol;Acc:VGNC:32978]	PLBD1	-2.96107	1.86857	0.000325012	0.00309311
ENSBTAG00000018361	R3H domain containing 2 [Source:NCBI gene (formerly Entrezgene);Acc:613499]	R3HDM2	1.06256	5.58482	0.000400743	0.00381035			ENSBTAG00000001564	phosphodiesterase 4D interacting protein [Source:VGNC Symbol;Acc:VGNC:55072]	PDE4DIP	1.71077	3.40091	0.000328028	0.00311896
ENSBTAG00000013980	#N/A	#N/A	3.55907	1.42873	0.000403355	0.00383169			ENSBTAG00000014861	solute carrier family 20 member 2 [Source:VGNC Symbol;Acc:VGNC:34718]	SLC20A2	-3.10782	2.60027	0.00032878	0.00312326
ENSBTAG00000007074	zinc finger with KRAB and SCAN domains 8 [Source:NCBI gene (formerly Entrezgene);Acc:511794]	ZKSCAN8	2.07637	2.35756	0.000405073	0.0038445			ENSBTAG00000019851	protein phosphatase 2 scaffold subunit Aalpha [Source:VGNC Symbol;Acc:VGNC:33253]	PPP2R1A	-1.07216	6.33803	0.0003298	0.00313009
ENSBTAG00000005870	FA complementation group L [Source:VGNC Symbol;Acc:VGNC:28860]	FANCL	1.82903	2.48689	0.000406359	0.00385318			ENSBTAG00000015604	zinc finger protein 385A [Source:VGNC Symbol;Acc:VGNC:37263]	ZNF385A	-1.43818	4.1935	0.00033024	0.00313141
ENSBTAG00000020735	SMG1 nonsense mediated mRNA decay associated PI3K related kinase [Source:VGNC Symbol;Acc:VGNC:35010]	SMG1	1.32784	4.054	0.000408651	0.00387139			ENSBTAG00000007288	cyclin dependent kinase 19 [Source:VGNC Symbol;Acc:VGNC:27122]	CDK19	2.23786	2.36852	0.000330574	0.00313172
ENSBTAG00000014261	threonyl-tRNA synthetase 1 [Source:VGNC Symbol;Acc:VGNC:35605]	TARS1	0.968381	7.85314	0.000409137	0.00387247			ENSBTAG00000002336	REST corepressor 1 [Source:VGNC Symbol;Acc:VGNC:33834]	RCOR1	2.12002	2.13711	0.000331142	0.00313424
ENSBTAG00000011401	PDZ domain containing 8 [Source:VGNC Symbol;Acc:VGNC:32728]	PDZD8	1.2148	4.52998	0.000411409	0.00389043			ENSBTAG00000014204	S100 calcium binding protein A16 [Source:VGNC Symbol;Acc:VGNC:34241]	S100A16	-1.15051	7.08432	0.000331841	0.00313797
ENSBTAG00000004079	zinc finger protein 106 [Source:VGNC Symbol;Acc:VGNC:37207]	ZNF106	1.1063	6.59695	0.000413049	0.0039024			ENSBTAG00000000745	aquaporin 1 (Colton blood group) [Source:NCBI gene (formerly Entrezgene);Acc:282653]	AQP1	-1.49465	6.7409	0.000332139	0.00313797
ENSBTAG00000043564	ATP synthase F0 subunit 8 [Source:NCBI gene (formerly Entrezgene);Acc:3283881]	ATP8	2.40138	10.9814	0.000417123	0.00393509			ENSBTAG00000000342	procollagen-lysine,2-oxoglutarate 5-dioxygenase 3 [Source:VGNC Symbol;Acc:VGNC:33041]	PLOD3	-1.05038	5.94157	0.000333157	0.00314474
ENSBTAG00000031741	zinc finger protein 322 [Source:NCBI gene (formerly Entrezgene);Acc:783152]	ZNF322	2.82427	0.863048	0.000417266	0.00393509			ENSBTAG00000007167	zinc finger MYM-type containing 5 [Source:VGNC Symbol;Acc:VGNC:56647]	ZMYM5	1.44449	3.44138	0.000335577	0.0031647
ENSBTAG00000011080	#N/A	#N/A	2.32899	2.02168	0.000418733	0.00394534			ENSBTAG00000003166	AXL receptor tyrosine kinase [Source:VGNC Symbol;Acc:VGNC:26366]	AXL	-1.0846	7.15954	0.000336133	0.00316708
ENSBTAG00000020451	ubiquitin specific peptidase 1 [Source:VGNC Symbol;Acc:VGNC:36709]	USP1	1.12437	6.70612	0.000420076	0.00395441			ENSBTAG00000047902	UL16 binding protein 21 [Source:NCBI gene (formerly Entrezgene);Acc:513308]	ULBP21	-1.24611	5.56896	0.000339822	0.00319894
ENSBTAG00000009023	transmembrane O-mannosyltransferase targeting cadherins 3 [Source:VGNC Symbol;Acc:VGNC:36147]	TMTC3	1.50147	5.27941	0.00042236	0.00397232			ENSBTAG00000005209	VPS8 subunit of CORVET complex [Source:VGNC Symbol;Acc:VGNC:36832]	VPS8	2.85299	1.18715	0.000340718	0.00320447
ENSBTAG00000007068	#N/A	#N/A	3.75506	0.696945	0.000427548	0.00401748			ENSBTAG00000024888	phosphodiesterase 5A [Source:VGNC Symbol;Acc:VGNC:32678]	PDE5A	2.14036	2.39412	0.000341822	0.00321196
ENSBTAG00000001774	sprouty RTK signaling antagonist 2 [Source:VGNC Symbol;Acc:VGNC:35242]	SPRY2	1.69552	3.23606	0.000429498	0.00403217			ENSBTAG00000021818	adhesion G protein-coupled receptor E5 [Source:VGNC Symbol;Acc:VGNC:55196]	ADGRE5	-1.06532	6.51974	0.000344	0.0032295
ENSBTAG00000012213	WAPL cohesin release factor [Source:VGNC Symbol;Acc:VGNC:36862]	WAPL	1.07419	6.00254	0.000431136	0.00404389			ENSBTAG00000004729	protein kinase, membrane associated tyrosine/threonine 1 [Source:VGNC Symbol;Acc:VGNC:32944]	PKMYT1	-1.42033	4.64079	0.000344332	0.00322971
ENSBTAG00000014932	arylsulfatase L [Source:VGNC Symbol;Acc:VGNC:55097]	ARSL	-1.61977	3.38877	0.000434724	0.00407388			ENSBTAG00000026825	transmembrane protein 37 [Source:VGNC Symbol;Acc:VGNC:36079]	TMEM37	1.73331	3.80447	0.00034606	0.00324299
ENSBTAG00000052708	ring finger and CCCH-type domains 1 [Source:NCBI gene (formerly Entrezgene);Acc:100336754]	RC3H1	2.1251	2.21871	0.000436041	0.00408253			ENSBTAG00000047249	eukaryotic translation initiation factor 4H [Source:VGNC Symbol;Acc:VGNC:97266]	EIF4H	-1.07509	7.6522	0.000346987	0.00324874
ENSBTAG00000020178	arylsulfatase family member K [Source:VGNC Symbol;Acc:VGNC:26179]	ARSK	4.31573	1.00099	0.000438062	0.00409777			ENSBTAG00000003474	RAB15, member RAS oncogene family [Source:VGNC Symbol;Acc:VGNC:33623]	RAB15	1.65975	4.40109	0.000348029	0.00325557
ENSBTAG00000021661	apoptotic peptidase activating factor 1 [Source:VGNC Symbol;Acc:VGNC:25999]	APAF1	2.40182	2.13326	0.000440913	0.00412074			ENSBTAG00000002695	myosin IH [Source:VGNC Symbol;Acc:VGNC:31823]	MYO1H	-2.74029	1.07133	0.000348474	0.00325681
ENSBTAG00000023054	solute carrier family 25 member 16 [Source:VGNC Symbol;Acc:VGNC:55993]	SLC25A16	1.30025	3.7348	0.000442884	0.00413544			ENSBTAG00000000771	DnaJ heat shock protein family (Hsp40) member B6 [Source:VGNC Symbol;Acc:VGNC:53635]	DNAJB6	1.31687	4.36806	0.000350787	0.00327548
ENSBTAG00000006139	transient receptor potential cation channel subfamily M member 4 [Source:VGNC Symbol;Acc:VGNC:36390]	TRPM4	-1.74064	2.53013	0.000443524	0.0041377			ENSBTAG00000002718	TERF1 interacting nuclear factor 2 [Source:VGNC Symbol;Acc:VGNC:35876]	TINF2	-1.18954	5.09595	0.00035133	0.00327761
ENSBTAG00000006933	protein phosphatase 1 regulatory subunit 10 [Source:VGNC Symbol;Acc:VGNC:33221]	PPP1R10	2.07751	2.49374	0.000444851	0.00414636			ENSBTAG00000008816	tripartite motif containing 2 [Source:VGNC Symbol;Acc:VGNC:36318]	TRIM2	1.32557	4.75262	0.000352359	0.00328426
ENSBTAG00000043315	0	0	1.99519	2.60094	0.000447	0.00416267			ENSBTAG00000047293	nuclear receptor interacting protein 1 [Source:VGNC Symbol;Acc:VGNC:32263]	NRIP1	2.08071	3.10551	0.000352898	0.00328634
ENSBTAG00000001286	engulfment and cell motility 3 [Source:VGNC Symbol;Acc:VGNC:28440]	ELMO3	-1.88726	2.60568	0.000448612	0.00417394			ENSBTAG00000008951	alkaline phosphatase, biomineralization associated [Source:VGNC Symbol;Acc:VGNC:25850]	ALPL	-1.68931	3.6014	0.00035356	0.00328957
ENSBTAG00000025426	nuclear receptor binding SET domain protein 1 [Source:VGNC Symbol;Acc:VGNC:55067]	NSD1	2.11011	2.6251	0.000449832	0.00417736			ENSBTAG00000021632	methionine sulfoxide reductase A [Source:VGNC Symbol;Acc:VGNC:31705]	MSRA	2.13746	2.00257	0.000357043	0.003319
ENSBTAG00000020410	UFM1 specific ligase 1 [Source:VGNC Symbol;Acc:VGNC:36646]	UFL1	1.05564	5.35754	0.000450111	0.00417736			ENSBTAG00000039172	RAB GTPase activating protein 1 [Source:NCBI gene (formerly Entrezgene);Acc:519260]	RABGAP1	2.10503	2.98115	0.000357729	0.00332241
ENSBTAG00000009175	ribosomal protein S6 kinase B2 [Source:VGNC Symbol;Acc:VGNC:34147]	RPS6KB2	-1.2777	6.17305	0.000450487	0.00417736			ENSBTAG00000017956	potassium channel tetramerization domain containing 15 [Source:VGNC Symbol;Acc:VGNC:30504]	KCTD15	1.98834	2.08587	0.000359079	0.00333198
ENSBTAG00000014878	cytochrome c oxidase subunit 7A1 [Source:VGNC Symbol;Acc:VGNC:27639]	COX7A1	-2.45118	1.09458	0.000450586	0.00417736			ENSBTAG00000020097	p53 apoptosis effector related to PMP22 [Source:NCBI gene (formerly Entrezgene);Acc:509485]	PERP	-1.67745	7.90136	0.000359423	0.00333219
ENSBTAG00000054095	glia maturation factor beta [Source:NCBI gene (formerly Entrezgene);Acc:615255]	GMFB	1.75737	2.75312	0.00045785	0.00424092			ENSBTAG00000013290	dysferlin [Source:VGNC Symbol;Acc:VGNC:28282]	DYSF	1.76482	3.73805	0.000360674	0.00334081
ENSBTAG00000009432	polyamine modulated factor 1 [Source:NCBI gene (formerly Entrezgene);Acc:616311]	PMF1	-1.2708	4.84027	0.000460293	0.00425976			ENSBTAG00000013525	megakaryocyte and platelet inhibitory receptor G6b [Source:VGNC Symbol;Acc:VGNC:31577]	MPIG6B	-1.44445	3.73664	0.000361842	0.00334864
ENSBTAG00000016918	myoferlin [Source:VGNC Symbol;Acc:VGNC:31836]	MYOF	1.6684	3.71321	0.000460753	0.00426022			ENSBTAG00000013611	sodium channel and clathrin linker 1 [Source:VGNC Symbol;Acc:VGNC:59362]	SCLT1	1.58157	2.95272	0.000362782	0.00335436
ENSBTAG00000017941	NOP2/Sun RNA methyltransferase 5 [Source:NCBI gene (formerly Entrezgene);Acc:616714]	NSUN5	-1.75694	2.26891	0.000463166	0.00427873			ENSBTAG00000015313	CEA cell adhesion molecule 19 [Source:NCBI gene (formerly Entrezgene);Acc:511941]	CEACAM19	-2.42725	2.41199	0.000365443	0.00337539
ENSBTAG00000017662	eukaryotic elongation factor 2 kinase [Source:VGNC Symbol;Acc:VGNC:28336]	EEF2K	-1.22948	4.72437	0.000464542	0.00428763			ENSBTAG00000001856	RNA polymerase II subunit C [Source:VGNC Symbol;Acc:VGNC:33137]	POLR2C	-1.07208	6.12573	0.000365705	0.00337539
ENSBTAG00000009014	uroplakin 1B [Source:VGNC Symbol;Acc:VGNC:36685]	UPK1B	-0.941892	9.23141	0.000467044	0.00430691			ENSBTAG00000007273	transferrin [Source:NCBI gene (formerly Entrezgene);Acc:280705]	TF	-1.98596	3.3896	0.000366392	0.00337873
ENSBTAG00000030600	bucentaur-2 [Source:NCBI gene (formerly Entrezgene);Acc:514131]	BCNT2	1.76037	4.96201	0.000467585	0.00430808			ENSBTAG00000009383	kinesin family member 11 [Source:VGNC Symbol;Acc:VGNC:30580]	KIF11	1.30609	5.01785	0.000367943	0.00339003
ENSBTAG00000048699	0	0	2.24411	5.30408	0.00046951	0.00432129			ENSBTAG00000020221	Wnt family member 5A [Source:VGNC Symbol;Acc:VGNC:36960]	WNT5A	-1.47144	4.10891	0.000370408	0.00340805
ENSBTAG00000002487	ubiquitin protein ligase E3A [Source:VGNC Symbol;Acc:VGNC:36599]	UBE3A	0.954168	7.19919	0.00046985	0.00432129			ENSBTAG00000007370	eukaryotic translation initiation factor 2 alpha kinase 1 [Source:VGNC Symbol;Acc:VGNC:28380]	EIF2AK1	-1.04436	6.24213	0.000370857	0.00340805
ENSBTAG00000040277	H4 clustered histone 4 [Source:VGNC Symbol;Acc:VGNC:83562]	H4C4	1.56983	4.29164	0.000474275	0.00435813			ENSBTAG00000011963	ribosomal protein S19 [Source:NCBI gene (formerly Entrezgene);Acc:516063]	RPS19	-1.01605	11.3726	0.000370882	0.00340805
ENSBTAG00000019838	SHC adaptor protein 1 [Source:VGNC Symbol;Acc:VGNC:34590]	SHC1	-0.928033	7.15405	0.000476963	0.00437645			ENSBTAG00000017775	SHH signaling and ciliogenesis regulator SDCCAG8 [Source:VGNC Symbol;Acc:VGNC:96545]	SDCCAG8	2.28388	2.26852	0.000371835	0.00341379
ENSBTAG00000021183	mitogen-activated protein kinase kinase kinase 21 [Source:VGNC Symbol;Acc:VGNC:55989]	MAP3K21	1.63256	2.59767	0.000477386	0.00437645			ENSBTAG00000014931	myeloid leukemia factor 2 [Source:NCBI gene (formerly Entrezgene);Acc:513843]	MLF2	-1.02434	8.00973	0.00037436	0.00343394
ENSBTAG00000003199	solute carrier family 35 member C1 [Source:VGNC Symbol;Acc:VGNC:34827]	SLC35C1	-1.1269	6.16357	0.00047753	0.00437645			ENSBTAG00000000737	Dmx like 2 [Source:VGNC Symbol;Acc:VGNC:55110]	DMXL2	3.3119	1.12769	0.000379162	0.00347227
ENSBTAG00000023659	metallothionein 2A [Source:NCBI gene (formerly Entrezgene);Acc:404070]	MT2A	-2.2053	6.89759	0.000484418	0.00443566			ENSBTAG00000022000	#N/A	#N/A	3.4343	0.66378	0.000379205	0.00347227
ENSBTAG00000001968	tetratricopeptide repeat domain 14 [Source:VGNC Symbol;Acc:VGNC:53610]	TTC14	1.02457	6.30441	0.000486509	0.00445089			ENSBTAG00000014788	A-kinase anchoring protein 12 [Source:VGNC Symbol;Acc:VGNC:25782]	AKAP12	1.45694	4.68763	0.000379778	0.00347445
ENSBTAG00000048459	calcium regulated heat stable protein 1 [Source:NCBI gene (formerly Entrezgene);Acc:506760]	CARHSP1	-1.21154	6.81718	0.000489619	0.00446976			ENSBTAG00000001017	STE20 like kinase [Source:VGNC Symbol;Acc:VGNC:34968]	SLK	1.40726	5.13463	0.000381258	0.00348493
ENSBTAG00000023601	RNA polymerase I subunit G [Source:VGNC Symbol;Acc:VGNC:27030]	POLR1G	1.44531	4.69859	0.000489756	0.00446976			ENSBTAG00000010598	eukaryotic translation initiation factor 4E family member 2 [Source:VGNC Symbol;Acc:VGNC:28410]	EIF4E2	-1.1118	6.06785	0.000382059	0.00348864
ENSBTAG00000009368	Ras related GTP binding C [Source:VGNC Symbol;Acc:VGNC:34160]	RRAGC	1.25655	5.46614	0.000489861	0.00446976			ENSBTAG00000001675	inositol-trisphosphate 3-kinase A [Source:VGNC Symbol;Acc:VGNC:30344]	ITPKA	-2.45942	1.71584	0.000382335	0.00348864
ENSBTAG00000021503	0	0	2.57712	0.790972	0.000490951	0.00447578			ENSBTAG00000045832	PH domain and leucine rich repeat protein phosphatase 1 [Source:VGNC Symbol;Acc:VGNC:32840]	PHLPP1	1.31009	3.86906	0.000383785	0.0034988
ENSBTAG00000006378	receptor interacting serine/threonine kinase 1 [Source:VGNC Symbol;Acc:VGNC:33981]	RIPK1	1.10459	4.86243	0.000493665	0.00449659			ENSBTAG00000002707	importin 4 [Source:VGNC Symbol;Acc:VGNC:30242]	IPO4	-1.36669	5.08694	0.00038501	0.00350689
ENSBTAG00000011644	Bos taurus thrombospondin type 1 domain containing 4 (THSD4), mRNA. [Source:RefSeq mRNA;Acc:NM_001078030]	THSD4	3.56542	0.558903	0.00049628	0.00451645			ENSBTAG00000043555	#N/A	#N/A	1.5732	3.55961	0.000385527	0.00350853
ENSBTAG00000001241	ISL LIM homeobox 1 [Source:VGNC Symbol;Acc:VGNC:30296]	ISL1	2.31419	2.62107	0.000497317	0.00452193			ENSBTAG00000046307	CCAAT enhancer binding protein delta [Source:NCBI gene (formerly Entrezgene);Acc:281678]	CEBPD	-1.29192	8.70253	0.000389833	0.00354244
ENSBTAG00000021427	homeobox B3 [Source:VGNC Symbol;Acc:VGNC:29919]	HOXB3	1.7388	2.78509	0.000501419	0.00455525			ENSBTAG00000009153	MLX interacting protein like [Source:VGNC Symbol;Acc:VGNC:31510]	MLXIPL	1.95433	4.63773	0.000390093	0.00354244
ENSBTAG00000043268	Small nucleolar RNA SNORD79 [Source:RFAM;Acc:RF00152]	SNORD79	1.97569	2.06701	0.000502792	0.00456373			ENSBTAG00000000201	listerin E3 ubiquitin protein ligase 1 [Source:VGNC Symbol;Acc:VGNC:31078]	LTN1	1.40208	2.78962	0.000390275	0.00354244
ENSBTAG00000004575	family with sequence similarity 126 member A [Source:VGNC Symbol;Acc:VGNC:28724]	FAM126A	1.70546	3.52622	0.000505707	0.0045862			ENSBTAG00000003578	deleted in primary ciliary dyskinesia homolog [Source:VGNC Symbol;Acc:VGNC:55947]	DPCD	-1.14537	5.32602	0.000391767	0.00355289
ENSBTAG00000045822	chromosome 15 C11orf96 homolog [Source:NCBI gene (formerly Entrezgene);Acc:100270684]	C15H11orf96	-1.58682	4.28898	0.000506633	0.00459059			ENSBTAG00000004256	ornithine decarboxylase 1 [Source:NCBI gene (formerly Entrezgene);Acc:281365]	ODC1	-1.11086	9.07374	0.000392559	0.00355622
ENSBTAG00000038549	phylloquinone omega-hydroxylase CYP4F2 [Source:NCBI gene (formerly Entrezgene);Acc:509506]	0	-3.55846	0.729876	0.0005085	0.0046035			ENSBTAG00000016316	zinc finger ZZ-type and EF-hand domain containing 1 [Source:VGNC Symbol;Acc:VGNC:37396]	ZZEF1	2.24973	1.74994	0.000393037	0.00355622
ENSBTAG00000007152	OS9 endoplasmic reticulum lectin [Source:VGNC Symbol;Acc:VGNC:32455]	OS9	2.01666	2.6523	0.000509253	0.0046063			ENSBTAG00000049089	0	0	2.05777	2.97003	0.00039316	0.00355622
ENSBTAG00000007730	zinc finger protein X-linked [Source:NCBI gene (formerly Entrezgene);Acc:280961]	ZFX	1.35094	4.53339	0.000511627	0.00462106			ENSBTAG00000016760	LRR binding FLII interacting protein 2 [Source:VGNC Symbol;Acc:VGNC:31035]	LRRFIP2	1.05615	6.43492	0.000393892	0.00355974
ENSBTAG00000002628	solute carrier family 44 member 2 [Source:VGNC Symbol;Acc:VGNC:34876]	SLC44A2	-1.01391	7.38407	0.000511773	0.00462106			ENSBTAG00000007446	nerve growth factor [Source:VGNC Symbol;Acc:VGNC:32061]	NGF	-1.75477	4.3031	0.000394699	0.00356394
ENSBTAG00000001969	coiled-coil domain containing 39 [Source:VGNC Symbol;Acc:VGNC:50106]	CCDC39	2.08442	1.85545	0.000516488	0.00465959			ENSBTAG00000000197	tRNA methyltransferase 10A [Source:VGNC Symbol;Acc:VGNC:36366]	TRMT10A	1.53137	2.95048	0.000395356	0.00356444
ENSBTAG00000037756	tet methylcytosine dioxygenase 1 [Source:VGNC Symbol;Acc:VGNC:55994]	TET1	1.80158	2.93167	0.000518074	0.00466985			ENSBTAG00000008494	#N/A	#N/A	2.77628	2.73581	0.000395439	0.00356444
ENSBTAG00000000582	lymphocyte antigen 6 complex, locus G6E [Source:NCBI gene (formerly Entrezgene);Acc:512743]	LY6G6E	-1.68622	7.21727	0.000521911	0.00469634			ENSBTAG00000020878	cyclin D binding myb like transcription factor 1 [Source:VGNC Symbol;Acc:VGNC:28116]	DMTF1	1.98207	2.21138	0.000397063	0.00357598
ENSBTAG00000004869	CXADR Ig-like cell adhesion molecule [Source:VGNC Symbol;Acc:VGNC:53521]	CXADR	1.46599	4.55883	0.000521916	0.00469634			ENSBTAG00000011635	centromere protein N [Source:VGNC Symbol;Acc:VGNC:27182]	CENPN	2.3638	1.8894	0.000397708	0.00357869
ENSBTAG00000019275	INTS3 and NABP interacting protein [Source:VGNC Symbol;Acc:VGNC:30204]	INIP	2.67164	2.55693	0.000523297	0.0047047			ENSBTAG00000020084	LON peptidase N-terminal domain and ring finger 1 [Source:VGNC Symbol;Acc:VGNC:30949]	LONRF1	1.4066	3.70495	0.000398615	0.00358277
ENSBTAG00000007356	E74 like ETS transcription factor 1 [Source:VGNC Symbol;Acc:VGNC:28426]	ELF1	1.20653	5.00715	0.000523809	0.00470523			ENSBTAG00000021035	cathepsin K [Source:VGNC Symbol;Acc:VGNC:27817]	CTSK	-1.65589	4.82215	0.000398851	0.00358277
ENSBTAG00000019929	integrin subunit alpha V [Source:VGNC Symbol;Acc:VGNC:30323]	ITGAV	1.85779	2.85897	0.000524443	0.00470686			ENSBTAG00000000672	OTU deubiquitinase with linear linkage specificity like [Source:VGNC Symbol;Acc:VGNC:28712]	OTULINL	1.3268	4.7988	0.000400552	0.00359284
ENSBTAG00000000494	phosphodiesterase 4D [Source:VGNC Symbol;Acc:VGNC:32677]	PDE4D	2.46783	1.71165	0.000528925	0.004743			ENSBTAG00000020966	ALX homeobox 3 [Source:VGNC Symbol;Acc:VGNC:25854]	ALX3	-3.36909	1.19978	0.000400663	0.00359284
ENSBTAG00000021215	von Willebrand factor A domain containing 5A [Source:VGNC Symbol;Acc:VGNC:36853]	VWA5A	2.47801	2.04755	0.00053105	0.00475795			ENSBTAG00000006738	G protein-coupled receptor 68 [Source:VGNC Symbol;Acc:VGNC:29597]	GPR68	-1.20362	4.52483	0.000401404	0.00359616
ENSBTAG00000010370	clathrin binding box of aftiphilin containing 1 [Source:VGNC Symbol;Acc:VGNC:53934]	CLBA1	-1.47751	3.53963	0.000531535	0.0047582			ENSBTAG00000050907	ribonuclease P/MRP subunit p21 [Source:NCBI gene (formerly Entrezgene);Acc:104968464]	RPP21	-1.18446	5.22297	0.000401755	0.00359616
ENSBTAG00000010452	podocalyxin like [Source:VGNC Symbol;Acc:VGNC:53665]	PODXL	2.42102	1.72714	0.000534965	0.00478479			ENSBTAG00000007130	ESF1 nucleolar pre-rRNA processing protein homolog [Source:VGNC Symbol;Acc:VGNC:28601]	ESF1	1.01177	6.68643	0.00040207	0.00359616
ENSBTAG00000004603	polyhomeotic homolog 2 [Source:VGNC Symbol;Acc:VGNC:32811]	PHC2	-1.0371	7.12802	0.000540795	0.00483277			ENSBTAG00000012977	catechol-O-methyltransferase domain containing 1 [Source:VGNC Symbol;Acc:VGNC:27591]	COMTD1	-1.21227	4.11198	0.000406195	0.00362993
ENSBTAG00000003458	cell division cycle associated 7 [Source:VGNC Symbol;Acc:VGNC:27086]	CDCA7	-1.2823	4.93873	0.000545269	0.00486858			ENSBTAG00000030600	bucentaur-2 [Source:NCBI gene (formerly Entrezgene);Acc:514131]	BCNT2	1.8175	4.96201	0.000407046	0.00363441
ENSBTAG00000012586	heat shock protein family D (Hsp60) member 1 [Source:VGNC Symbol;Acc:VGNC:49070]	HSPD1	2.14517	5.91753	0.000546212	0.00487281			ENSBTAG00000005163	S100 calcium binding protein A1 [Source:VGNC Symbol;Acc:VGNC:34236]	S100A1	-2.16327	2.87805	0.00040779	0.00363557
ENSBTAG00000011011	slingshot protein phosphatase 2 [Source:VGNC Symbol;Acc:VGNC:35313]	SSH2	2.2036	2.01765	0.000547583	0.00488085			ENSBTAG00000051318	0	0	1.42382	5.61264	0.000407874	0.00363557
ENSBTAG00000021766	heparin binding EGF like growth factor [Source:VGNC Symbol;Acc:VGNC:29765]	HBEGF	2.92704	1.98682	0.000548148	0.00488171			ENSBTAG00000012861	kinesin family member 4A [Source:NCBI gene (formerly Entrezgene);Acc:537127]	KIF4A	1.09423	5.03172	0.000415939	0.00370428
ENSBTAG00000013300	potassium calcium-activated channel subfamily M alpha 1 [Source:VGNC Symbol;Acc:VGNC:30479]	KCNMA1	1.66228	3.01954	0.000549126	0.00488428			ENSBTAG00000022890	myelin basic protein [Source:VGNC Symbol;Acc:VGNC:54450]	MBP	2.73568	1.23122	0.000418261	0.00372177
ENSBTAG00000030616	zinc finger CCHC-type containing 10 [Source:VGNC Symbol;Acc:VGNC:37115]	ZCCHC10	1.5635	4.69567	0.000549375	0.00488428			ENSBTAG00000042297	#N/A	#N/A	1.76256	1.96828	0.000422706	0.00375811
ENSBTAG00000032657	TEA domain transcription factor 1 [Source:VGNC Symbol;Acc:VGNC:35724]	TEAD1	2.16819	2.13138	0.000554861	0.00492883			ENSBTAG00000021664	tachykinin receptor 2 [Source:VGNC Symbol;Acc:VGNC:35561]	TACR2	-2.02985	1.9483	0.000423226	0.00375952
ENSBTAG00000044040	PDGFA associated protein 1 [Source:VGNC Symbol;Acc:VGNC:32655]	PDAP1	2.24101	6.57822	0.000557848	0.00495114			ENSBTAG00000017834	proline and arginine rich end leucine rich repeat protein [Source:VGNC Symbol;Acc:VGNC:33309]	PRELP	-2.62356	2.82994	0.000424825	0.00377051
ENSBTAG00000008403	Rho associated coiled-coil containing protein kinase 1 [Source:VGNC Symbol;Acc:VGNC:56371]	ROCK1	1.09557	8.15616	0.000565087	0.00501111			ENSBTAG00000011319	SAFB like transcription modulator [Source:VGNC Symbol;Acc:VGNC:34970]	SLTM	1.3571	6.97425	0.000426366	0.00378095
ENSBTAG00000015076	large tumor suppressor kinase 1 [Source:VGNC Symbol;Acc:VGNC:30800]	LATS1	1.80258	2.9665	0.000572947	0.00507279			ENSBTAG00000007152	OS9 endoplasmic reticulum lectin [Source:VGNC Symbol;Acc:VGNC:32455]	OS9	2.13955	2.6523	0.000433122	0.00383759
ENSBTAG00000047626	coiled-coil domain containing 188 [Source:NCBI gene (formerly Entrezgene);Acc:100848428]	CCDC188	-2.29382	1.9332	0.000574003	0.00507279			ENSBTAG00000032603	multidrug resistance-associated protein 4 [Source:NCBI gene (formerly Entrezgene);Acc:515333]	0	3.34793	1.1647	0.000435144	0.00384896
ENSBTAG00000005738	ATPase phospholipid transporting 8B1 [Source:VGNC Symbol;Acc:VGNC:26330]	ATP8B1	2.4124	1.38033	0.000574071	0.00507279			ENSBTAG00000026684	syncoilin, intermediate filament protein [Source:VGNC Symbol;Acc:VGNC:35517]	SYNC	1.12065	4.58966	0.000435145	0.00384896
ENSBTAG00000015010	TBC1 domain family member 23 [Source:VGNC Symbol;Acc:VGNC:35638]	TBC1D23	2.47914	1.91703	0.000574454	0.00507279			ENSBTAG00000054572	paternally expressed 3 [Source:NCBI gene (formerly Entrezgene);Acc:444864]	PEG3	6.33464	0.582045	0.000440209	0.00388942
ENSBTAG00000048086	#N/A	#N/A	2.72171	1.4347	0.000574481	0.00507279			ENSBTAG00000000460	synaptotagmin like 2 [Source:NCBI gene (formerly Entrezgene);Acc:614406]	SYTL2	1.6841	3.32056	0.000440467	0.00388942
ENSBTAG00000011140	family with sequence similarity 162 member A [Source:VGNC Symbol;Acc:VGNC:28744]	FAM162A	-0.940665	8.14182	0.000577671	0.00509664			ENSBTAG00000011916	ubiquitin specific peptidase 8 [Source:VGNC Symbol;Acc:VGNC:36739]	USP8	0.933374	7.7544	0.000441057	0.00389133
ENSBTAG00000015946	RB binding protein 5, histone lysine methyltransferase complex subunit [Source:VGNC Symbol;Acc:VGNC:50641]	RBBP5	1.5905	2.97778	0.000578908	0.00510322			ENSBTAG00000004776	dual specificity phosphatase 23 [Source:VGNC Symbol;Acc:VGNC:28257]	DUSP23	-1.32298	3.05029	0.000446449	0.00393556
ENSBTAG00000009401	5-methyltetrahydrofolate-homocysteine methyltransferase reductase [Source:VGNC Symbol;Acc:VGNC:58606]	MTRR	3.74617	0.864324	0.000579767	0.00510647			ENSBTAG00000012994	lysyl oxidase [Source:VGNC Symbol;Acc:VGNC:30951]	LOX	1.35134	6.33796	0.000447169	0.00393857
ENSBTAG00000003112	THUMP domain containing 3 [Source:VGNC Symbol;Acc:VGNC:35855]	THUMPD3	1.12231	5.3749	0.000580406	0.00510777			ENSBTAG00000015692	heat shock protein family A (Hsp70) member 4 like [Source:VGNC Symbol;Acc:VGNC:53906]	HSPA4L	1.62513	2.9916	0.000450413	0.00396379
ENSBTAG00000019488	USP6 N-terminal like [Source:VGNC Symbol;Acc:VGNC:36737]	USP6NL	2.51912	1.47313	0.000581144	0.00510994			ENSBTAG00000002335	heart and neural crest derivatives expressed 1 [Source:VGNC Symbol;Acc:VGNC:29746]	HAND1	-8.75241	2.54253	0.000452071	0.00397502
ENSBTAG00000003665	nucleoporin 210 [Source:VGNC Symbol;Acc:VGNC:32356]	NUP210	1.41801	4.92678	0.000581991	0.00511027			ENSBTAG00000017911	#N/A	#N/A	2.21147	1.3252	0.000454952	0.0039938
ENSBTAG00000013250	proprotein convertase subtilisin/kexin type 1 inhibitor [Source:VGNC Symbol;Acc:VGNC:32647]	PCSK1N	-1.2789	4.50563	0.000582164	0.00511027			ENSBTAG00000002647	regulator of G protein signaling 10 [Source:VGNC Symbol;Acc:VGNC:33911]	RGS10	-1.4088	3.01656	0.000454975	0.0039938
ENSBTAG00000005542	epidermal growth factor receptor pathway substrate 15 [Source:VGNC Symbol;Acc:VGNC:28553]	EPS15	1.65375	2.82514	0.000587081	0.00514909			ENSBTAG00000049410	chromosome 11 C9orf116 homolog [Source:NCBI gene (formerly Entrezgene);Acc:618654]	C11H9orf116	-1.1463	5.07285	0.000457166	0.00400965
ENSBTAG00000017033	lipolysis stimulated lipoprotein receptor [Source:VGNC Symbol;Acc:VGNC:31064]	LSR	-1.18311	5.47126	0.000589513	0.00516606			ENSBTAG00000004316	biorientation of chromosomes in cell division 1 like 1 [Source:VGNC Symbol;Acc:VGNC:26537]	BOD1L1	1.14887	7.21933	0.000465856	0.00408242
ENSBTAG00000001933	protein phosphatase 2 phosphatase activator [Source:VGNC Symbol;Acc:VGNC:33526]	PTPA	-1.1344	8.54506	0.000591499	0.0051791			ENSBTAG00000004005	WD repeat domain 7 [Source:VGNC Symbol;Acc:VGNC:36914]	WDR7	2.95866	1.66126	0.000466887	0.00408801
ENSBTAG00000016979	phosphate cytidylyltransferase 1, choline, alpha [Source:VGNC Symbol;Acc:VGNC:32652]	PCYT1A	2.0915	2.0957	0.000592215	0.00518031			ENSBTAG00000006167	BTB (POZ) domain containing 8 [Source:NCBI gene (formerly Entrezgene);Acc:520456]	BTBD8	1.67188	1.98826	0.000467725	0.00409191
ENSBTAG00000014373	centrin 3 [Source:VGNC Symbol;Acc:VGNC:27235]	CETN3	1.15486	7.92836	0.000592633	0.00518031			ENSBTAG00000017611	coiled-coil serine rich protein 2 [Source:VGNC Symbol;Acc:VGNC:26994]	CCSER2	1.20012	4.96502	0.000469295	0.00410219
ENSBTAG00000010286	nuclear protein, coactivator of histone transcription [Source:VGNC Symbol;Acc:VGNC:50617]	NPAT	2.04607	3.06285	0.000596762	0.00521203			ENSBTAG00000001919	zinc finger protein 652 [Source:VGNC Symbol;Acc:VGNC:37322]	ZNF652	1.70771	2.42992	0.000474708	0.00414602
ENSBTAG00000051412	hemoglobin, alpha 2 [Source:NCBI gene (formerly Entrezgene);Acc:512439]	HBA	-1.58618	2.80954	0.000598615	0.00522127			ENSBTAG00000008665	DIX domain containing 1 [Source:VGNC Symbol;Acc:VGNC:28077]	DIXDC1	2.26016	1.27358	0.000475427	0.00414882
ENSBTAG00000048029	matrix metallopeptidase 1 (interstitial collagenase) [Source:NCBI gene (formerly Entrezgene);Acc:281308]	MMP1	-2.85046	4.89657	0.000598825	0.00522127			ENSBTAG00000006391	NADH:ubiquinone oxidoreductase subunit AB1 [Source:VGNC Symbol;Acc:VGNC:31952]	NDUFAB1	-0.93953	7.99584	0.000478069	0.00416742
ENSBTAG00000007878	Rho GTPase activating protein 22 [Source:VGNC Symbol;Acc:VGNC:26081]	ARHGAP22	2.47022	1.69549	0.000603587	0.00525839			ENSBTAG00000010029	ELKS/RAB6-interacting/CAST family member 2 [Source:VGNC Symbol;Acc:VGNC:28567]	ERC2	3.71802	0.665263	0.000478359	0.00416742
ENSBTAG00000016542	laminin subunit beta 3 [Source:VGNC Symbol;Acc:VGNC:30773]	LAMB3	-1.09826	6.907	0.000614803	0.00535162			ENSBTAG00000015325	mechanistic target of rapamycin kinase [Source:VGNC Symbol;Acc:VGNC:31748]	MTOR	3.00021	1.2869	0.000481854	0.00419435
ENSBTAG00000009459	microtubule crosslinking factor 1 [Source:VGNC Symbol;Acc:VGNC:31718]	MTCL1	2.56606	1.6111	0.000615982	0.0053574			ENSBTAG00000032657	TEA domain transcription factor 1 [Source:VGNC Symbol;Acc:VGNC:35724]	TEAD1	2.24892	2.13138	0.000486239	0.00422898
ENSBTAG00000012441	SMAD family member 7 [Source:VGNC Symbol;Acc:VGNC:34980]	SMAD7	1.55007	3.23745	0.000621907	0.00540441			ENSBTAG00000034360	small EDRK-rich factor 1A (telomeric) [Source:NCBI gene (formerly Entrezgene);Acc:526395]	SERF1A	-1.09468	5.91408	0.000491358	0.00426993
ENSBTAG00000006806	keratin 17 [Source:VGNC Symbol;Acc:VGNC:50398]	KRT17	-6.21697	1.88469	0.000626599	0.00544064			ENSBTAG00000016696	neurochondrin [Source:VGNC Symbol;Acc:VGNC:31910]	NCDN	-1.22257	4.60233	0.000492256	0.00427416
ENSBTAG00000017549	KIT ligand [Source:VGNC Symbol;Acc:VGNC:30619]	KITLG	2.8312	1.47456	0.000629553	0.00546172			ENSBTAG00000000644	S100 calcium binding protein A5 [Source:VGNC Symbol;Acc:VGNC:34245]	S100A5	-2.31687	2.18673	0.000496347	0.00430609
ENSBTAG00000011358	immediate early response 3 [Source:VGNC Symbol;Acc:VGNC:30039]	IER3	-1.12756	8.19031	0.000632994	0.005487			ENSBTAG00000014124	MLLT3 super elongation complex subunit [Source:VGNC Symbol;Acc:VGNC:31503]	MLLT3	2.62044	1.93809	0.000500073	0.0043348
ENSBTAG00000006391	NADH:ubiquinone oxidoreductase subunit AB1 [Source:VGNC Symbol;Acc:VGNC:31952]	NDUFAB1	-0.926071	7.99584	0.000640578	0.00554812			ENSBTAG00000043573	0	0	2.73524	3.63447	0.000505754	0.00438039
ENSBTAG00000053402	#N/A	#N/A	2.2363	1.30243	0.000651172	0.00563518			ENSBTAG00000019175	sine oculis binding protein homolog [Source:VGNC Symbol;Acc:VGNC:35118]	SOBP	2.55167	2.13645	0.000507515	0.00439199
ENSBTAG00000017734	vacuolar protein sorting 13 homolog A [Source:NCBI gene (formerly Entrezgene);Acc:519494]	0	2.43954	1.57313	0.000658467	0.00569358			ENSBTAG00000008576	pleckstrin homology and coiled-coil domain containing D1 [Source:VGNC Symbol;Acc:VGNC:33011]	PLEKHD1	4.23886	0.615654	0.000509201	0.00440292
ENSBTAG00000005633	Rho guanine nucleotide exchange factor 28 [Source:VGNC Symbol;Acc:VGNC:26114]	ARHGEF28	1.29102	4.31768	0.000663461	0.005732			ENSBTAG00000013749	ras homolog family member Q [Source:VGNC Symbol;Acc:VGNC:33952]	RHOQ	1.16077	5.25563	0.000512743	0.00442986
ENSBTAG00000003178	arginyltransferase 1 [Source:VGNC Symbol;Acc:VGNC:26238]	ATE1	1.13325	3.87799	0.000670955	0.00579193			ENSBTAG00000003340	HD domain containing 2 [Source:VGNC Symbol;Acc:VGNC:29785]	HDDC2	-1.13765	5.87649	0.000516181	0.00445586
ENSBTAG00000038866	ubiquitin conjugating enzyme E2 I [Source:VGNC Symbol;Acc:VGNC:36584]	UBE2I	-1.36214	4.37404	0.000677969	0.00584375			ENSBTAG00000002205	cyclic nucleotide gated channel subunit alpha 1 [Source:VGNC Symbol;Acc:VGNC:27497]	CNGA1	1.74029	2.64848	0.000520081	0.00448224
ENSBTAG00000013611	sodium channel and clathrin linker 1 [Source:VGNC Symbol;Acc:VGNC:59362]	SCLT1	1.50538	2.95272	0.000678081	0.00584375			ENSBTAG00000002829	t-complex 1 [Source:VGNC Symbol;Acc:VGNC:35701]	TCP1	-1.01505	8.40493	0.000520098	0.00448224
ENSBTAG00000002335	heart and neural crest derivatives expressed 1 [Source:VGNC Symbol;Acc:VGNC:29746]	HAND1	-8.50606	2.54253	0.000681449	0.00586791			ENSBTAG00000012738	zinc finger protein 827 [Source:VGNC Symbol;Acc:VGNC:55765]	ZNF827	1.16636	4.68076	0.000520644	0.00448322
ENSBTAG00000013460	zinc finger and BTB domain containing 11 [Source:VGNC Symbol;Acc:VGNC:37059]	ZBTB11	3.02224	1.15928	0.000687738	0.00591525			ENSBTAG00000012083	iroquois homeobox 3 [Source:VGNC Symbol;Acc:VGNC:30287]	IRX3	-1.50053	4.88896	0.00052455	0.00451312
ENSBTAG00000004423	Rho GTPase activating protein 42 [Source:VGNC Symbol;Acc:VGNC:26096]	ARHGAP42	2.21712	1.45538	0.000688084	0.00591525			ENSBTAG00000002215	glutamine-fructose-6-phosphate transaminase 2 [Source:VGNC Symbol;Acc:VGNC:29331]	GFPT2	-0.985885	6.65381	0.000527811	0.00453444
ENSBTAG00000013425	COP9 signalosome subunit 2 [Source:VGNC Symbol;Acc:VGNC:27599]	COPS2	1.43563	2.96542	0.000689698	0.00592423			ENSBTAG00000013880	WW and C2 domain containing 1 [Source:VGNC Symbol;Acc:VGNC:36974]	WWC1	1.60006	2.67786	0.000528211	0.00453444
ENSBTAG00000044123	heart and neural crest derivatives expressed 2 [Source:VGNC Symbol;Acc:VGNC:29747]	HAND2	0.9757	5.40726	0.000690343	0.00592487			ENSBTAG00000009154	U2 snRNP associated SURP domain containing [Source:VGNC Symbol;Acc:VGNC:36557]	U2SURP	1.70835	4.53085	0.000528342	0.00453444
ENSBTAG00000014883	GABA type A receptor-associated protein [Source:VGNC Symbol;Acc:VGNC:29185]	GABARAP	-0.954937	7.94605	0.000703358	0.0060316			ENSBTAG00000015487	lysine demethylase 4B [Source:VGNC Symbol;Acc:VGNC:30528]	KDM4B	1.35303	5.06869	0.000528771	0.00453444
ENSBTAG00000020568	#N/A	#N/A	1.74148	3.33913	0.000708936	0.00607442			ENSBTAG00000015280	kinesin family member 2C [Source:VGNC Symbol;Acc:VGNC:30601]	KIF2C	1.42019	5.02557	0.000530309	0.00454388
ENSBTAG00000053105	transmembrane protein 263 [Source:NCBI gene (formerly Entrezgene);Acc:539347]	TMEM263	2.49666	2.72274	0.000711756	0.00609356			ENSBTAG00000009099	proline rich 14 [Source:VGNC Symbol;Acc:VGNC:33391]	PRR14	-1.2578	4.84282	0.000531735	0.00455235
ENSBTAG00000008487	VPS37D subunit of ESCRT-I [Source:VGNC Symbol;Acc:VGNC:54510]	VPS37D	-1.30771	3.43768	0.000714251	0.00610766			ENSBTAG00000011182	PDZ and LIM domain 1 [Source:VGNC Symbol;Acc:VGNC:32707]	PDLIM1	-0.936558	9.32634	0.00053244	0.00455464
ENSBTAG00000034493	inflammation and lipid regulator with UBA-like and NBR1-like domains [Source:VGNC Symbol;Acc:VGNC:52675]	ILRUN	1.15741	4.55032	0.000714577	0.00610766			ENSBTAG00000007348	signaling receptor and transporter of retinol STRA6 [Source:VGNC Symbol;Acc:VGNC:35417]	STRA6	-2.02802	4.05063	0.000533076	0.00455541
ENSBTAG00000039709	PARP1 binding protein [Source:VGNC Symbol;Acc:VGNC:32588]	PARPBP	1.8771	3.03676	0.000718784	0.00613119			ENSBTAG00000016990	ubiquitin specific peptidase 24 [Source:VGNC Symbol;Acc:VGNC:36717]	USP24	2.06141	1.33453	0.000533407	0.00455541
ENSBTAG00000014248	MIER family member 3 [Source:VGNC Symbol;Acc:VGNC:31471]	MIER3	1.96812	2.28628	0.000718843	0.00613119			ENSBTAG00000013799	0	0	-1.35681	3.39051	0.000537877	0.00458983
ENSBTAG00000007678	mohawk homeobox [Source:VGNC Symbol;Acc:VGNC:31493]	MKX	4.37378	0.50801	0.000719098	0.00613119			ENSBTAG00000011140	family with sequence similarity 162 member A [Source:VGNC Symbol;Acc:VGNC:28744]	FAM162A	-0.943157	8.14182	0.000539696	0.00460157
ENSBTAG00000016525	integrin subunit alpha 1 [Source:VGNC Symbol;Acc:VGNC:30310]	ITGA1	1.30523	4.43666	0.000723751	0.00616581			ENSBTAG00000045588	bone marrow stromal antigen 2 [Source:NCBI gene (formerly Entrezgene);Acc:100298356]	0	2.75828	4.426	0.000542083	0.0046153
ENSBTAG00000007954	CDP-diacylglycerol--inositol 3-phosphatidyltransferase [Source:VGNC Symbol;Acc:VGNC:27114]	CDIPT	-1.37455	5.90587	0.000725716	0.00617749			ENSBTAG00000005710	neural cell adhesion molecule 1 [Source:VGNC Symbol;Acc:VGNC:31898]	NCAM1	1.5794	6.55135	0.000542193	0.0046153
ENSBTAG00000027201	Ras association (RalGDS/AF-6) and pleckstrin homology domains 1 [Source:VGNC Symbol;Acc:VGNC:54621]	RAPH1	3.8439	0.542487	0.000728563	0.00619666			ENSBTAG00000007554	interferon alpha inducible protein 6 [Source:VGNC Symbol;Acc:VGNC:30047]	IFI6	2.09302	5.18542	0.000546823	0.0046509
ENSBTAG00000020505	strawberry notch homolog 1 [Source:VGNC Symbol;Acc:VGNC:34308]	SBNO1	1.2117	6.13869	0.000730998	0.00621229			ENSBTAG00000020177	MYG1 exonuclease [Source:VGNC Symbol;Acc:VGNC:49159]	MYG1	-1.27406	4.44874	0.000548821	0.00466409
ENSBTAG00000052673	0	0	2.54917	1.63242	0.000732961	0.00622389			ENSBTAG00000047874	pre-mRNA processing factor 38B [Source:VGNC Symbol;Acc:VGNC:33376]	PRPF38B	1.13842	6.84271	0.000549651	0.00466732
ENSBTAG00000046503	nuclear receptor coactivator 7 [Source:NCBI gene (formerly Entrezgene);Acc:541071]	NCOA7	1.32569	3.884	0.000734113	0.00622858			ENSBTAG00000018016	nuclear protein 1, transcriptional regulator [Source:VGNC Symbol;Acc:VGNC:32369]	NUPR1	-2.09726	3.61757	0.000550574	0.00467135
ENSBTAG00000006614	transmembrane and coiled-coil domain family 1 [Source:VGNC Symbol;Acc:VGNC:35925]	TMCC1	1.52596	2.44015	0.000738851	0.00626367			ENSBTAG00000007105	PWP2 small subunit processome component [Source:NCBI gene (formerly Entrezgene);Acc:514336]	0	-1.28571	5.20984	0.000551837	0.00467824
ENSBTAG00000005888	MAM domain containing glycosylphosphatidylinositol anchor 1 [Source:VGNC Symbol;Acc:VGNC:31331]	MDGA1	-3.15009	2.17634	0.000742443	0.006289			ENSBTAG00000001902	centrosomal protein 295 [Source:VGNC Symbol;Acc:VGNC:27202]	CEP295	0.994487	6.02003	0.000553125	0.00468534
ENSBTAG00000007307	selectin E [Source:VGNC Symbol;Acc:VGNC:34421]	SELE	3.18663	1.97446	0.000745398	0.00630889			ENSBTAG00000054072	adrenomedullin 2 [Source:NCBI gene (formerly Entrezgene);Acc:618896]	ADM2	1.44241	3.31218	0.000554695	0.00469335
ENSBTAG00000014217	hematopoietically expressed homeobox [Source:VGNC Symbol;Acc:VGNC:29839]	HHEX	1.75984	2.51291	0.00075036	0.00634573			ENSBTAG00000003086	0	0	-1.18808	5.54367	0.000554972	0.00469335
ENSBTAG00000046307	CCAAT enhancer binding protein delta [Source:NCBI gene (formerly Entrezgene);Acc:281678]	CEBPD	-1.22798	8.70253	0.000751159	0.00634732			ENSBTAG00000037935	SWI/SNF related, matrix associated, actin dependent regulator of chromatin, subfamily d, member 1 [Source:VGNC Symbol;Acc:VGNC:34993]	SMARCD1	2.29283	2.7105	0.000556813	0.00470509
ENSBTAG00000009574	ADP ribosylation factor GTPase activating protein 2 [Source:VGNC Symbol;Acc:VGNC:26062]	ARFGAP2	-1.16553	4.76101	0.000751842	0.00634794			ENSBTAG00000013411	enolase 1 [Source:VGNC Symbol;Acc:VGNC:97268]	ENO1	-1.08539	11.5534	0.000559397	0.00472309
ENSBTAG00000002205	cyclic nucleotide gated channel subunit alpha 1 [Source:VGNC Symbol;Acc:VGNC:27497]	CNGA1	1.65893	2.64848	0.000762512	0.00643281			ENSBTAG00000015428	transmembrane protein 170A [Source:NCBI gene (formerly Entrezgene);Acc:790244]	TMEM170A	1.24396	4.54964	0.000560336	0.00472718
ENSBTAG00000006769	hydroxy-delta-5-steroid dehydrogenase, 3 beta- and steroid delta-isomerase 1 [Source:NCBI gene (formerly Entrezgene);Acc:281824]	HSD3B1	-1.68832	4.52662	0.000764312	0.00644276			ENSBTAG00000006007	SH3 domain containing GRB2 like 1, endophilin A2 [Source:VGNC Symbol;Acc:VGNC:34572]	SH3GL1	-1.16636	6.19243	0.000566516	0.00477545
ENSBTAG00000019279	mutL homolog 3 [Source:VGNC Symbol;Acc:VGNC:31498]	MLH3	2.46632	1.45183	0.000774755	0.00652551			ENSBTAG00000001752	alpha-L-fucosidase 2 [Source:VGNC Symbol;Acc:VGNC:29141]	FUCA2	3.96938	0.908939	0.000568317	0.00478289
ENSBTAG00000019924	DDHD domain containing 1 [Source:VGNC Symbol;Acc:VGNC:27943]	DDHD1	1.27595	3.92649	0.000775652	0.00652778			ENSBTAG00000000951	Janus kinase and microtubule interacting protein 3 [Source:VGNC Symbol;Acc:VGNC:30369]	JAKMIP3	2.57817	1.34787	0.000568319	0.00478289
ENSBTAG00000001768	taxilin gamma [Source:VGNC Symbol;Acc:VGNC:36532]	TXLNG	1.20167	5.2552	0.000783022	0.00658448			ENSBTAG00000000607	ATP binding cassette subfamily F member 2 [Source:VGNC Symbol;Acc:VGNC:25481]	ABCF2	-1.06155	6.03964	0.000571802	0.00480831
ENSBTAG00000049300	alanyl-tRNA synthetase domain containing 1 [Source:NCBI gene (formerly Entrezgene);Acc:100125882]	AARSD1	1.11453	4.65208	0.00078621	0.00660595			ENSBTAG00000004524	signal peptide peptidase like 2B [Source:VGNC Symbol;Acc:VGNC:35235]	SPPL2B	-1.26207	4.16087	0.000573187	0.00481607
ENSBTAG00000020528	procollagen C-endopeptidase enhancer [Source:VGNC Symbol;Acc:VGNC:32642]	PCOLCE	-1.1869	4.64906	0.000788974	0.00662381			ENSBTAG00000008180	spindle apparatus coiled-coil protein 1 [Source:VGNC Symbol;Acc:VGNC:50114]	SPDL1	1.24061	5.31858	0.000575994	0.00483034
ENSBTAG00000053919	putative protein T-ENOL [Source:NCBI gene (formerly Entrezgene);Acc:112444288]	0	-1.79037	2.49014	0.0007905	0.00663127			ENSBTAG00000030174	acyl-CoA oxidase 1 [Source:VGNC Symbol;Acc:VGNC:25552]	ACOX1	1.48098	3.65564	0.000576345	0.00483034
ENSBTAG00000022000	#N/A	#N/A	3.51517	0.66378	0.000791537	0.00663463			ENSBTAG00000020035	regulator of calcineurin 1 [Source:VGNC Symbol;Acc:VGNC:33820]	RCAN1	1.46183	4.56359	0.000576387	0.00483034
ENSBTAG00000017048	centromere protein J [Source:VGNC Symbol;Acc:VGNC:50039]	CENPJ	1.05774	5.00184	0.000796099	0.00666669			ENSBTAG00000011420	carbonic anhydrase 9 [Source:VGNC Symbol;Acc:VGNC:26659]	CA9	-1.405	3.2508	0.000577022	0.00483034
ENSBTAG00000012751	BTB domain containing 6 [Source:VGNC Symbol;Acc:VGNC:26591]	BTBD6	-1.06147	6.77245	0.000796645	0.00666669			ENSBTAG00000035064	chromosome 4 C7orf57 homolog [Source:NCBI gene (formerly Entrezgene);Acc:614195]	C4H7orf57	-2.2163	2.34173	0.000577971	0.00483034
ENSBTAG00000013411	enolase 1 [Source:VGNC Symbol;Acc:VGNC:97268]	ENO1	-1.06015	11.5534	0.000799399	0.00668437			ENSBTAG00000012797	defective in cullin neddylation 1 domain containing 1 [Source:VGNC Symbol;Acc:VGNC:27935]	DCUN1D1	2.21784	1.58336	0.000578128	0.00483034
ENSBTAG00000043565	0	0	2.89408	0.663723	0.00080301	0.00670916			ENSBTAG00000013250	proprotein convertase subtilisin/kexin type 1 inhibitor [Source:VGNC Symbol;Acc:VGNC:32647]	PCSK1N	-1.27583	4.50563	0.000578136	0.00483034
ENSBTAG00000030499	diaphanous related formin 1 [Source:NCBI gene (formerly Entrezgene);Acc:786565]	0	2.71718	3.0011	0.00080844	0.00674911			ENSBTAG00000021791	poly(ADP-ribose) polymerase family member 9 [Source:VGNC Symbol;Acc:VGNC:53596]	PARP9	2.1178	3.29382	0.000579417	0.00483715
ENSBTAG00000000079	centriole, cilia and spindle associated protein [Source:VGNC Symbol;Acc:VGNC:26992]	CCSAP	3.53821	0.835028	0.000826463	0.00689404			ENSBTAG00000002503	BSCL2 lipid droplet biogenesis associated, seipin [Source:VGNC Symbol;Acc:VGNC:26577]	BSCL2	-1.24515	3.94366	0.000581031	0.00484674
ENSBTAG00000018383	ATPase family AAA domain containing 5 [Source:VGNC Symbol;Acc:VGNC:26235]	ATAD5	1.24848	4.91553	0.000827175	0.00689445			ENSBTAG00000020896	galectin-related inter-fiber protein [Source:VGNC Symbol;Acc:VGNC:29642]	GRIFIN	-3.53914	2.06704	0.000585868	0.00488317
ENSBTAG00000030182	mitogen-activated protein kinase 11 [Source:VGNC Symbol;Acc:VGNC:31214]	MAPK11	-1.28288	4.18976	0.000831982	0.00692896			ENSBTAG00000031890	dedicator of cytokinesis 1 [Source:VGNC Symbol;Acc:VGNC:28154]	DOCK1	1.66474	3.71344	0.000588137	0.00489816
ENSBTAG00000040590	0	0	1.87585	2.59558	0.00083391	0.00693946			ENSBTAG00000008083	SEL1L adaptor subunit of ERAD E3 ubiquitin ligase [Source:VGNC Symbol;Acc:VGNC:49962]	SEL1L	0.959569	6.08257	0.000589939	0.00490924
ENSBTAG00000012482	CUB domain containing protein 1 [Source:VGNC Symbol;Acc:VGNC:27089]	CDCP1	1.50066	3.36753	0.000835966	0.00695101			ENSBTAG00000000605	ATP synthase peripheral stalk subunit F6 [Source:VGNC Symbol;Acc:VGNC:26304]	ATP5PF	-0.951937	9.85147	0.000592664	0.00492797
ENSBTAG00000025526	mediator of DNA damage checkpoint 1 [Source:VGNC Symbol;Acc:VGNC:31328]	MDC1	2.89728	1.1866	0.000840419	0.00698246			ENSBTAG00000016311	eukaryotic translation initiation factor 2 subunit alpha [Source:VGNC Symbol;Acc:VGNC:28390]	EIF2S1	-1.03578	6.97174	0.000593967	0.00493486
ENSBTAG00000018598	heat shock protein family B (small) member 6 [Source:NCBI gene (formerly Entrezgene);Acc:534551]	HSPB6	-1.57912	5.92861	0.000841098	0.00698252			ENSBTAG00000022575	transmembrane protein adipocyte associated 1 [Source:VGNC Symbol;Acc:VGNC:54506]	TPRA1	-1.33686	4.83308	0.00059456	0.00493585
ENSBTAG00000025589	CDK5 regulatory subunit associated protein 1 like 1 [Source:VGNC Symbol;Acc:VGNC:27137]	CDKAL1	2.17971	1.70811	0.00084254	0.00698892			ENSBTAG00000015438	ribosome binding protein 1 [Source:VGNC Symbol;Acc:VGNC:57021]	RRBP1	1.31973	5.10409	0.000599812	0.00497548
ENSBTAG00000006209	exostosin glycosyltransferase 1 [Source:VGNC Symbol;Acc:VGNC:28665]	EXT1	1.37613	3.70791	0.000844796	0.00700204			ENSBTAG00000014387	protein kinase AMP-activated non-catalytic subunit beta 2 [Source:VGNC Symbol;Acc:VGNC:33320]	PRKAB2	2.57669	1.02396	0.000603984	0.00500609
ENSBTAG00000001283	RIC1 homolog, RAB6A GEF complex partner 1 [Source:VGNC Symbol;Acc:VGNC:33959]	RIC1	2.43294	1.02539	0.000847058	0.00701128			ENSBTAG00000006832	solute carrier family 5 member 6 [Source:VGNC Symbol;Acc:VGNC:34909]	SLC5A6	-1.38503	3.54504	0.000609759	0.00504993
ENSBTAG00000006040	UHRF1 binding protein 1 like [Source:VGNC Symbol;Acc:VGNC:36656]	UHRF1BP1L	1.14879	4.97328	0.000847259	0.00701128			ENSBTAG00000018178	nuclear prelamin A recognition factor [Source:VGNC Symbol;Acc:VGNC:55858]	NARF	1.52996	4.85026	0.000614085	0.00508171
ENSBTAG00000011815	SMG9 nonsense mediated mRNA decay factor [Source:VGNC Symbol;Acc:VGNC:35013]	SMG9	-1.41544	3.65464	0.000848735	0.00701792			ENSBTAG00000006869	PHD finger protein 20 like 1 [Source:VGNC Symbol;Acc:VGNC:32820]	PHF20L1	1.09884	6.48987	0.000617695	0.00510753
ENSBTAG00000005069	transmembrane 7 superfamily member 2 [Source:VGNC Symbol;Acc:VGNC:35910]	TM7SF2	-1.00547	6.69412	0.000853849	0.0070546			ENSBTAG00000019916	calmin [Source:VGNC Symbol;Acc:VGNC:27452]	CLMN	1.10437	4.36069	0.000620397	0.00512579
ENSBTAG00000002176	NSE1 homolog, SMC5-SMC6 complex component [Source:VGNC Symbol;Acc:VGNC:32279]	NSMCE1	-1.07882	5.45602	0.000862675	0.00712186			ENSBTAG00000034493	inflammation and lipid regulator with UBA-like and NBR1-like domains [Source:VGNC Symbol;Acc:VGNC:52675]	ILRUN	1.16268	4.55032	0.000623164	0.00514456
ENSBTAG00000013821	RIO kinase 1 [Source:VGNC Symbol;Acc:VGNC:50051]	RIOK1	1.18576	5.89518	0.000866175	0.00714508			ENSBTAG00000034138	beta-hexosaminidase subunit beta [Source:NCBI gene (formerly Entrezgene);Acc:786974]	0	2.26295	1.84149	0.000626371	0.00516694
ENSBTAG00000007433	myosin IXA [Source:VGNC Symbol;Acc:VGNC:97290]	MYO9A	1.67492	2.58767	0.000868273	0.00715671			ENSBTAG00000050061	inner centromere protein [Source:NCBI gene (formerly Entrezgene);Acc:507693]	INCENP	1.4564	2.84019	0.000630169	0.00519415
ENSBTAG00000007634	hook microtubule tethering protein 3 [Source:VGNC Symbol;Acc:VGNC:50090]	HOOK3	0.961773	6.93644	0.000869233	0.00715896			ENSBTAG00000040088	solute carrier family 9 member B2 [Source:VGNC Symbol;Acc:VGNC:34948]	SLC9B2	1.46171	3.4345	0.00063499	0.00522864
ENSBTAG00000006643	chromosome 6 C4orf19 homolog [Source:VGNC Symbol;Acc:VGNC:52724]	C6H4orf19	2.20274	1.12169	0.000875711	0.00720653			ENSBTAG00000038115	FLYWCH family member 2 [Source:VGNC Symbol;Acc:VGNC:50104]	FLYWCH2	-1.09575	4.6008	0.000635358	0.00522864
ENSBTAG00000054531	KIAA1841 ortholog [Source:NCBI gene (formerly Entrezgene);Acc:538151]	KIAA1841	3.01141	0.948461	0.00087672	0.00720653			ENSBTAG00000033662	NCK associated protein 1 [Source:VGNC Symbol;Acc:VGNC:31915]	NCKAP1	1.94556	2.7338	0.000637349	0.00523897
ENSBTAG00000008893	anoctamin 10 [Source:VGNC Symbol;Acc:VGNC:54405]	ANO10	1.27337	3.65345	0.000877087	0.00720653			ENSBTAG00000007237	BUB1 mitotic checkpoint serine/threonine kinase B [Source:VGNC Symbol;Acc:VGNC:26605]	BUB1B	0.963747	6.86953	0.000637621	0.00523897
ENSBTAG00000017610	nuclear factor related to kappaB binding protein [Source:VGNC Symbol;Acc:VGNC:32051]	NFRKB	1.67355	4.32484	0.0008794	0.00721983			ENSBTAG00000022520	BRCA1 DNA repair associated [Source:VGNC Symbol;Acc:VGNC:55781]	BRCA1	1.49979	3.79216	0.000641574	0.00526728
ENSBTAG00000012907	outer dense fiber of sperm tails 2 like [Source:VGNC Symbol;Acc:VGNC:32402]	ODF2L	1.20206	4.10315	0.00088032	0.00722168			ENSBTAG00000021323	ArfGAP with FG repeats 1 [Source:VGNC Symbol;Acc:VGNC:25725]	AGFG1	1.01019	5.95963	0.000642583	0.00527141
ENSBTAG00000040056	leukotriene B4 receptor 2 [Source:VGNC Symbol;Acc:VGNC:31070]	LTB4R2	-2.09184	0.99157	0.000881791	0.00722805			ENSBTAG00000002735	methyltransferase like 26 [Source:VGNC Symbol;Acc:VGNC:31410]	METTL26	-1.08146	5.53574	0.000643592	0.0052743
ENSBTAG00000018622	poly(rC) binding protein 4 [Source:NCBI gene (formerly Entrezgene);Acc:506889]	PCBP4	-1.33	7.54579	0.000886072	0.00725184			ENSBTAG00000010672	propionyl-CoA carboxylase subunit alpha [Source:VGNC Symbol;Acc:VGNC:32613]	PCCA	1.63118	3.39571	0.000643949	0.0052743
ENSBTAG00000018399	myosin heavy chain 15 [Source:VGNC Symbol;Acc:VGNC:50161]	MYH15	2.70439	1.70927	0.000886089	0.00725184			ENSBTAG00000018633	Rab acceptor 1 [Source:VGNC Symbol;Acc:VGNC:33666]	RABAC1	-1.00814	8.84127	0.000649757	0.00531768
ENSBTAG00000025634	formin 1 [Source:NCBI gene (formerly Entrezgene);Acc:786165]	FMN1	2.10375	1.46868	0.00089704	0.00732559			ENSBTAG00000030302	endothelial differentiation related factor 1 [Source:VGNC Symbol;Acc:VGNC:28325]	EDF1	-1.06582	8.00649	0.000658698	0.00538662
ENSBTAG00000022036	zinc and ring finger 3 [Source:VGNC Symbol;Acc:VGNC:55766]	ZNRF3	2.09225	1.64115	0.000897177	0.00732559			ENSBTAG00000021869	THAP domain containing 5 [Source:VGNC Symbol;Acc:VGNC:35823]	THAP5	1.68805	2.08505	0.000662578	0.00541409
ENSBTAG00000044202	connector enhancer of kinase suppressor of Ras 2 [Source:VGNC Symbol;Acc:VGNC:27505]	CNKSR2	1.19282	5.34597	0.000897212	0.00732559			ENSBTAG00000008631	coronin 1A [Source:VGNC Symbol;Acc:VGNC:27620]	CORO1A	-1.88273	2.84892	0.000663294	0.00541568
ENSBTAG00000016760	LRR binding FLII interacting protein 2 [Source:VGNC Symbol;Acc:VGNC:31035]	LRRFIP2	1.00589	6.43492	0.000901182	0.00735213			ENSBTAG00000018395	KIAA1217 [Source:VGNC Symbol;Acc:VGNC:30566]	KIAA1217	1.13821	5.69249	0.00066458	0.00542193
ENSBTAG00000019376	fibronectin type III domain containing 3B [Source:VGNC Symbol;Acc:VGNC:29063]	FNDC3B	0.925529	6.90464	0.000901877	0.00735213			ENSBTAG00000004079	zinc finger protein 106 [Source:VGNC Symbol;Acc:VGNC:37207]	ZNF106	1.06693	6.59695	0.000666689	0.00543354
ENSBTAG00000022808	CDK2 associated cullin domain 1 [Source:VGNC Symbol;Acc:VGNC:55940]	CACUL1	3.47464	1.04053	0.000911856	0.00742766			ENSBTAG00000031567	SWI/SNF related, matrix associated, actin dependent regulator of chromatin subfamily c member 1 [Source:VGNC Symbol;Acc:VGNC:58414]	SMARCC1	1.28257	8.07842	0.000667048	0.00543354
ENSBTAG00000019630	ral guanine nucleotide dissociation stimulator like 1 [Source:VGNC Symbol;Acc:VGNC:33903]	RGL1	1.48653	3.16197	0.000919439	0.00748357			ENSBTAG00000019611	membrane associated guanylate kinase, WW and PDZ domain containing 3 [Source:VGNC Symbol;Acc:VGNC:31148]	MAGI3	1.31747	5.50916	0.000669191	0.00544673
ENSBTAG00000027444	supervillin [Source:NCBI gene (formerly Entrezgene);Acc:281509]	SVIL	1.63636	2.97636	0.000926899	0.00753839			ENSBTAG00000019471	cornichon family AMPA receptor auxiliary protein 4 [Source:VGNC Symbol;Acc:VGNC:27504]	CNIH4	-1.08388	8.57253	0.000675426	0.00549319
ENSBTAG00000013812	Ro60, Y RNA binding protein [Source:VGNC Symbol;Acc:VGNC:36379]	RO60	1.36754	3.60218	0.000929511	0.00755373			ENSBTAG00000021764	glycine receptor beta [Source:VGNC Symbol;Acc:VGNC:29415]	GLRB	1.67644	3.21076	0.00067635	0.0054964
ENSBTAG00000027321	coiled-coil domain containing 18 [Source:VGNC Symbol;Acc:VGNC:26875]	CCDC18	1.26669	4.96287	0.000937139	0.00760513			ENSBTAG00000014872	calpain small subunit 1 [Source:VGNC Symbol;Acc:VGNC:52184]	CAPNS1	-1.01729	9.784	0.000678988	0.00550817
ENSBTAG00000006678	GATA zinc finger domain containing 2B [Source:VGNC Symbol;Acc:VGNC:29272]	GATAD2B	1.71952	3.02376	0.000937298	0.00760513			ENSBTAG00000019838	SHC adaptor protein 1 [Source:VGNC Symbol;Acc:VGNC:34590]	SHC1	-0.909749	7.15405	0.000679272	0.00550817
ENSBTAG00000018178	nuclear prelamin A recognition factor [Source:VGNC Symbol;Acc:VGNC:55858]	NARF	1.46875	4.85026	0.000953359	0.00772941			ENSBTAG00000033621	single-pass membrane protein with coiled-coil domains 4 [Source:VGNC Symbol;Acc:VGNC:35008]	SMCO4	1.41728	4.75503	0.000679387	0.00550817
ENSBTAG00000017452	RCAN family member 3 [Source:VGNC Symbol;Acc:VGNC:33822]	RCAN3	1.4017	3.4086	0.000960087	0.0077779			ENSBTAG00000006643	chromosome 6 C4orf19 homolog [Source:VGNC Symbol;Acc:VGNC:52724]	C6H4orf19	2.02367	1.12169	0.000684847	0.00554471
ENSBTAG00000012391	MINDY lysine 48 deubiquitinase 2 [Source:VGNC Symbol;Acc:VGNC:31477]	MINDY2	1.44771	4.16757	0.000961838	0.00778477			ENSBTAG00000015010	TBC1 domain family member 23 [Source:VGNC Symbol;Acc:VGNC:35638]	TBC1D23	2.30572	1.91703	0.000685373	0.00554471
ENSBTAG00000000687	POC1 centriolar protein B [Source:VGNC Symbol;Acc:VGNC:50158]	POC1B	2.31835	1.87647	0.000962432	0.00778477			ENSBTAG00000009933	deltex E3 ubiquitin ligase 3L [Source:VGNC Symbol;Acc:VGNC:28239]	DTX3L	1.84809	2.16541	0.000686115	0.00554471
ENSBTAG00000049215	shisa family member 3 [Source:NCBI gene (formerly Entrezgene);Acc:781091]	SHISA3	-3.51178	0.789557	0.000971807	0.0078545			ENSBTAG00000018404	protein kinase cGMP-dependent 1 [Source:VGNC Symbol;Acc:VGNC:33340]	PRKG1	4.34581	0.560663	0.000686322	0.00554471
ENSBTAG00000001163	macroH2A.2 histone [Source:VGNC Symbol;Acc:VGNC:55987]	MACROH2A2	1.8344	4.69076	0.000975561	0.00787871			ENSBTAG00000013369	collagen type XIV alpha 1 chain [Source:VGNC Symbol;Acc:VGNC:53851]	COL14A1	1.96621	2.38218	0.000686559	0.00554471
ENSBTAG00000003749	potassium calcium-activated channel subfamily M regulatory beta subunit 4 [Source:VGNC Symbol;Acc:VGNC:30482]	KCNMB4	2.41114	1.43591	0.00097947	0.00790415			ENSBTAG00000010375	MSL complex subunit 1 [Source:VGNC Symbol;Acc:VGNC:31698]	MSL1	1.52314	2.63704	0.00068905	0.00556046
ENSBTAG00000000939	kinesin family member 16B [Source:VGNC Symbol;Acc:VGNC:30585]	KIF16B	1.36361	2.84045	0.00098676	0.0079568			ENSBTAG00000021058	DEAD-box helicase 42 [Source:VGNC Symbol;Acc:VGNC:27968]	DDX42	2.42286	1.86997	0.000689578	0.00556046
ENSBTAG00000003212	neuronatin [Source:VGNC Symbol;Acc:VGNC:32142]	NNAT	-2.4895	3.15181	0.000988609	0.00796554			ENSBTAG00000008487	VPS37D subunit of ESCRT-I [Source:VGNC Symbol;Acc:VGNC:54510]	VPS37D	-1.30754	3.43768	0.000692899	0.00558291
ENSBTAG00000042226	#N/A	#N/A	2.62167	1.39878	0.000989605	0.00796739			ENSBTAG00000008113	odd-skipped related transcription factor 1 [Source:VGNC Symbol;Acc:VGNC:32476]	OSR1	-1.64526	4.58934	0.000695803	0.00560005
ENSBTAG00000006916	TATA-box binding protein associated factor 15 [Source:VGNC Symbol;Acc:VGNC:54497]	TAF15	2.698	1.73422	0.00099233	0.00798315			ENSBTAG00000022204	transcription elongation factor A like 4 [Source:NCBI gene (formerly Entrezgene);Acc:513987]	0	1.19539	5.05369	0.000696103	0.00560005
ENSBTAG00000003880	elastin microfibril interfacer 2 [Source:VGNC Symbol;Acc:VGNC:28474]	EMILIN2	-1.93685	4.37248	0.000994511	0.00799452			ENSBTAG00000010550	eukaryotic translation initiation factor 5A2 [Source:VGNC Symbol;Acc:VGNC:28419]	EIF5A2	2.85179	1.1749	0.000702524	0.00564734
ENSBTAG00000021785	transmembrane protein 219 [Source:VGNC Symbol;Acc:VGNC:36041]	TMEM219	-1.0391	6.34686	0.00100246	0.00805223			ENSBTAG00000053232	0	0	-1.73097	1.79118	0.000705906	0.00567014
ENSBTAG00000019914	beclin 1 [Source:VGNC Symbol;Acc:VGNC:26463]	BECN1	1.03582	6.17734	0.00100794	0.00808996			ENSBTAG00000034393	family with sequence similarity 149 member A [Source:VGNC Symbol;Acc:VGNC:55045]	FAM149A	1.27864	4.3746	0.000707861	0.00568146
ENSBTAG00000006007	SH3 domain containing GRB2 like 1, endophilin A2 [Source:VGNC Symbol;Acc:VGNC:34572]	SH3GL1	-1.12156	6.19243	0.00101752	0.00816059			ENSBTAG00000012615	zinc finger E-box binding homeobox 2 [Source:VGNC Symbol;Acc:VGNC:56157]	ZEB2	3.64001	0.697566	0.000708524	0.0056824
ENSBTAG00000007666	insulin like growth factor 2 mRNA binding protein 2 [Source:VGNC Symbol;Acc:VGNC:30080]	IGF2BP2	1.51127	2.23657	0.00102108	0.00818278			ENSBTAG00000014102	WD repeat domain 77 [Source:VGNC Symbol;Acc:VGNC:36921]	WDR77	-0.959526	6.03076	0.0007098	0.00568825
ENSBTAG00000012010	pannexin 1 [Source:VGNC Symbol;Acc:VGNC:32567]	PANX1	1.73984	1.96277	0.00102468	0.00820534			ENSBTAG00000009663	Y-box binding protein 3 [Source:VGNC Symbol;Acc:VGNC:37018]	YBX3	1.64427	6.23202	0.000719	0.00575754
ENSBTAG00000010739	biogenesis of lysosomal organelles complex 1 subunit 2 [Source:VGNC Symbol;Acc:VGNC:26507]	BLOC1S2	-1.05242	6.82508	0.00102626	0.0082117			ENSBTAG00000004379	ETHE1 persulfide dioxygenase [Source:VGNC Symbol;Acc:VGNC:28623]	ETHE1	-1.30752	4.9109	0.000722048	0.0057775
ENSBTAG00000015920	transmembrane protein 147 [Source:VGNC Symbol;Acc:VGNC:35978]	TMEM147	-0.945783	8.28078	0.00103364	0.00826435			ENSBTAG00000013410	microtubule affinity regulating kinase 3 [Source:VGNC Symbol;Acc:VGNC:31249]	MARK3	0.981373	6.17652	0.000725258	0.00579528
ENSBTAG00000046239	ligand dependent nuclear receptor corepressor [Source:NCBI gene (formerly Entrezgene);Acc:100849063]	LCOR	2.08086	2.12324	0.0010396	0.00830561			ENSBTAG00000002820	RB binding protein 7, chromatin remodeling factor [Source:VGNC Symbol;Acc:VGNC:33772]	RBBP7	1.1009	8.51181	0.000725385	0.00579528
ENSBTAG00000004905	keratin 19 [Source:VGNC Symbol;Acc:VGNC:30720]	KRT19	-1.22598	11.9798	0.00104299	0.00832631			ENSBTAG00000013317	ring finger protein 168 [Source:VGNC Symbol;Acc:VGNC:97307]	RNF168	1.38742	3.97272	0.00072633	0.00579768
ENSBTAG00000053867	0	0	2.49698	0.929961	0.00104494	0.00833549			ENSBTAG00000050888	DnaJ heat shock protein family (Hsp40) member C24 [Source:VGNC Symbol;Acc:VGNC:54631]	DNAJC24	1.94786	3.20602	0.0007268	0.00579768
ENSBTAG00000012016	lemur tyrosine kinase 3 [Source:VGNC Symbol;Acc:VGNC:30942]	LMTK3	-1.32443	5.29104	0.0010493	0.00836386			ENSBTAG00000017919	CCR4-NOT transcription complex subunit 4 [Source:VGNC Symbol;Acc:VGNC:27519]	CNOT4	1.80752	2.41506	0.000729229	0.0058126
ENSBTAG00000014882	#N/A	#N/A	1.33614	3.42601	0.00105334	0.00838964			ENSBTAG00000008184	chaperonin containing TCP1 subunit 6A [Source:VGNC Symbol;Acc:VGNC:97250]	CCT6A	-0.872827	7.68406	0.00073315	0.00583938
ENSBTAG00000004054	poly(A) polymerase alpha [Source:NCBI gene (formerly Entrezgene);Acc:338051]	PAPOLA	0.968675	6.9933	0.00105902	0.00842844			ENSBTAG00000006324	NGFI-A binding protein 2 [Source:VGNC Symbol;Acc:VGNC:31858]	NAB2	-1.30718	4.20563	0.000742899	0.0059125
ENSBTAG00000023182	WNK lysine deficient protein kinase 3 [Source:VGNC Symbol;Acc:VGNC:36951]	WNK3	2.67935	1.58154	0.00106401	0.0084616			ENSBTAG00000047702	N-alpha-acetyltransferase 10, NatA catalytic subunit [Source:NCBI gene (formerly Entrezgene);Acc:613636]	NAA10	-1.11697	5.8702	0.000744724	0.00592249
ENSBTAG00000018942	SSX family member 2 interacting protein [Source:VGNC Symbol;Acc:VGNC:35329]	SSX2IP	1.32053	3.93353	0.00106969	0.00849533			ENSBTAG00000031441	FXYD domain containing ion transport regulator 5 [Source:VGNC Symbol;Acc:VGNC:29158]	FXYD5	-1.00426	6.222	0.000749301	0.00595434
ENSBTAG00000049604	0	0	1.55922	2.36206	0.00106988	0.00849533			ENSBTAG00000045857	MAPK regulated corepressor interacting protein 2 [Source:NCBI gene (formerly Entrezgene);Acc:618020]	MCRIP2	-1.49949	4.13276	0.00075173	0.00596908
ENSBTAG00000032122	CD19 molecule [Source:VGNC Symbol;Acc:VGNC:27007]	CD19	-1.36573	3.56878	0.00107341	0.00851688			ENSBTAG00000018638	coiled-coil and C2 domain containing 2A [Source:VGNC Symbol;Acc:VGNC:26826]	CC2D2A	1.54386	3.16106	0.000752877	0.00597135
ENSBTAG00000015124	arginine and glutamate rich 1 [Source:VGNC Symbol;Acc:VGNC:26072]	ARGLU1	1.04839	7.45797	0.00107849	0.00855068			ENSBTAG00000014598	bromodomain PHD finger transcription factor [Source:VGNC Symbol;Acc:VGNC:26550]	BPTF	1.0122	7.32302	0.000753164	0.00597135
ENSBTAG00000011043	#N/A	#N/A	-2.43925	1.44935	0.00110084	0.00872117			ENSBTAG00000049215	shisa family member 3 [Source:NCBI gene (formerly Entrezgene);Acc:781091]	SHISA3	-3.05297	0.789557	0.000764639	0.00605771
ENSBTAG00000008412	BAF chromatin remodeling complex subunit BCL7C [Source:VGNC Symbol;Acc:VGNC:58362]	BCL7C	-1.48318	5.25007	0.00110214	0.0087245			ENSBTAG00000012630	peptidase domain containing associated with muscle regeneration 1 [Source:VGNC Symbol;Acc:VGNC:32562]	PAMR1	1.79193	2.48073	0.00076573	0.0060608
ENSBTAG00000004046	deltex E3 ubiquitin ligase 4 [Source:VGNC Symbol;Acc:VGNC:54867]	DTX4	-3.9232	1.56004	0.00110372	0.0087245			ENSBTAG00000005016	adaptor related protein complex 3 subunit beta 1 [Source:VGNC Symbol;Acc:VGNC:25987]	AP3B1	1.31761	6.08482	0.000766656	0.0060608
ENSBTAG00000007436	gamma-glutamyltransferase 6 [Source:VGNC Symbol;Acc:VGNC:29345]	GGT6	-1.53653	3.17922	0.00110377	0.0087245			ENSBTAG00000003191	fascin actin-bundling protein 1 [Source:VGNC Symbol;Acc:VGNC:29126]	FSCN1	-1.10886	9.41846	0.000766839	0.0060608
ENSBTAG00000033429	family with sequence similarity 229 member B [Source:VGNC Symbol;Acc:VGNC:28804]	FAM229B	-1.39878	3.87878	0.00110614	0.0087366			ENSBTAG00000012739	complement C1q binding protein [Source:VGNC Symbol;Acc:VGNC:26618]	C1QBP	-0.96838	7.44879	0.000767474	0.0060608
ENSBTAG00000008190	sulfatase modifying factor 2 [Source:VGNC Symbol;Acc:VGNC:35472]	SUMF2	-1.24339	3.75911	0.00110946	0.00874887			ENSBTAG00000048842	0	0	-2.72369	2.49753	0.000767942	0.0060608
ENSBTAG00000013581	leptin receptor overlapping transcript like 1 [Source:VGNC Symbol;Acc:VGNC:30845]	LEPROTL1	-0.909073	6.48174	0.00110975	0.00874887			ENSBTAG00000017500	potassium two pore domain channel subfamily K member 12 [Source:VGNC Symbol;Acc:VGNC:30467]	KCNK12	-2.26115	1.91532	0.000772841	0.00609484
ENSBTAG00000022069	ataxin 2 [Source:VGNC Symbol;Acc:VGNC:26340]	ATXN2	1.1637	5.88096	0.00111022	0.00874887			ENSBTAG00000045602	exocyst complex component 1 like [Source:NCBI gene (formerly Entrezgene);Acc:104968894]	EXOC1L	-2.50542	2.17218	0.000773539	0.00609572
ENSBTAG00000000322	CD2 associated protein [Source:VGNC Symbol;Acc:VGNC:27022]	CD2AP	1.10648	6.06493	0.00111898	0.0088112			ENSBTAG00000051692	#N/A	#N/A	-2.22667	1.12471	0.000774756	0.00610069
ENSBTAG00000016581	mitochondrial ribosomal protein L28 [Source:VGNC Symbol;Acc:VGNC:31629]	MRPL28	-1.10861	4.96735	0.00112447	0.00884331			ENSBTAG00000017335	HGF activator [Source:VGNC Symbol;Acc:VGNC:53764]	HGFAC	-1.2182	3.98372	0.000777339	0.0061164
ENSBTAG00000055145	solute carrier family 25 member 10 [Source:NCBI gene (formerly Entrezgene);Acc:100848134]	0	-1.06721	5.86396	0.00112475	0.00884331			ENSBTAG00000004651	non-metastatic cells 1, protein (NM23A) expressed in [Source:NCBI gene (formerly Entrezgene);Acc:404189]	NME1	-0.97566	6.8656	0.000777959	0.00611665
ENSBTAG00000014354	FXYD domain containing ion transport regulator 6 [Source:VGNC Symbol;Acc:VGNC:54871]	FXYD6	-1.35574	7.21524	0.00113319	0.00889727			ENSBTAG00000004219	#N/A	#N/A	-6.6756	0.872232	0.000782327	0.00614584
ENSBTAG00000039705	HGH1 homolog [Source:VGNC Symbol;Acc:VGNC:29835]	HGH1	-1.10998	4.79644	0.00113333	0.00889727			ENSBTAG00000009251	SUZ RNA binding domain containing 1 [Source:VGNC Symbol;Acc:VGNC:35550]	SZRD1	1.25706	6.5403	0.000782853	0.00614584
ENSBTAG00000000442	retinol binding protein 4 [Source:VGNC Symbol;Acc:VGNC:33815]	RBP4	-1.01158	6.27824	0.00113469	0.00890127			ENSBTAG00000005482	transmembrane protein 135 [Source:VGNC Symbol;Acc:VGNC:56288]	TMEM135	1.21055	4.46788	0.000786571	0.00617037
ENSBTAG00000050688	#N/A	#N/A	2.9226	0.771281	0.00113979	0.00893454			ENSBTAG00000018862	eukaryotic translation initiation factor 4E family member 3 [Source:VGNC Symbol;Acc:VGNC:28411]	EIF4E3	1.71199	2.35518	0.000791104	0.00620026
ENSBTAG00000008293	glycerophosphocholine phosphodiesterase 1 [Source:VGNC Symbol;Acc:VGNC:29528]	GPCPD1	2.84399	1.2073	0.00114113	0.00893828			ENSBTAG00000020028	retinol binding protein 1 [Source:VGNC Symbol;Acc:VGNC:33812]	RBP1	2.72386	1.43646	0.000791573	0.00620026
ENSBTAG00000004806	phosphorylase kinase regulatory subunit beta [Source:VGNC Symbol;Acc:VGNC:32832]	PHKB	1.80192	1.51593	0.00114365	0.00895127			ENSBTAG00000039658	programmed cell death 7 [Source:VGNC Symbol;Acc:VGNC:55131]	PDCD7	1.26661	4.02499	0.000793102	0.00620756
ENSBTAG00000048991	REC114 meiotic recombination protein [Source:NCBI gene (formerly Entrezgene);Acc:613762]	REC114	-4.01617	2.95187	0.00114999	0.00899416			ENSBTAG00000005294	0	0	1.33835	4.7866	0.000794862	0.00621665
ENSBTAG00000019053	microtubule associated protein 9 [Source:VGNC Symbol;Acc:VGNC:31211]	MAP9	1.55703	2.60425	0.00115662	0.00903922			ENSBTAG00000050426	multivesicular body subunit 12B [Source:NCBI gene (formerly Entrezgene);Acc:617416]	MVB12B	1.2881	4.02787	0.000797093	0.00622942
ENSBTAG00000008631	coronin 1A [Source:VGNC Symbol;Acc:VGNC:27620]	CORO1A	-1.82677	2.84892	0.00115799	0.00904311			ENSBTAG00000018563	secreted frizzled related protein 2 [Source:VGNC Symbol;Acc:VGNC:34521]	SFRP2	-1.76675	7.64945	0.00080054	0.00625167
ENSBTAG00000015225	nucleoporin 58 [Source:VGNC Symbol;Acc:VGNC:32363]	NUP58	2.16241	1.82528	0.00117196	0.00914534			ENSBTAG00000014407	INO80 complex subunit D [Source:VGNC Symbol;Acc:VGNC:30206]	INO80D	2.26671	1.01266	0.000803394	0.00626924
ENSBTAG00000032711	#N/A	#N/A	2.85483	0.731877	0.00117368	0.00915191			ENSBTAG00000020093	cullin 4A [Source:VGNC Symbol;Acc:VGNC:27832]	CUL4A	1.36648	3.35338	0.000804395	0.00627235
ENSBTAG00000003581	SET domain containing 7, histone lysine methyltransferase [Source:VGNC Symbol;Acc:VGNC:34497]	SETD7	2.49556	1.48135	0.00118094	0.00920157			ENSBTAG00000002554	TRPM8 channel associated factor 1 [Source:VGNC Symbol;Acc:VGNC:35676]	TCAF1	1.08833	5.14078	0.000806545	0.0062844
ENSBTAG00000007608	base methyltransferase of 25S rRNA 2 homolog [Source:VGNC Symbol;Acc:VGNC:26528]	BMT2	2.02583	2.48545	0.00119017	0.0092631			ENSBTAG00000017090	SMCR8-C9orf72 complex subunit [Source:VGNC Symbol;Acc:VGNC:58472]	SMCR8	2.9541	1.27338	0.000809285	0.00630103
ENSBTAG00000008113	odd-skipped related transcription factor 1 [Source:VGNC Symbol;Acc:VGNC:32476]	OSR1	-1.55258	4.58934	0.00119061	0.0092631			ENSBTAG00000017140	cellular inhibitor of PP2A [Source:VGNC Symbol;Acc:VGNC:27369]	CIP2A	1.21643	5.51866	0.000810691	0.00630726
ENSBTAG00000006738	G protein-coupled receptor 68 [Source:VGNC Symbol;Acc:VGNC:29597]	GPR68	-1.11357	4.52483	0.00119357	0.00927914			ENSBTAG00000021785	transmembrane protein 219 [Source:VGNC Symbol;Acc:VGNC:36041]	TMEM219	-1.05158	6.34686	0.000816349	0.00634653
ENSBTAG00000008550	GTPase, IMAP family member 7 [Source:NCBI gene (formerly Entrezgene);Acc:100125415]	GIMAP7	-3.10807	2.65912	0.00119464	0.00928052			ENSBTAG00000003546	transcription factor A, mitochondrial [Source:VGNC Symbol;Acc:VGNC:35775]	TFAM	1.78019	2.56198	0.000817677	0.00635211
ENSBTAG00000017719	A-kinase anchoring protein 6 [Source:VGNC Symbol;Acc:VGNC:25787]	AKAP6	1.57433	3.0675	0.00120058	0.00931544			ENSBTAG00000008170	DNA polymerase alpha 1, catalytic subunit [Source:VGNC Symbol;Acc:VGNC:33110]	POLA1	1.28683	5.49535	0.000818984	0.00635752
ENSBTAG00000002020	CREB3 regulatory factor [Source:VGNC Symbol;Acc:VGNC:27700]	CREBRF	1.98953	1.58746	0.00120092	0.00931544			ENSBTAG00000046648	carboxypeptidase A4-like [Source:NCBI gene (formerly Entrezgene);Acc:101903427]	CPA4	-2.28757	0.864858	0.000824231	0.00639347
ENSBTAG00000048390	#N/A	#N/A	-1.96546	1.45485	0.00121082	0.00938523			ENSBTAG00000012955	TruB pseudouridine synthase family member 1 [Source:VGNC Symbol;Acc:VGNC:36404]	TRUB1	-1.69305	1.98568	0.000826387	0.00640105
ENSBTAG00000002941	FES proto-oncogene, tyrosine kinase [Source:VGNC Symbol;Acc:VGNC:28954]	FES	-1.67094	4.29689	0.00121212	0.00938829			ENSBTAG00000003323	nucleolar protein 6 [Source:VGNC Symbol;Acc:VGNC:32158]	NOL6	-0.956868	6.40139	0.0008265	0.00640105
ENSBTAG00000042880	#N/A	#N/A	1.72582	4.56639	0.00121653	0.00941547			ENSBTAG00000012423	SUMO specific peptidase 1 [Source:VGNC Symbol;Acc:VGNC:34445]	SENP1	3.63217	0.818738	0.000827053	0.00640105
ENSBTAG00000011593	QKI, KH domain containing RNA binding [Source:VGNC Symbol;Acc:VGNC:33597]	QKI	2.12844	1.41758	0.00121833	0.00942163			ENSBTAG00000003261	aurora kinase C [Source:NCBI gene (formerly Entrezgene);Acc:618599]	AURKC	-1.95285	2.15891	0.000828495	0.00640302
ENSBTAG00000003191	fascin actin-bundling protein 1 [Source:VGNC Symbol;Acc:VGNC:29126]	FSCN1	-1.07272	9.41846	0.00121914	0.00942163			ENSBTAG00000004154	SKI like proto-oncogene [Source:VGNC Symbol;Acc:VGNC:34648]	SKIL	1.00069	5.13611	0.00082854	0.00640302
ENSBTAG00000011516	LDL receptor related protein 12 [Source:VGNC Symbol;Acc:VGNC:30989]	LRP12	1.19945	5.44826	0.00122054	0.00942541			ENSBTAG00000017706	solute carrier family 39 member 3 [Source:VGNC Symbol;Acc:VGNC:52882]	SLC39A3	-1.33782	4.28524	0.000840418	0.00648634
ENSBTAG00000042950	0	0	1.79838	1.71283	0.00123021	0.00949303			ENSBTAG00000010158	nitric oxide synthase 1 adaptor protein [Source:VGNC Symbol;Acc:VGNC:55636]	NOS1AP	2.13626	2.38418	0.000842072	0.00648634
ENSBTAG00000005016	adaptor related protein complex 3 subunit beta 1 [Source:VGNC Symbol;Acc:VGNC:25987]	AP3B1	1.26696	6.08482	0.00123196	0.0094995			ENSBTAG00000013602	bromodomain and WD repeat domain containing 1 [Source:VGNC Symbol;Acc:VGNC:26575]	BRWD1	1.1632	6.05192	0.000842411	0.00648634
ENSBTAG00000000928	sperm antigen with calponin homology and coiled-coil domains 1 [Source:VGNC Symbol;Acc:VGNC:35200]	SPECC1	3.20254	0.631017	0.00123339	0.00950353			ENSBTAG00000000014	thioredoxin 2 [Source:VGNC Symbol;Acc:VGNC:36533]	TXN2	-1.0162	6.86986	0.000842695	0.00648634
ENSBTAG00000012828	TBC1 domain family member 15 [Source:VGNC Symbol;Acc:VGNC:35629]	TBC1D15	1.23783	3.9445	0.00123512	0.00950474			ENSBTAG00000014490	DExD-box helicase 39B [Source:VGNC Symbol;Acc:VGNC:27965]	DDX39B	-1.13769	5.53988	0.000843028	0.00648634
ENSBTAG00000000277	interleukin 18 [Source:VGNC Symbol;Acc:VGNC:30126]	IL18	-1.0418	7.0293	0.00123538	0.00950474			ENSBTAG00000006672	synaptotagmin binding cytoplasmic RNA interacting protein [Source:VGNC Symbol;Acc:VGNC:35518]	SYNCRIP	1.09736	6.30839	0.000843062	0.00648634
ENSBTAG00000014151	RCSD domain containing 1 [Source:VGNC Symbol;Acc:VGNC:33837]	RCSD1	-1.3253	2.93744	0.00123775	0.00951596			ENSBTAG00000012708	serpin family I member 1 [Source:VGNC Symbol;Acc:VGNC:34481]	SERPINI1	-1.6856	2.75365	0.000845737	0.00650211
ENSBTAG00000000856	F-box and leucine rich repeat protein 6 [Source:VGNC Symbol;Acc:VGNC:53864]	FBXL6	-1.61191	7.73993	0.0012489	0.00959458			ENSBTAG00000015337	#N/A	#N/A	2.88828	0.917285	0.000851677	0.00654254
ENSBTAG00000021023	zinc finger MYM-type containing 4 [Source:VGNC Symbol;Acc:VGNC:37200]	ZMYM4	1.59998	2.54621	0.00125014	0.00959703			ENSBTAG00000054797	0	0	1.32214	3.69538	0.000852255	0.00654254
ENSBTAG00000024275	X-ray repair cross complementing 4 [Source:VGNC Symbol;Acc:VGNC:37005]	XRCC4	2.35302	1.09874	0.00125178	0.00960251			ENSBTAG00000012050	ORAI calcium release-activated calcium modulator 2 [Source:VGNC Symbol;Acc:VGNC:32444]	ORAI2	-1.20576	3.54783	0.000853198	0.00654254
ENSBTAG00000024787	HAUS augmin like complex subunit 3 [Source:VGNC Symbol;Acc:VGNC:29759]	HAUS3	2.02742	1.86778	0.00125366	0.00960465			ENSBTAG00000013724	autophagy related 4A cysteine peptidase [Source:VGNC Symbol;Acc:VGNC:26257]	ATG4A	1.66284	2.48491	0.000853852	0.00654254
ENSBTAG00000007329	SET domain bifurcated histone lysine methyltransferase 2 [Source:VGNC Symbol;Acc:VGNC:34500]	SETDB2	2.14767	1.49721	0.00125391	0.00960465			ENSBTAG00000012020	TNF receptor associated factor 5 [Source:VGNC Symbol;Acc:VGNC:36277]	TRAF5	1.16222	4.11265	0.000854542	0.00654254
ENSBTAG00000051452	0	0	4.0949	0.527093	0.00126007	0.00964146			ENSBTAG00000001614	zinc finger protein 174 [Source:VGNC Symbol;Acc:VGNC:37215]	ZNF174	-1.09927	4.74211	0.00085477	0.00654254
ENSBTAG00000009020	cysteine rich transmembrane BMP regulator 1 [Source:VGNC Symbol;Acc:VGNC:27710]	CRIM1	1.45794	8.17927	0.00126151	0.00964146			ENSBTAG00000023054	solute carrier family 25 member 16 [Source:VGNC Symbol;Acc:VGNC:55993]	SLC25A16	1.22209	3.7348	0.00085631	0.00654951
ENSBTAG00000009462	malate dehydrogenase 2 [Source:NCBI gene (formerly Entrezgene);Acc:281306]	MDH2	-0.939814	7.97443	0.00126171	0.00964146			ENSBTAG00000008303	FKBP prolyl isomerase 1A [Source:NCBI gene (formerly Entrezgene);Acc:614795]	FKBP1A	-1.01273	5.64763	0.000861428	0.00658381
ENSBTAG00000001440	phosphomannomutase 2 [Source:VGNC Symbol;Acc:VGNC:33073]	PMM2	-1.14704	4.43077	0.00126242	0.00964146			ENSBTAG00000051886	0	0	1.98782	1.49018	0.000863841	0.00659741
ENSBTAG00000048631	TIAM Rac1 associated GEF 1 [Source:NCBI gene (formerly Entrezgene);Acc:536517]	0	-2.7098	1.51054	0.00127818	0.0097545			ENSBTAG00000008154	LIM domain containing 2 [Source:VGNC Symbol;Acc:VGNC:30889]	LIMD2	-1.47103	4.48432	0.000870382	0.00663801
ENSBTAG00000019219	SH2B adaptor protein 1 [Source:VGNC Symbol;Acc:VGNC:34555]	SH2B1	-1.12601	4.91957	0.00127975	0.0097545			ENSBTAG00000010234	dehydrogenase/reductase 1 [Source:VGNC Symbol;Acc:VGNC:28039]	DHRS1	-1.00215	7.15581	0.000870433	0.00663801
ENSBTAG00000037907	dermatan sulfate epimerase like [Source:VGNC Symbol;Acc:VGNC:28219]	DSEL	-1.40886	4.18738	0.00128003	0.0097545			ENSBTAG00000003837	R-spondin 1 [Source:VGNC Symbol;Acc:VGNC:34188]	RSPO1	-3.73767	1.13062	0.000874558	0.00666458
ENSBTAG00000006143	cAMP responsive element binding protein 3 like 1 [Source:VGNC Symbol;Acc:VGNC:27694]	CREB3L1	-0.958324	8.4729	0.00128252	0.0097663			ENSBTAG00000011656	pre-mRNA processing factor 6 [Source:VGNC Symbol;Acc:VGNC:33382]	PRPF6	1.55306	4.04601	0.000878801	0.00669201
ENSBTAG00000009232	phosphatidylinositol-4,5-bisphosphate 3-kinase catalytic subunit alpha [Source:VGNC Symbol;Acc:VGNC:32889]	PIK3CA	1.49176	4.41352	0.00129543	0.00985737			ENSBTAG00000010185	transcriptional adaptor 2B [Source:NCBI gene (formerly Entrezgene);Acc:515581]	TADA2B	2.43362	1.44725	0.000879817	0.00669485
ENSBTAG00000021607	NADH:ubiquinone oxidoreductase complex assembly factor 2 [Source:VGNC Symbol;Acc:VGNC:31954]	NDUFAF2	1.47768	3.27706	0.0013008	0.009891			ENSBTAG00000014405	oxysterol binding protein like 6 [Source:VGNC Symbol;Acc:VGNC:32464]	OSBPL6	1.34987	2.67985	0.000880825	0.00669762
ENSBTAG00000001156	ST3 beta-galactoside alpha-2,3-sialyltransferase 1 [Source:VGNC Symbol;Acc:VGNC:35331]	ST3GAL1	2.57703	0.832523	0.00130288	0.00989959			ENSBTAG00000006305	adenylate kinase 1 [Source:VGNC Symbol;Acc:VGNC:25770]	AK1	-1.1741	3.66238	0.000883421	0.00671245
ENSBTAG00000005714	actin alpha cardiac muscle 1 [Source:VGNC Symbol;Acc:VGNC:25574]	ACTC1	1.65461	3.87984	0.00130696	0.00991859			ENSBTAG00000019568	intraflagellar transport 74 [Source:VGNC Symbol;Acc:VGNC:30072]	IFT74	1.07477	4.94263	0.000885994	0.00672697
ENSBTAG00000021377	S100 calcium binding protein A14 [Source:VGNC Symbol;Acc:VGNC:34240]	S100A14	-1.08328	6.64442	0.00130729	0.00991859			ENSBTAG00000011080	#N/A	#N/A	1.90324	2.02168	0.000886626	0.00672697
ENSBTAG00000016813	SH3 domain containing 19 [Source:VGNC Symbol;Acc:VGNC:34570]	SH3D19	3.12265	0.806185	0.00131122	0.00994118			ENSBTAG00000007638	PIF1 5'-to-3' DNA helicase [Source:VGNC Symbol;Acc:VGNC:32866]	PIF1	-1.40058	3.19957	0.00088741	0.00672802
ENSBTAG00000002367	host cell factor C1 regulator 1 [Source:VGNC Symbol;Acc:VGNC:29772]	HCFC1R1	-1.34801	5.12399	0.00131405	0.00995536			ENSBTAG00000024275	X-ray repair cross complementing 4 [Source:VGNC Symbol;Acc:VGNC:37005]	XRCC4	2.51735	1.09874	0.0008897	0.00674046
ENSBTAG00000047000	0	0	-2.67177	0.621466	0.00131778	0.0099693			ENSBTAG00000006507	ADAM metallopeptidase with thrombospondin type 1 motif 3 [Source:VGNC Symbol;Acc:VGNC:25626]	ADAMTS3	2.76717	1.66812	0.000897932	0.00679788
ENSBTAG00000005294	0	0	1.28162	4.7866	0.0013178	0.0099693			ENSBTAG00000017651	0	0	2.86324	1.21539	0.000900812	0.00681472
ENSBTAG00000015831	ribosomal protein L18a [Source:VGNC Symbol;Acc:VGNC:34112]	RPL18A	-0.941724	9.48892	0.00131886	0.00997002			ENSBTAG00000002101	glycerophosphodiester phosphodiesterase 1 [Source:VGNC Symbol;Acc:VGNC:29298]	GDE1	-0.944613	6.6035	0.000906721	0.00685444
ENSBTAG00000016038	GRIP and coiled-coil domain containing 2 [Source:VGNC Symbol;Acc:VGNC:29281]	GCC2	0.984905	5.62134	0.00133272	0.0100675			ENSBTAG00000019094	notchless homolog 1 [Source:VGNC Symbol;Acc:VGNC:32109]	NLE1	-1.23148	3.62578	0.000909075	0.00686725
ENSBTAG00000016744	cell cycle associated protein 1 [Source:VGNC Symbol;Acc:VGNC:26751]	CAPRIN1	0.885498	6.8701	0.00133726	0.0100945			ENSBTAG00000011786	clustered mitochondria homolog [Source:VGNC Symbol;Acc:VGNC:50138]	CLUH	-1.06921	7.19555	0.000914697	0.00690098
ENSBTAG00000009933	deltex E3 ubiquitin ligase 3L [Source:VGNC Symbol;Acc:VGNC:28239]	DTX3L	1.9419	2.16541	0.00134344	0.0101338			ENSBTAG00000011002	coiled-coil domain containing 136 [Source:VGNC Symbol;Acc:VGNC:26848]	CCDC136	2.33287	1.9967	0.000914867	0.00690098
ENSBTAG00000010465	chromosome 29 C11orf98 homolog [Source:NCBI gene (formerly Entrezgene);Acc:616423]	C29H11orf98	1.34294	3.43622	0.00134995	0.0101755			ENSBTAG00000001393	metal response element binding transcription factor 2 [Source:VGNC Symbol;Acc:VGNC:31723]	MTF2	1.1709	4.73954	0.00092083	0.00694092
ENSBTAG00000004729	protein kinase, membrane associated tyrosine/threonine 1 [Source:VGNC Symbol;Acc:VGNC:32944]	PKMYT1	-1.25566	4.64079	0.00136304	0.0102668			ENSBTAG00000020468	mitochondrial calcium uptake family member 3 [Source:VGNC Symbol;Acc:VGNC:31463]	MICU3	2.70379	2.60589	0.000922226	0.00694641
ENSBTAG00000019197	transcription activation suppressor family member 2 [Source:VGNC Symbol;Acc:VGNC:28784]	TASOR2	1.79564	1.81934	0.00136761	0.0102937			ENSBTAG00000013856	single stranded DNA binding protein 2 [Source:VGNC Symbol;Acc:VGNC:50023]	SSBP2	1.27417	4.18754	0.000924977	0.00696209
ENSBTAG00000014972	prostaglandin E receptor 4 [Source:VGNC Symbol;Acc:VGNC:33504]	PTGER4	-1.85553	2.62216	0.00137213	0.0103202			ENSBTAG00000001920	DNA polymerase theta [Source:VGNC Symbol;Acc:VGNC:33130]	POLQ	1.81646	2.58507	0.000926892	0.00696669
ENSBTAG00000020799	exocyst complex component 6B [Source:VGNC Symbol;Acc:VGNC:28651]	EXOC6B	2.57309	0.648339	0.00137643	0.0103451			ENSBTAG00000015326	gasdermin E [Source:VGNC Symbol;Acc:VGNC:28019]	GSDME	2.43156	1.61791	0.000926928	0.00696669
ENSBTAG00000050888	DnaJ heat shock protein family (Hsp40) member C24 [Source:VGNC Symbol;Acc:VGNC:54631]	DNAJC24	1.74821	3.20602	0.00138202	0.0103796			ENSBTAG00000027916	MALT1 paracaspase [Source:VGNC Symbol;Acc:VGNC:31156]	MALT1	1.98661	1.92915	0.000929166	0.00697847
ENSBTAG00000017776	chromodomain helicase DNA binding protein 2 [Source:VGNC Symbol;Acc:VGNC:27278]	CHD2	1.56843	2.06531	0.0013949	0.0104688			ENSBTAG00000026422	N-methylpurine DNA glycosylase [Source:VGNC Symbol;Acc:VGNC:58391]	MPG	-0.99945	6.31613	0.000939461	0.0070507
ENSBTAG00000018922	tRNA methyltransferase 10B [Source:VGNC Symbol;Acc:VGNC:58353]	TRMT10B	1.06347	5.52363	0.001397	0.010477			ENSBTAG00000055145	solute carrier family 25 member 10 [Source:NCBI gene (formerly Entrezgene);Acc:100848134]	0	-1.07803	5.86396	0.000941494	0.00706086
ENSBTAG00000048386	0	0	1.34062	3.18144	0.00140765	0.0105492			ENSBTAG00000016139	transmembrane protein 120A [Source:VGNC Symbol;Acc:VGNC:35956]	TMEM120A	-1.10605	5.75374	0.000946413	0.00709264
ENSBTAG00000010060	solute carrier family 43 member 3 [Source:VGNC Symbol;Acc:VGNC:54892]	SLC43A3	-1.45159	4.35254	0.001414	0.0105892			ENSBTAG00000006404	centromere protein T [Source:VGNC Symbol;Acc:VGNC:27185]	CENPT	-1.15691	6.05222	0.000951665	0.00712629
ENSBTAG00000039275	endoplasmic reticulum aminopeptidase 2 [Source:VGNC Symbol;Acc:VGNC:28561]	ERAP2	2.14006	1.29417	0.0014178	0.0106101			ENSBTAG00000019928	aquaporin 11 [Source:VGNC Symbol;Acc:VGNC:26045]	AQP11	1.49993	2.69062	0.000952273	0.00712629
ENSBTAG00000009994	EMAP like 5 [Source:VGNC Symbol;Acc:VGNC:28479]	EML5	1.80486	1.91466	0.00143413	0.0107246			ENSBTAG00000007634	hook microtubule tethering protein 3 [Source:VGNC Symbol;Acc:VGNC:50090]	HOOK3	0.954478	6.93644	0.00095344	0.00712989
ENSBTAG00000001729	dual specificity phosphatase 10 [Source:VGNC Symbol;Acc:VGNC:28249]	DUSP10	-1.68782	3.4151	0.00144152	0.0107707			ENSBTAG00000004999	retroelement silencing factor 1 [Source:VGNC Symbol;Acc:VGNC:30572]	RESF1	1.30842	5.1686	0.000954189	0.00713037
ENSBTAG00000009918	Gse1 coiled-coil protein [Source:VGNC Symbol;Acc:VGNC:55049]	GSE1	1.30241	3.32723	0.00144237	0.0107707			ENSBTAG00000005714	actin alpha cardiac muscle 1 [Source:VGNC Symbol;Acc:VGNC:25574]	ACTC1	1.69041	3.87984	0.000956697	0.00714398
ENSBTAG00000001146	HIVEP zinc finger 2 [Source:VGNC Symbol;Acc:VGNC:96543]	HIVEP2	3.0232	1.04892	0.00144448	0.0107787			ENSBTAG00000020410	UFM1 specific ligase 1 [Source:VGNC Symbol;Acc:VGNC:36646]	UFL1	1.00493	5.35754	0.000957472	0.00714463
ENSBTAG00000004005	WD repeat domain 7 [Source:VGNC Symbol;Acc:VGNC:36914]	WDR7	2.70126	1.66126	0.00144726	0.0107917			ENSBTAG00000016918	myoferlin [Source:VGNC Symbol;Acc:VGNC:31836]	MYOF	1.54392	3.71321	0.000958532	0.00714742
ENSBTAG00000026429	2,4-dienoyl-CoA reductase 2 [Source:VGNC Symbol;Acc:VGNC:27983]	DECR2	-1.15116	5.84175	0.00145266	0.0108242			ENSBTAG00000045989	#N/A	#N/A	-1.68705	5.0079	0.000959917	0.00715262
ENSBTAG00000034680	family with sequence similarity 131 member C [Source:VGNC Symbol;Acc:VGNC:28729]	FAM131C	-1.3869	4.90469	0.00145656	0.0108426			ENSBTAG00000003763	myosin VC [Source:VGNC Symbol;Acc:VGNC:31828]	MYO5C	2.58311	1.96766	0.000961047	0.00715591
ENSBTAG00000035587	arrestin beta 2 [Source:VGNC Symbol;Acc:VGNC:26170]	ARRB2	-0.959219	6.33757	0.00145721	0.0108426			ENSBTAG00000021850	NCK interacting protein with SH3 domain [Source:VGNC Symbol;Acc:VGNC:31918]	NCKIPSD	-1.11722	3.75027	0.00096199	0.00715781
ENSBTAG00000014792	mitogen-activated protein kinase kinase kinase kinase 5 [Source:VGNC Symbol;Acc:VGNC:31208]	MAP4K5	1.56101	3.01299	0.00146093	0.0108588			ENSBTAG00000007223	F-box protein 2 [Source:VGNC Symbol;Acc:VGNC:28897]	FBXO2	-2.17348	2.1467	0.000964116	0.00716632
ENSBTAG00000050085	#N/A	#N/A	1.81684	2.93184	0.00146148	0.0108588			ENSBTAG00000015293	neurexophilin 3 [Source:VGNC Symbol;Acc:VGNC:32382]	NXPH3	-1.41442	4.22155	0.000964518	0.00716632
ENSBTAG00000015182	StAR related lipid transfer domain containing 10 [Source:VGNC Symbol;Acc:VGNC:35361]	STARD10	-1.36665	4.10126	0.00146764	0.0108968			ENSBTAG00000009023	transmembrane O-mannosyltransferase targeting cadherins 3 [Source:VGNC Symbol;Acc:VGNC:36147]	TMTC3	1.38414	5.27941	0.0009652	0.00716632
ENSBTAG00000013169	leucine carboxyl methyltransferase 1 [Source:VGNC Symbol;Acc:VGNC:30812]	LCMT1	-1.21285	5.53296	0.00148204	0.0109958			ENSBTAG00000009187	DnaJ heat shock protein family (Hsp40) member C28 [Source:VGNC Symbol;Acc:VGNC:53536]	DNAJC28	1.80788	1.93805	0.000971011	0.00720432
ENSBTAG00000032774	adipogenesis regulatory factor [Source:VGNC Symbol;Acc:VGNC:25680]	ADIRF	-1.08153	8.63473	0.00148457	0.0110068			ENSBTAG00000021592	WRN RecQ like helicase [Source:VGNC Symbol;Acc:VGNC:59444]	WRN	1.1992	4.25929	0.000973536	0.00721791
ENSBTAG00000017068	DET1 and DDB1 associated 1 [Source:NCBI gene (formerly Entrezgene);Acc:512898]	DDA1	1.35247	2.95097	0.00148909	0.0110324			ENSBTAG00000037941	queuine tRNA-ribosyltransferase catalytic subunit 1 [Source:VGNC Symbol;Acc:VGNC:33607]	QTRT1	-1.56975	2.85354	0.000977841	0.00724466
ENSBTAG00000026842	zinc finger RANBP2-type containing 3 [Source:VGNC Symbol;Acc:VGNC:37373]	ZRANB3	3.69906	0.988585	0.0014972	0.0110846			ENSBTAG00000014357	syndecan 2 [Source:VGNC Symbol;Acc:VGNC:34379]	SDC2	3.3348	2.32831	0.000981103	0.00726365
ENSBTAG00000000146	FERM, ARH/RhoGEF and pleckstrin domain protein 1 [Source:VGNC Symbol;Acc:VGNC:28865]	FARP1	1.50028	5.34506	0.0015	0.0110975			ENSBTAG00000003460	transcription elongation factor A1 [Source:VGNC Symbol;Acc:VGNC:35679]	TCEA1	1.19028	6.00888	0.000986464	0.00729672
ENSBTAG00000008185	reticulon 2 [Source:VGNC Symbol;Acc:VGNC:34204]	RTN2	-1.08309	4.71993	0.00151015	0.0111611			ENSBTAG00000013425	COP9 signalosome subunit 2 [Source:VGNC Symbol;Acc:VGNC:27599]	COPS2	1.37412	2.96542	0.000986973	0.00729672
ENSBTAG00000016995	haloacid dehalogenase like hydrolase domain containing 5 [Source:VGNC Symbol;Acc:VGNC:29790]	HDHD5	-0.980441	6.1882	0.00151075	0.0111611			ENSBTAG00000015228	CD74 molecule [Source:VGNC Symbol;Acc:VGNC:52227]	CD74	-2.70945	1.44608	0.000989951	0.00731223
ENSBTAG00000017746	slit guidance ligand 3 [Source:VGNC Symbol;Acc:VGNC:34961]	SLIT3	3.18891	0.970799	0.00151775	0.0112049			ENSBTAG00000003329	follistatin [Source:VGNC Symbol;Acc:VGNC:29134]	FST	-1.00073	7.87682	0.000990476	0.00731223
ENSBTAG00000027713	LysM domain containing 3 [Source:VGNC Symbol;Acc:VGNC:31114]	LYSMD3	2.27736	2.08921	0.00152593	0.0112572			ENSBTAG00000044441	#N/A	#N/A	2.22337	1.68387	0.00100575	0.00741973
ENSBTAG00000021602	CTTNBP2 N-terminal like [Source:VGNC Symbol;Acc:VGNC:27823]	CTTNBP2NL	1.29354	3.36083	0.00153006	0.0112797			ENSBTAG00000008552	plexin A3 [Source:HGNC Symbol;Acc:HGNC:9101]	PLXNA3	-1.37311	3.793	0.00101028	0.00744786
ENSBTAG00000013799	0	0	-1.23719	3.39051	0.00153708	0.011322			ENSBTAG00000008575	cingulin like 1 [Source:VGNC Symbol;Acc:VGNC:27259]	CGNL1	3.83845	1.08898	0.00101587	0.00748374
ENSBTAG00000022449	stearoyl-CoA desaturase 5 [Source:VGNC Symbol;Acc:VGNC:34328]	SCD5	1.69114	5.35377	0.00153859	0.011322			ENSBTAG00000025526	mediator of DNA damage checkpoint 1 [Source:VGNC Symbol;Acc:VGNC:31328]	MDC1	3.22269	1.1866	0.00102064	0.00751359
ENSBTAG00000026191	guided entry of tail-anchored proteins factor 4 [Source:VGNC Symbol;Acc:VGNC:97274]	GET4	-0.915057	6.52715	0.00153906	0.011322			ENSBTAG00000007494	SWI/SNF related, matrix associated, actin dependent regulator of chromatin, subfamily a, member 2 [Source:VGNC Symbol;Acc:VGNC:34986]	SMARCA2	1.09797	7.7378	0.00102361	0.00753014
ENSBTAG00000046765	RNA polymerase II subunit A [Source:VGNC Symbol;Acc:VGNC:33135]	POLR2A	-1.27724	5.8031	0.00154801	0.0113797			ENSBTAG00000047000	0	0	-2.88659	0.621466	0.00102526	0.00753694
ENSBTAG00000010324	GTP binding protein 1 [Source:VGNC Symbol;Acc:VGNC:29708]	GTPBP1	-1.05145	5.01393	0.00155536	0.0114258			ENSBTAG00000021963	SLAIN motif family member 2 [Source:VGNC Symbol;Acc:VGNC:34652]	SLAIN2	1.21208	4.85078	0.00103462	0.00760035
ENSBTAG00000006675	proprotein convertase subtilisin/kexin type 6 [Source:VGNC Symbol;Acc:VGNC:57161]	PCSK6	1.38621	2.36505	0.00156	0.0114518			ENSBTAG00000021503	0	0	2.6507	0.790972	0.00104535	0.00767377
ENSBTAG00000047249	eukaryotic translation initiation factor 4H [Source:VGNC Symbol;Acc:VGNC:97266]	EIF4H	-0.979597	7.6522	0.0015617	0.0114544			ENSBTAG00000049010	ring finger protein 150 [Source:NCBI gene (formerly Entrezgene);Acc:615111]	RNF150	2.08921	2.062	0.00107181	0.00785968
ENSBTAG00000010158	nitric oxide synthase 1 adaptor protein [Source:VGNC Symbol;Acc:VGNC:55636]	NOS1AP	1.90075	2.38418	0.00156257	0.0114544			ENSBTAG00000022036	zinc and ring finger 3 [Source:VGNC Symbol;Acc:VGNC:55766]	ZNRF3	2.09705	1.64115	0.00107219	0.00785968
ENSBTAG00000006470	tau tubulin kinase 2 [Source:VGNC Symbol;Acc:VGNC:36452]	TTBK2	3.47041	1.63484	0.00157346	0.0115261			ENSBTAG00000012094	secretory carrier membrane protein 3 [Source:VGNC Symbol;Acc:VGNC:34317]	SCAMP3	-1.07146	7.67224	0.00107647	0.0078855
ENSBTAG00000055295	0	0	-1.80834	2.22372	0.00158842	0.0116276			ENSBTAG00000003773	solute carrier family 25 member 13 [Source:VGNC Symbol;Acc:VGNC:34744]	SLC25A13	1.33921	3.73494	0.00108133	0.00791557
ENSBTAG00000021471	gypsy retrotransposon integrase 1 [Source:VGNC Symbol;Acc:VGNC:52782]	GIN1	1.1096	4.06364	0.00159356	0.011657			ENSBTAG00000006909	phosphatidylinositol-4,5-bisphosphate 3-kinase catalytic subunit beta [Source:VGNC Symbol;Acc:VGNC:32890]	PIK3CB	2.22262	1.16047	0.00108237	0.00791757
ENSBTAG00000024663	ladinin 1 [Source:VGNC Symbol;Acc:VGNC:30766]	LAD1	-4.79445	2.82239	0.00162466	0.0118705			ENSBTAG00000017925	lipase maturation factor 2 [Source:VGNC Symbol;Acc:VGNC:30927]	LMF2	-1.15164	6.1092	0.001097	0.00801899
ENSBTAG00000017545	FCH and mu domain containing endocytic adaptor 2 [Source:VGNC Symbol;Acc:VGNC:28936]	FCHO2	2.23018	2.37754	0.00162503	0.0118705			ENSBTAG00000014972	prostaglandin E receptor 4 [Source:VGNC Symbol;Acc:VGNC:33504]	PTGER4	-1.78154	2.62216	0.00109883	0.0080267
ENSBTAG00000011417	centriolin [Source:VGNC Symbol;Acc:VGNC:52755]	CNTRL	2.32048	0.745214	0.00162992	0.0118979			ENSBTAG00000017258	acyl-CoA synthetase long chain family member 3 [Source:VGNC Symbol;Acc:VGNC:25565]	ACSL3	0.898978	7.91134	0.00110065	0.00803384
ENSBTAG00000024162	solute carrier family 19 member 1 [Source:VGNC Symbol;Acc:VGNC:34709]	SLC19A1	-1.19559	4.72077	0.00163318	0.0119133			ENSBTAG00000020707	adhesion G protein-coupled receptor G6 [Source:VGNC Symbol;Acc:VGNC:25669]	ADGRG6	1.22152	3.82855	0.00110208	0.00803384
ENSBTAG00000053323	small integral membrane protein 15 [Source:NCBI gene (formerly Entrezgene);Acc:100850100]	0	2.67478	1.77448	0.00163911	0.0119482			ENSBTAG00000014310	HEAT repeat containing 5B [Source:VGNC Symbol;Acc:VGNC:29795]	HEATR5B	2.13268	0.985242	0.00110212	0.00803384
ENSBTAG00000038107	MAPK activated protein kinase 2 [Source:VGNC Symbol;Acc:VGNC:54449]	MAPKAPK2	1.5811	3.69999	0.00165355	0.012045			ENSBTAG00000004869	CXADR Ig-like cell adhesion molecule [Source:VGNC Symbol;Acc:VGNC:53521]	CXADR	1.365	4.55883	0.00110475	0.00804734
ENSBTAG00000006708	ariadne RBR E3 ubiquitin protein ligase 1 [Source:VGNC Symbol;Acc:VGNC:26133]	ARIH1	0.99424	6.39228	0.00166252	0.0121018			ENSBTAG00000018000	CLN3 lysosomal/endosomal transmembrane protein, battenin [Source:NCBI gene (formerly Entrezgene);Acc:504799]	CLN3	-1.28218	3.39467	0.00110608	0.0080479
ENSBTAG00000040088	solute carrier family 9 member B2 [Source:VGNC Symbol;Acc:VGNC:34948]	SLC9B2	1.33578	3.4345	0.00168266	0.0122399			ENSBTAG00000003015	sestrin 1 [Source:VGNC Symbol;Acc:VGNC:34488]	SESN1	-1.44427	3.87178	0.00110637	0.0080479
ENSBTAG00000046335	0	0	2.55174	1.04179	0.00168604	0.0122559			ENSBTAG00000000641	#N/A	#N/A	3.24003	0.728516	0.001108	0.0080541
ENSBTAG00000054088	0	0	2.70695	0.930826	0.00169257	0.0122948			ENSBTAG00000016381	RRAD and GEM like GTPase 2 [Source:VGNC Symbol;Acc:VGNC:33864]	REM2	-2.51959	1.18729	0.00111262	0.00808201
ENSBTAG00000020312	nuclear receptor coactivator 2 [Source:VGNC Symbol;Acc:VGNC:50226]	NCOA2	2.27449	1.36873	0.00170245	0.0123579			ENSBTAG00000049561	0	0	-3.57128	2.18184	0.00111811	0.00811623
ENSBTAG00000000746	lysine acetyltransferase 2B [Source:VGNC Symbol;Acc:VGNC:30399]	KAT2B	2.75243	0.956547	0.00170615	0.0123762			ENSBTAG00000049604	0	0	1.56232	2.36206	0.00111958	0.00812123
ENSBTAG00000006501	DDB1 and CUL4 associated factor 1 [Source:VGNC Symbol;Acc:VGNC:27899]	DCAF1	2.84752	1.50882	0.00171287	0.0124162			ENSBTAG00000042475	Small nucleolar RNA SNORA63 [Source:RFAM;Acc:RF00092]	SNORA63	1.49149	3.91418	0.00112046	0.00812196
ENSBTAG00000015386	REL proto-oncogene, NF-kB subunit [Source:VGNC Symbol;Acc:VGNC:33857]	REL	1.51179	3.62075	0.00172206	0.0124742			ENSBTAG00000003199	solute carrier family 35 member C1 [Source:VGNC Symbol;Acc:VGNC:34827]	SLC35C1	-1.0602	6.16357	0.00112391	0.00814132
ENSBTAG00000021808	calcium voltage-gated channel auxiliary subunit beta 3 [Source:VGNC Symbol;Acc:VGNC:26685]	CACNB3	-1.04564	5.90583	0.00172795	0.0125081			ENSBTAG00000020911	formin binding protein 4 [Source:VGNC Symbol;Acc:VGNC:54870]	FNBP4	1.20176	5.32017	0.00112618	0.00815206
ENSBTAG00000017554	reticulon 4 interacting protein 1 [Source:VGNC Symbol;Acc:VGNC:34205]	RTN4IP1	-1.1888	4.93244	0.00173748	0.0125683			ENSBTAG00000043564	ATP synthase F0 subunit 8 [Source:NCBI gene (formerly Entrezgene);Acc:3283881]	ATP8	2.12143	10.9814	0.00113422	0.00820452
ENSBTAG00000025477	kinesin family member 3A [Source:VGNC Symbol;Acc:VGNC:30602]	KIF3A	1.0388	5.81406	0.00174427	0.0126087			ENSBTAG00000017863	#N/A	#N/A	2.46977	3.01502	0.00113789	0.00822536
ENSBTAG00000017611	coiled-coil serine rich protein 2 [Source:VGNC Symbol;Acc:VGNC:26994]	CCSER2	1.0934	4.96502	0.00174663	0.012617			ENSBTAG00000016542	laminin subunit beta 3 [Source:VGNC Symbol;Acc:VGNC:30773]	LAMB3	-1.05285	6.907	0.00113974	0.00823306
ENSBTAG00000007474	eukaryotic translation initiation factor 3 subunit B [Source:VGNC Symbol;Acc:VGNC:28393]	EIF3B	-0.983307	7.14608	0.00176063	0.0127093			ENSBTAG00000021752	DnaJ heat shock protein family (Hsp40) member B4 [Source:VGNC Symbol;Acc:VGNC:55166]	DNAJB4	1.3471	3.70615	0.00114104	0.00823389
ENSBTAG00000007942	terminal nucleotidyltransferase 4B [Source:VGNC Symbol;Acc:VGNC:54565]	TENT4B	2.09947	1.48996	0.0017651	0.0127327			ENSBTAG00000018227	solute carrier family 4 member 7 [Source:VGNC Symbol;Acc:VGNC:34896]	SLC4A7	1.16073	4.25425	0.00114144	0.00823389
ENSBTAG00000010082	collagen type XV alpha 1 chain [Source:VGNC Symbol;Acc:VGNC:27556]	COL15A1	1.92583	2.44464	0.00177227	0.0127756			ENSBTAG00000002352	golgi associated, gamma adaptin ear containing, ARF binding protein 2 [Source:VGNC Symbol;Acc:VGNC:29336]	GGA2	-1.05559	5.23322	0.00114852	0.00827469
ENSBTAG00000011656	pre-mRNA processing factor 6 [Source:VGNC Symbol;Acc:VGNC:33382]	PRPF6	1.45659	4.04601	0.00177439	0.012782			ENSBTAG00000012697	phosphoglycerate mutase 1 [Source:VGNC Symbol;Acc:VGNC:55961]	PGAM1	-0.961406	9.20097	0.00114869	0.00827469
ENSBTAG00000018912	Rho guanine nucleotide exchange factor 1 [Source:VGNC Symbol;Acc:VGNC:52179]	ARHGEF1	-0.99397	5.641	0.00177635	0.0127873			ENSBTAG00000008600	TRAF3 interacting protein 2 [Source:VGNC Symbol;Acc:VGNC:36274]	TRAF3IP2	-1.00644	5.3952	0.00115094	0.00828165
ENSBTAG00000043157	#N/A	#N/A	3.11835	0.904414	0.00179004	0.0128769			ENSBTAG00000011876	MORC family CW-type zinc finger 3 [Source:VGNC Symbol;Acc:VGNC:31556]	MORC3	1.26175	4.74621	0.00115125	0.00828165
ENSBTAG00000020748	family with sequence similarity 76 member B [Source:VGNC Symbol;Acc:VGNC:28828]	FAM76B	1.4387	3.49135	0.00179214	0.0128831			ENSBTAG00000017537	prostaglandin I2 synthase [Source:VGNC Symbol;Acc:VGNC:33509]	PTGIS	1.17722	3.86856	0.00115272	0.0082865
ENSBTAG00000042963	0	0	2.05889	2.1061	0.00180209	0.0129457			ENSBTAG00000012586	heat shock protein family D (Hsp60) member 1 [Source:VGNC Symbol;Acc:VGNC:49070]	HSPD1	1.9731	5.91753	0.0011547	0.008295
ENSBTAG00000054572	paternally expressed 3 [Source:NCBI gene (formerly Entrezgene);Acc:444864]	PEG3	4.41013	0.582045	0.00180485	0.0129565			ENSBTAG00000015388	ribosomal protein L18 [Source:VGNC Symbol;Acc:VGNC:34111]	RPL18	-1.00888	10.9835	0.00115647	0.00830203
ENSBTAG00000020329	FAM161 centrosomal protein B [Source:VGNC Symbol;Acc:VGNC:28743]	FAM161B	2.1795	1.29332	0.00181102	0.0129919			ENSBTAG00000006530	#N/A	#N/A	-2.09565	1.91046	0.00116306	0.00834156
ENSBTAG00000012797	defective in cullin neddylation 1 domain containing 1 [Source:VGNC Symbol;Acc:VGNC:27935]	DCUN1D1	1.75998	1.58336	0.00182058	0.0130515			ENSBTAG00000023429	plastin 1 [Source:VGNC Symbol;Acc:VGNC:33051]	PLS1	-1.02077	5.63336	0.00116358	0.00834156
ENSBTAG00000017869	caveolin 1 [Source:VGNC Symbol;Acc:VGNC:26799]	CAV1	-0.935686	8.86806	0.001837	0.0131601			ENSBTAG00000024947	testicular cell adhesion molecule 1 [Source:NCBI gene (formerly Entrezgene);Acc:616168]	TCAM1	1.35392	4.00387	0.00116663	0.00835516
ENSBTAG00000003548	#N/A	#N/A	-4.5817	2.603	0.00185223	0.0132601			ENSBTAG00000021681	proline rich 11 [Source:VGNC Symbol;Acc:VGNC:33388]	PRR11	1.38632	3.89241	0.00116709	0.00835516
ENSBTAG00000014619	WASP family member 3 [Source:VGNC Symbol;Acc:VGNC:36867]	WASF3	2.61811	0.946124	0.00186415	0.0133362			ENSBTAG00000000308	itchy E3 ubiquitin protein ligase [Source:VGNC Symbol;Acc:VGNC:30307]	ITCH	2.092	1.95322	0.0011692	0.00836453
ENSBTAG00000014478	zinc finger and SCAN domain containing 29 [Source:VGNC Symbol;Acc:VGNC:37379]	ZSCAN29	2.75322	1.11391	0.00186667	0.0133451			ENSBTAG00000019900	leucyl and cystinyl aminopeptidase [Source:VGNC Symbol;Acc:VGNC:30944]	LNPEP	3.1297	0.711695	0.00117456	0.00839709
ENSBTAG00000013867	DLG associated protein 3 [Source:VGNC Symbol;Acc:VGNC:28089]	DLGAP3	-1.42881	4.03768	0.00187035	0.0133622			ENSBTAG00000018806	proline and serine rich coiled-coil 1 [Source:VGNC Symbol;Acc:VGNC:33484]	PSRC1	-1.28951	6.08155	0.001178	0.0084071
ENSBTAG00000021869	THAP domain containing 5 [Source:VGNC Symbol;Acc:VGNC:35823]	THAP5	1.62173	2.08505	0.00188269	0.0134412			ENSBTAG00000026429	2,4-dienoyl-CoA reductase 2 [Source:VGNC Symbol;Acc:VGNC:27983]	DECR2	-1.16768	5.84175	0.00117822	0.0084071
ENSBTAG00000033077	nuclear FMR1 interacting protein 2 [Source:VGNC Symbol;Acc:VGNC:32346]	NUFIP2	2.0628	1.57852	0.00188586	0.0134546			ENSBTAG00000002170	NOVA alternative splicing regulator 1 [Source:VGNC Symbol;Acc:VGNC:84869]	NOVA1	1.14684	5.85749	0.00117838	0.0084071
ENSBTAG00000015025	YY1 associated factor 2 [Source:VGNC Symbol;Acc:VGNC:37014]	YAF2	0.953761	5.21707	0.00188827	0.0134625			ENSBTAG00000040512	Purkinje cell protein 4 like 1 [Source:VGNC Symbol;Acc:VGNC:32645]	PCP4L1	1.6143	3.54414	0.00119298	0.00850541
ENSBTAG00000031567	SWI/SNF related, matrix associated, actin dependent regulator of chromatin subfamily c member 1 [Source:VGNC Symbol;Acc:VGNC:58414]	SMARCC1	1.17268	8.07842	0.00190625	0.0135814			ENSBTAG00000005456	TTK protein kinase [Source:VGNC Symbol;Acc:VGNC:36487]	TTK	1.18555	4.94069	0.00119408	0.00850744
ENSBTAG00000044150	uridine-cytidine kinase 2 [Source:VGNC Symbol;Acc:VGNC:36635]	UCK2	-1.34693	3.50128	0.00190828	0.0135866			ENSBTAG00000015316	nucleophosmin 1 [Source:NCBI gene (formerly Entrezgene);Acc:614028]	NPM1	1.47195	5.50922	0.00119726	0.00851923
ENSBTAG00000046648	carboxypeptidase A4-like [Source:NCBI gene (formerly Entrezgene);Acc:101903427]	CPA4	-2.05954	0.864858	0.00190962	0.0135868			ENSBTAG00000032887	SPT3 homolog, SAGA and STAGA complex component [Source:VGNC Symbol;Acc:VGNC:35479]	SUPT3H	2.08082	2.57997	0.00119738	0.00851923
ENSBTAG00000006410	dynactin subunit 5 [Source:VGNC Symbol;Acc:VGNC:27932]	DCTN5	-1.06066	6.62048	0.00191313	0.0136024			ENSBTAG00000002176	NSE1 homolog, SMC5-SMC6 complex component [Source:VGNC Symbol;Acc:VGNC:32279]	NSMCE1	-1.05247	5.45602	0.00119935	0.00852744
ENSBTAG00000008632	bolA family member 2B [Source:NCBI gene (formerly Entrezgene);Acc:614731]	0	-1.12593	5.71732	0.00191662	0.0136166			ENSBTAG00000007954	CDP-diacylglycerol--inositol 3-phosphatidyltransferase [Source:VGNC Symbol;Acc:VGNC:27114]	CDIPT	-1.30856	5.90587	0.00120669	0.00857373
ENSBTAG00000015384	PHD finger protein 13 [Source:VGNC Symbol;Acc:VGNC:32815]	PHF13	1.75716	2.1666	0.00191774	0.0136166			ENSBTAG00000021187	inhibitor of DNA binding 2 [Source:VGNC Symbol;Acc:VGNC:59229]	ID2	1.2617	8.46066	0.00122108	0.00866935
ENSBTAG00000031800	pancreatic progenitor cell differentiation and proliferation factor [Source:NCBI gene (formerly Entrezgene);Acc:506990]	PPDPF	-1.04786	8.54613	0.00193079	0.0136999			ENSBTAG00000000550	ATP synthase F1 subunit delta [Source:VGNC Symbol;Acc:VGNC:26302]	ATP5F1D	-1.05895	7.0179	0.00122181	0.00866935
ENSBTAG00000015566	CTR9 homolog, Paf1/RNA polymerase II complex component [Source:VGNC Symbol;Acc:VGNC:27810]	CTR9	1.00794	6.70729	0.00194594	0.013798			ENSBTAG00000018382	spermine synthase [Source:VGNC Symbol;Acc:VGNC:35035]	SMS	1.3142	4.58373	0.00122519	0.0086874
ENSBTAG00000005138	BCL9 like [Source:VGNC Symbol;Acc:VGNC:58093]	BCL9L	1.97189	1.37232	0.00195841	0.0138769			ENSBTAG00000051452	0	0	3.29231	0.527093	0.00122723	0.00869594
ENSBTAG00000001246	ATPase Na+/K+ transporting subunit alpha 1 [Source:VGNC Symbol;Acc:VGNC:26282]	ATP1A1	-0.853339	8.8744	0.00197574	0.0139903			ENSBTAG00000018362	transmembrane protein 109 [Source:VGNC Symbol;Acc:VGNC:35949]	TMEM109	-1.31708	7.19157	0.00122927	0.00870446
ENSBTAG00000026936	zinc finger GRF-type containing 1 [Source:NCBI gene (formerly Entrezgene);Acc:539572]	ZGRF1	1.39241	4.03675	0.00198531	0.0140485			ENSBTAG00000008412	BAF chromatin remodeling complex subunit BCL7C [Source:VGNC Symbol;Acc:VGNC:58362]	BCL7C	-1.46099	5.25007	0.00123274	0.00872312
ENSBTAG00000014558	DExD-box helicase 21 [Source:VGNC Symbol;Acc:VGNC:97259]	DDX21	1.13	8.24581	0.0019904	0.0140749			ENSBTAG00000000639	adenine phosphoribosyltransferase [Source:VGNC Symbol;Acc:VGNC:26042]	APRT	-0.960831	6.68955	0.00123744	0.0087504
ENSBTAG00000012848	protein tyrosine phosphatase receptor type U [Source:VGNC Symbol;Acc:VGNC:33559]	PTPRU	-1.71682	1.84768	0.00199832	0.0141213			ENSBTAG00000015450	cytoplasmic polyadenylation element binding protein 3 [Source:VGNC Symbol;Acc:VGNC:27649]	CPEB3	1.47078	2.384	0.00124029	0.00876463
ENSBTAG00000013462	L1 cell adhesion molecule [Source:VGNC Symbol;Acc:VGNC:30760]	L1CAM	-1.30815	4.68099	0.00202808	0.0143218			ENSBTAG00000030499	diaphanous related formin 1 [Source:NCBI gene (formerly Entrezgene);Acc:786565]	0	2.58863	3.0011	0.00125262	0.00884572
ENSBTAG00000021903	KIAA0319 [Source:VGNC Symbol;Acc:VGNC:30548]	KIAA0319	3.21225	0.615464	0.00202983	0.0143245			ENSBTAG00000033412	beta 3-glucosyltransferase [Source:HGNC Symbol;Acc:HGNC:20207]	B3GLCT	1.34355	3.96367	0.00125862	0.0088821
ENSBTAG00000020277	protein phosphatase 2 scaffold subunit Abeta [Source:VGNC Symbol;Acc:VGNC:33254]	PPP2R1B	1.58442	2.68336	0.00204035	0.0143656			ENSBTAG00000002767	G protein subunit beta 4 [Source:VGNC Symbol;Acc:VGNC:29461]	GNB4	1.01219	6.91117	0.00126014	0.00888674
ENSBTAG00000021029	proline rich 5 like [Source:VGNC Symbol;Acc:VGNC:33401]	PRR5L	1.10184	3.41359	0.00204136	0.0143656			ENSBTAG00000025277	abhydrolase domain containing 17A, depalmitoylase [Source:VGNC Symbol;Acc:VGNC:25497]	ABHD17A	-1.03674	5.91127	0.00126522	0.00891653
ENSBTAG00000039581	homeobox D4 [Source:VGNC Symbol;Acc:VGNC:97278]	HOXD4	2.62316	1.12436	0.00204171	0.0143656			ENSBTAG00000003548	#N/A	#N/A	-5.40189	2.603	0.0012668	0.00891654
ENSBTAG00000001602	interleukin 4 receptor [Source:VGNC Symbol;Acc:VGNC:30163]	IL4R	-1.02053	4.42878	0.00204182	0.0143656			ENSBTAG00000025335	#N/A	#N/A	-1.57701	3.54529	0.00126693	0.00891654
ENSBTAG00000010339	abhydrolase domain containing 11 [Source:VGNC Symbol;Acc:VGNC:25489]	ABHD11	-1.01186	5.57813	0.00204257	0.0143656			ENSBTAG00000006482	pentatricopeptide repeat domain 3 [Source:VGNC Symbol;Acc:VGNC:33491]	PTCD3	-1.02052	5.85469	0.00126842	0.00892095
ENSBTAG00000000369	epidermal growth factor receptor pathway substrate 8 [Source:VGNC Symbol;Acc:VGNC:28555]	EPS8	1.75358	3.94387	0.00205325	0.014431			ENSBTAG00000010395	dedicator of cytokinesis 9 [Source:VGNC Symbol;Acc:VGNC:28163]	DOCK9	1.17113	3.93263	0.0012752	0.00896262
ENSBTAG00000012212	cytochrome P450, family 26, subfamily B, polypeptide 1 [Source:NCBI gene (formerly Entrezgene);Acc:540868]	CYP26B1	-2.72865	1.85712	0.00206091	0.0144751			ENSBTAG00000013773	plakophilin 4 [Source:VGNC Symbol;Acc:VGNC:32952]	PKP4	0.964466	6.05684	0.00127942	0.00898619
ENSBTAG00000016588	post-glycosylphosphatidylinositol attachment to proteins 6 [Source:VGNC Symbol;Acc:VGNC:36123]	PGAP6	-1.04745	4.54258	0.00206566	0.0144986			ENSBTAG00000008190	sulfatase modifying factor 2 [Source:VGNC Symbol;Acc:VGNC:35472]	SUMF2	-1.2178	3.75911	0.00128265	0.00900279
ENSBTAG00000016648	basigin [Source:VGNC Symbol;Acc:VGNC:52220]	BSG	-1.17147	10.4393	0.00207085	0.0145253			ENSBTAG00000013291	armadillo repeat containing 6 [Source:VGNC Symbol;Acc:VGNC:26160]	ARMC6	-1.19105	4.64447	0.00128354	0.00900297
ENSBTAG00000021911	protein tyrosine phosphatase receptor type G [Source:VGNC Symbol;Acc:VGNC:33551]	PTPRG	1.54749	2.82867	0.00207944	0.0145757			ENSBTAG00000021377	S100 calcium binding protein A14 [Source:VGNC Symbol;Acc:VGNC:34240]	S100A14	-1.0819	6.64442	0.00128609	0.00901477
ENSBTAG00000018861	chromosome 5 C12orf56 homolog [Source:VGNC Symbol;Acc:VGNC:49163]	C5H12orf56	3.06152	0.776765	0.00211421	0.0148094			ENSBTAG00000044044	clock circadian regulator [Source:VGNC Symbol;Acc:VGNC:27456]	CLOCK	1.5071	2.85334	0.0012898	0.00903471
ENSBTAG00000023426	Fas apoptotic inhibitory molecule [Source:VGNC Symbol;Acc:VGNC:28709]	FAIM	2.54817	2.29911	0.00212084	0.0148459			ENSBTAG00000044202	connector enhancer of kinase suppressor of Ras 2 [Source:VGNC Symbol;Acc:VGNC:27505]	CNKSR2	1.15349	5.34597	0.00129173	0.00904209
ENSBTAG00000013095	forkhead box N1 [Source:VGNC Symbol;Acc:VGNC:29095]	FOXN1	-2.35113	1.55055	0.00212517	0.0148662			ENSBTAG00000008288	ankyrin repeat domain 26 [Source:NCBI gene (formerly Entrezgene);Acc:533620]	ANKRD26	1.11143	4.49404	0.00129897	0.00908492
ENSBTAG00000001675	inositol-trisphosphate 3-kinase A [Source:VGNC Symbol;Acc:VGNC:30344]	ITPKA	-2.24624	1.71584	0.00213092	0.0148953			ENSBTAG00000024162	solute carrier family 19 member 1 [Source:VGNC Symbol;Acc:VGNC:34709]	SLC19A1	-1.21048	4.72077	0.00129959	0.00908492
ENSBTAG00000021192	NOP53 ribosome biogenesis factor [Source:VGNC Symbol;Acc:VGNC:32168]	NOP53	-0.928648	6.80674	0.00213219	0.0148953			ENSBTAG00000050932	0	0	3.02178	0.698304	0.00130113	0.0090896
ENSBTAG00000009151	pygopus family PHD finger 1 [Source:VGNC Symbol;Acc:VGNC:33590]	PYGO1	2.1901	0.885285	0.00213946	0.014936			ENSBTAG00000047147	crystallin beta-gamma domain containing 3 [Source:NCBI gene (formerly Entrezgene);Acc:516526]	CRYBG3	2.20446	1.33696	0.00130255	0.00909245
ENSBTAG00000025029	mannosidase alpha class 2A member 1 [Source:VGNC Symbol;Acc:VGNC:31164]	MAN2A1	2.69871	1.60009	0.00214349	0.0149541			ENSBTAG00000014653	sphingolipid transporter 1 (putative) [Source:NCBI gene (formerly Entrezgene);Acc:505997]	SPNS1	-1.23602	4.00625	0.00130329	0.00909245
ENSBTAG00000032839	leucine rich repeats and calponin homology domain containing 3 [Source:VGNC Symbol;Acc:VGNC:30973]	LRCH3	2.18959	1.78531	0.00216168	0.0150709			ENSBTAG00000010341	PWWP domain containing 2A [Source:VGNC Symbol;Acc:VGNC:55301]	PWWP2A	1.594	3.17857	0.00130707	0.00911268
ENSBTAG00000002333	#N/A	#N/A	2.63285	1.50199	0.00216901	0.0151033			ENSBTAG00000026394	UBA like domain containing 1 [Source:VGNC Symbol;Acc:VGNC:36569]	UBALD1	-1.14669	5.20199	0.00130896	0.00911977
ENSBTAG00000006272	nth like DNA glycosylase 1 [Source:VGNC Symbol;Acc:VGNC:32301]	NTHL1	-1.16173	4.47922	0.00217055	0.0151033			ENSBTAG00000012135	La ribonucleoprotein 1B [Source:VGNC Symbol;Acc:VGNC:30791]	LARP1B	1.11856	5.59445	0.00131233	0.00913713
ENSBTAG00000010932	DnaJ heat shock protein family (Hsp40) member C12 [Source:VGNC Symbol;Acc:VGNC:55984]	DNAJC12	2.08153	1.45606	0.00217068	0.0151033			ENSBTAG00000009302	regulator of calcineurin 2 [Source:VGNC Symbol;Acc:VGNC:33821]	RCAN2	0.99159	6.47512	0.00131383	0.00914146
ENSBTAG00000048200	#N/A	#N/A	1.69895	2.1235	0.00217453	0.0151199			ENSBTAG00000015145	S100 calcium binding protein A11 [Source:VGNC Symbol;Acc:VGNC:34238]	S100A11	-0.942895	11.8233	0.00131636	0.0091529
ENSBTAG00000004631	KIAA0586 [Source:VGNC Symbol;Acc:VGNC:30554]	KIAA0586	1.1	5.28258	0.00219157	0.0152283			ENSBTAG00000017287	DNA damage regulated autophagy modulator 1 [Source:VGNC Symbol;Acc:VGNC:28201]	DRAM1	-1.24969	4.83357	0.00132483	0.00920565
ENSBTAG00000015085	chloride intracellular channel 3 [Source:VGNC Symbol;Acc:VGNC:27441]	CLIC3	-1.88156	2.39579	0.00219343	0.015231			ENSBTAG00000013329	adaptor related protein complex 1 subunit mu 1 [Source:VGNC Symbol;Acc:VGNC:25979]	AP1M1	-1.06097	6.92721	0.0013276	0.00921874
ENSBTAG00000042702	#N/A	#N/A	1.79963	3.12478	0.00219627	0.0152405			ENSBTAG00000007994	organic solute carrier partner 1 [Source:VGNC Symbol;Acc:VGNC:32468]	OSCP1	-2.03288	1.36043	0.00133284	0.00924894
ENSBTAG00000001987	switching B cell complex subunit SWAP70 [Source:VGNC Symbol;Acc:VGNC:54893]	SWAP70	0.914094	7.11379	0.00219841	0.0152452			ENSBTAG00000001097	FKBP prolyl isomerase 7 [Source:VGNC Symbol;Acc:VGNC:29026]	FKBP7	1.01539	5.45501	0.00134224	0.00930796
ENSBTAG00000016649	cyclin D2 [Source:VGNC Symbol;Acc:VGNC:26963]	CCND2	1.51889	2.491	0.00220086	0.0152492			ENSBTAG00000003503	chromosome 18 C16orf87 homolog [Source:VGNC Symbol;Acc:VGNC:49178]	C18H16orf87	1.24443	4.84522	0.00134878	0.00934504
ENSBTAG00000011597	PDS5 cohesin associated factor B [Source:VGNC Symbol;Acc:VGNC:32718]	PDS5B	1.09667	5.05891	0.00220191	0.0152492			ENSBTAG00000006143	cAMP responsive element binding protein 3 like 1 [Source:VGNC Symbol;Acc:VGNC:27694]	CREB3L1	-0.954797	8.4729	0.00134938	0.00934504
ENSBTAG00000004072	capping actin protein of muscle Z-line subunit alpha 2 [Source:VGNC Symbol;Acc:VGNC:26757]	CAPZA2	0.868344	7.32059	0.00222694	0.0154123			ENSBTAG00000033077	nuclear FMR1 interacting protein 2 [Source:VGNC Symbol;Acc:VGNC:32346]	NUFIP2	2.36184	1.57852	0.00135367	0.00936855
ENSBTAG00000001614	zinc finger protein 174 [Source:VGNC Symbol;Acc:VGNC:37215]	ZNF174	-1.03002	4.74211	0.0022315	0.0154335			ENSBTAG00000018236	erythrocyte membrane protein band 4.1 like 5 [Source:VGNC Symbol;Acc:VGNC:28525]	EPB41L5	1.66259	2.06924	0.00136521	0.0094421
ENSBTAG00000000405	vitamin K epoxide reductase complex subunit 1 [Source:NCBI gene (formerly Entrezgene);Acc:445422]	VKORC1	-0.975705	5.2707	0.00224765	0.0155256			ENSBTAG00000018399	myosin heavy chain 15 [Source:VGNC Symbol;Acc:VGNC:50161]	MYH15	2.76011	1.70927	0.00138208	0.00955243
ENSBTAG00000009230	fibulin 7 [Source:VGNC Symbol;Acc:VGNC:28884]	FBLN7	1.35252	3.85947	0.0022478	0.0155256			ENSBTAG00000010493	SERTA domain containing 1 [Source:VGNC Symbol;Acc:VGNC:34483]	SERTAD1	-1.04548	7.18203	0.00138464	0.00956375
ENSBTAG00000017402	oxysterol binding protein like 2 [Source:VGNC Symbol;Acc:VGNC:32461]	OSBPL2	1.35621	2.45284	0.00224981	0.0155292			ENSBTAG00000012342	LIM domain and actin binding 1 [Source:VGNC Symbol;Acc:VGNC:30886]	LIMA1	0.979396	7.52378	0.00138706	0.00957415
ENSBTAG00000001899	potassium voltage-gated channel subfamily H member 7 [Source:VGNC Symbol;Acc:VGNC:30449]	KCNH7	3.53464	0.934987	0.00225775	0.0155737			ENSBTAG00000012550	TAO kinase 3 [Source:VGNC Symbol;Acc:VGNC:35597]	TAOK3	0.945171	6.9316	0.00138839	0.00957695
ENSBTAG00000010023	family with sequence similarity 107 member B [Source:VGNC Symbol;Acc:VGNC:57007]	FAM107B	1.62061	3.08399	0.00226334	0.0156019			ENSBTAG00000013169	leucine carboxyl methyltransferase 1 [Source:VGNC Symbol;Acc:VGNC:30812]	LCMT1	-1.21916	5.53296	0.00139621	0.00962448
ENSBTAG00000008533	glucocorticoid induced 1 [Source:VGNC Symbol;Acc:VGNC:29393]	GLCCI1	2.23608	1.53769	0.00226523	0.0156046			ENSBTAG00000011733	GIPC PDZ domain containing family member 2 [Source:VGNC Symbol;Acc:VGNC:29366]	GIPC2	2.30385	0.820003	0.0014014	0.0096539
ENSBTAG00000008321	ring finger protein 8 [Source:VGNC Symbol;Acc:VGNC:34073]	RNF8	2.2205	2.14054	0.00227186	0.0156399			ENSBTAG00000048668	0	0	-1.60009	1.8107	0.00140397	0.0096652
ENSBTAG00000039688	#N/A	#N/A	3.07697	1.164	0.00228962	0.0157517			ENSBTAG00000050852	C-X-C motif chemokine ligand 9 [Source:NCBI gene (formerly Entrezgene);Acc:513990]	CXCL9	-1.32864	3.19867	0.00140542	0.00966878
ENSBTAG00000016732	dynein axonemal intermediate chain 2 [Source:VGNC Symbol;Acc:VGNC:28130]	DNAI2	-3.28165	1.47931	0.00229502	0.0157784			ENSBTAG00000012178	nuclear receptor subfamily 1 group D member 1 [Source:VGNC Symbol;Acc:VGNC:32228]	NR1D1	-2.37423	1.22223	0.00140857	0.009684
ENSBTAG00000015427	craniofacial development protein 1 [Source:NCBI gene (formerly Entrezgene);Acc:281682]	CFDP1	0.966105	5.53421	0.00230301	0.0158229			ENSBTAG00000046684	forkhead box N3 [Source:VGNC Symbol;Acc:VGNC:55115]	FOXN3	1.10287	5.8248	0.00143009	0.00982549
ENSBTAG00000045602	exocyst complex component 1 like [Source:NCBI gene (formerly Entrezgene);Acc:104968894]	EXOC1L	-2.09672	2.17218	0.0023077	0.0158447			ENSBTAG00000035782	methyltransferase like 22 [Source:VGNC Symbol;Acc:VGNC:31408]	METTL22	-1.05801	4.38091	0.00143511	0.00985346
ENSBTAG00000009278	MSL complex subunit 3 [Source:NCBI gene (formerly Entrezgene);Acc:515220]	MSL3	0.909961	6.15001	0.00230969	0.0158479			ENSBTAG00000021393	fibronectin leucine rich transmembrane protein 2 [Source:VGNC Symbol;Acc:VGNC:29039]	FLRT2	1.59127	2.90786	0.00143727	0.0098618
ENSBTAG00000007120	ADP ribosylation factor guanine nucleotide exchange factor 2 [Source:VGNC Symbol;Acc:VGNC:26065]	ARFGEF2	0.996197	5.27879	0.00231329	0.0158621			ENSBTAG00000019845	ubiquitin specific peptidase 30 [Source:VGNC Symbol;Acc:VGNC:53928]	USP30	1.28391	3.04855	0.00144058	0.00987798
ENSBTAG00000010610	DNA damage inducible transcript 4 like [Source:VGNC Symbol;Acc:VGNC:27949]	DDIT4L	-2.22473	3.06868	0.0023285	0.0159559			ENSBTAG00000010637	arylsulfatase G [Source:VGNC Symbol;Acc:VGNC:55034]	ARSG	-1.6207	2.29447	0.00144211	0.00988198
ENSBTAG00000006697	RPTOR independent companion of MTOR complex 2 [Source:VGNC Symbol;Acc:VGNC:33963]	RICTOR	1.23313	4.61699	0.00233161	0.0159667			ENSBTAG00000037702	SP140 nuclear body protein-like [Source:NCBI gene (formerly Entrezgene);Acc:100139208]	SP140L	1.97005	1.36533	0.00144899	0.00992215
ENSBTAG00000047856	p21 (RAC1) activated kinase 2 [Source:VGNC Symbol;Acc:VGNC:53593]	PAK2	0.919647	7.2286	0.00233745	0.0159962			ENSBTAG00000012565	pecanex 1 [Source:VGNC Symbol;Acc:VGNC:32638]	PCNX1	1.3931	3.01008	0.00144988	0.00992215
ENSBTAG00000010670	V-set and immunoglobulin domain containing 8 [Source:VGNC Symbol;Acc:VGNC:55697]	VSIG8	-1.53048	3.21558	0.00236255	0.0161573			ENSBTAG00000022019	uncharacterized LOC101905136 [Source:NCBI gene (formerly Entrezgene);Acc:101905136]	0	-1.44292	2.31676	0.00145247	0.0099333
ENSBTAG00000044427	#N/A	#N/A	1.74747	1.34746	0.00236554	0.0161671			ENSBTAG00000017831	ER lipid raft associated 2 [Source:VGNC Symbol;Acc:VGNC:28589]	ERLIN2	-0.91892	5.99487	0.00145546	0.00994722
ENSBTAG00000007196	transgelin [Source:VGNC Symbol;Acc:VGNC:35585]	TAGLN	1.83452	3.95142	0.00237597	0.0162277			ENSBTAG00000003880	elastin microfibril interfacer 2 [Source:VGNC Symbol;Acc:VGNC:28474]	EMILIN2	-1.93832	4.37248	0.00145786	0.00995709
ENSBTAG00000001343	DEP domain containing 1 [Source:VGNC Symbol;Acc:VGNC:55165]	DEPDC1	1.80045	2.6248	0.00238096	0.0162435			ENSBTAG00000007916	forkhead box J1 [Source:VGNC Symbol;Acc:VGNC:29089]	FOXJ1	-2.6133	1.81689	0.00146063	0.00996946
ENSBTAG00000001595	#N/A	#N/A	3.02248	1.28725	0.0023814	0.0162435			ENSBTAG00000020505	strawberry notch homolog 1 [Source:VGNC Symbol;Acc:VGNC:34308]	SBNO1	1.14119	6.13869	0.00147064	0.0100312
ENSBTAG00000000710	phosphatidylinositol-4-phosphate 5-kinase type 1 gamma [Source:VGNC Symbol;Acc:VGNC:32912]	PIP5K1C	1.22655	3.12837	0.00241269	0.016442			ENSBTAG00000049861	Bos taurus BoWC1.1 (WC1), mRNA. [Source:RefSeq mRNA;Acc:NM_001281899]	WC1	2.0224	1.70291	0.00147201	0.010034
ENSBTAG00000018697	WD repeat domain 44 [Source:VGNC Symbol;Acc:VGNC:36900]	WDR44	1.02305	4.69236	0.00241366	0.016442			ENSBTAG00000004971	GRAM domain containing 1C [Source:VGNC Symbol;Acc:VGNC:29624]	GRAMD1C	2.28093	1.09872	0.0014735	0.0100375
ENSBTAG00000016046	golgi associated PDZ and coiled-coil motif containing [Source:VGNC Symbol;Acc:VGNC:53793]	GOPC	1.35171	3.44709	0.00241582	0.0164459			ENSBTAG00000023601	RNA polymerase I subunit G [Source:VGNC Symbol;Acc:VGNC:27030]	POLR1G	1.29667	4.69859	0.00148672	0.010121
ENSBTAG00000008827	SPARC (osteonectin), cwcv and kazal like domains proteoglycan 2 [Source:VGNC Symbol;Acc:VGNC:35226]	SPOCK2	-7.02696	0.901091	0.00242154	0.0164741			ENSBTAG00000019627	Thy-1 cell surface antigen [Source:VGNC Symbol;Acc:VGNC:35856]	THY1	1.94376	1.16748	0.00149586	0.0101766
ENSBTAG00000001509	ETS transcription factor ELK3 [Source:VGNC Symbol;Acc:VGNC:28433]	ELK3	1.35894	3.25811	0.00243111	0.0165284			ENSBTAG00000006615	caspase 7 [Source:VGNC Symbol;Acc:VGNC:26783]	CASP7	1.50905	2.70344	0.00150551	0.0102355
ENSBTAG00000014907	interleukin 11 receptor subunit alpha [Source:VGNC Symbol;Acc:VGNC:30109]	IL11RA	-1.18708	6.82884	0.00246301	0.0167343			ENSBTAG00000024663	ladinin 1 [Source:VGNC Symbol;Acc:VGNC:30766]	LAD1	-4.98473	2.82239	0.00151578	0.0102986
ENSBTAG00000002647	regulator of G protein signaling 10 [Source:VGNC Symbol;Acc:VGNC:33911]	RGS10	-1.2311	3.01656	0.00247016	0.0167719			ENSBTAG00000011252	RAD50 double strand break repair protein [Source:VGNC Symbol;Acc:VGNC:52870]	RAD50	1.02505	6.80251	0.00152598	0.0103611
[truncated: 663 more rows]
