# Supplementary material for: CYP1B1 Knockout in a Bovine Hepatocyte-like Cell Line (BFH12) Unveils Its Role in Liver Homeostasis and Aflatoxin B1-Induced Hepatotoxicity
Source: Toxins (Basel). 2025 Jun 10;17(6):294. doi: 10.3390/toxins17060294 (PMC12197428; doi:10.3390/toxins17060294)
Supplement: Supplementary file 1 [file toxins-17-00294-s001.zip › Supplementary Table 4.xlsx]

## Sheet: Supplementary table 4
Supplementary Table 4. Network topology parameters of hub genes identified following AFB1 exposure. Each row represents a specific hub gene along with its associated metrics from protein–protein interaction (PPI) network analysis.
node_name	Gene name	logFC	MCC	DMNC	MNC	Degree	EPC	BottleNeck	EcCentricity	Closeness	Radiality	Betweenness	Stress	centrality_score
ENSBTAP00000019217	PLK1	-1.33169	5.19982	-0.273824	5.73104	5.84927	3.60346	9.96082	1.10642	2.8246	2.07756	9.56167	9.78847	55.4293
ENSBTAP00000019865	IL6	-1.80887	-0.203137	-0.687208	6.10853	6.10528	2.57123	6.29184	1.10642	2.74515	2.00852	11.6309	11.5485	49.226
ENSBTAP00000048925	CD44	-1.26953	-0.203137	-0.593368	4.28396	4.37722	2.14574	12.0574	1.10642	2.44761	1.88482	9.65544	8.38927	45.5513
ENSBTAP00000068953	PIK3CA	1.21138	-0.0499328	-0.20462	4.22104	4.12121	3.04183	9.43668	1.10642	2.86905	2.19838	6.44482	7.98679	41.1717
ENSBTAP00000040751	KRAS	1.86567	-0.203137	-0.485065	4.28396	4.37722	2.87445	7.34012	1.10642	2.94274	2.23577	7.69895	8.25274	40.4242
ENSBTAP00000023751	CAV1	-0.906736	-0.0495675	-0.434056	3.71771	3.9932	2.41562	6.81598	1.10642	2.58556	2.00852	8.76212	7.96295	38.8845
ENSBTAP00000025701	BCL2	3.23633	-0.203137	-0.613353	4.28396	4.24921	2.52844	6.29184	1.10642	2.79927	2.14228	7.18424	7.88943	37.6586
ENSBTAP00000021556	EP300	2.60159	-0.203137	-0.895688	4.53563	4.44122	2.89873	4.19528	1.10642	2.65833	2.02867	7.94722	7.51714	36.2298
ENSBTAP00000021507	MAPK3	-1.00303	-0.203137	-0.878771	3.71771	3.73719	2.0603	7.86426	1.10642	2.31335	1.84167	7.32988	6.35961	35.2485
ENSBTAP00000011616	BRCA1	1.49979	2.56489	-0.0200594	4.53563	4.44122	3.51894	1.57457	1.10642	2.63069	2.01427	4.67955	5.96491	33.011
ENSBTAP00000053333	ATRX	1.61086	-0.203137	-0.400579	4.97604	4.95324	3.56001	1.57457	1.10642	2.86674	2.14373	5.31847	6.46805	32.3636
ENSBTAP00000053608	DIAPH3	1.36914	5.19982	0.0183759	3.52896	3.73719	2.69355	1.05043	1.10642	2.39603	1.89489	5.14045	5.30857	32.0747
ENSBTAP00000002420	POLR2C	-1.07208	-0.203137	-0.751505	4.34688	4.24921	3.09714	2.09871	1.10642	2.55654	1.96392	6.7444	6.41927	31.6278
ENSBTAP00000023277	CCND1	1.7329	-0.203137	-0.548442	3.6548	3.48118	2.57844	5.24356	1.10642	2.59085	2.02721	5.45218	6.14845	31.5315
ENSBTAP00000071668	ARID4B	1.45548	-0.203137	-0.378039	3.40313	3.60919	2.72012	7.34012	1.10642	2.1305	1.67625	4.04796	4.37389	29.8264
ENSBTAP00000031853	RUVBL2	-1.38659	-0.203137	-1.07488	3.52896	3.54519	2.3506	4.19528	1.10642	2.34836	1.84885	5.76759	5.14053	28.5537
ENSBTAP00000067282	CD74	-2.70945	2.26574	0.628638	3.21438	3.28918	3.03914	0.526293	1.10642	2.41952	1.92939	4.09595	5.18547	27.7001
ENSBTAP00000067158	STAT1	2.74814	-0.203136	-0.252613	3.40313	3.35318	2.29763	4.71942	1.10642	2.40731	1.91071	4.29316	4.65516	27.6904
