# Supplementary material for: CYP1B1 Knockout in a Bovine Hepatocyte-like Cell Line (BFH12) Unveils Its Role in Liver Homeostasis and Aflatoxin B1-Induced Hepatotoxicity
Source: Toxins (Basel). 2025 Jun 10;17(6):294. doi: 10.3390/toxins17060294 (PMC12197428; doi:10.3390/toxins17060294)
Supplement: Supplementary file 1 [file toxins-17-00294-s001.zip › Supplementary Table 5.xlsx]

## Sheet: Supplementary Table 5
Supplementary Table 5. GSEA analysis (KEGG pathways) upon AFB1 treatment. Table report the over-represented KEGG terms in the comparison CYP1B1KO vs CYP1B1CTL upon AFB1 1.8 µM treatment. NES: Normalized Enriched Score.
ID	Description	setSize	enrichmentScore	NES	p.adjust	qvalue	rank	core_enrichment
bta03010	Ribosome	134	-0.568809	-2.70355	3.24e-08	2.48421e-08	3362	515534/530464/511051/514046/505681/519302/513222/286884/618609/538054/532842/326584/787914/282884/613592/540965/614241/506358/514966/513128/617901/614711/514569/511302/504858/509115/533892/534970/614639/615556/506988/512745/507151/282052/508825/326582/509426/786454/507270/281898/100299845/784052/506297/286873/508221/615638/768327/614102/535056/337890/506229/614220/101903478/510547/112448430/53566…
bta00190	Oxidative phosphorylation	126	-0.466289	-2.19142	5.46427e-07	4.18963e-07	3125	616109/287027/338079/101906178/327704/338089/286768/3283877/327701/288380/282290/338060/282517/281481/613899/338064/286885/617230/100270792/338082/281640/517811/518974/100295800/338053/513684/282405/514368/101903567/327697/783202/282701/101906916/327688/282289/281090/506492/510767/281570/327660/404188/286840/338063/327691/101906363/338086/327706/503554/282148/511440/282393/281091/281480/338081/28…
bta04810	Regulation of actin cytoskeleton	147	0.404516	1.86544	0.000459851	0.000352582	1810	100137872/534526/286865/504482/541140/538606/282041/525628/513095/507837/521961/533729/526585/104968536/100138040/338037/537682/281768/503575/317655/533289/537203/101907541/517948/786565/512652/785911/281872/536051/535951/539034/531488/281875/518833/513673/282306/536771/508819/524352/540106/533929/280794/524770/537711/513641/539332/282564/282301
bta05171	Coronavirus disease - COVID-19	161	-0.363283	-1.79151	0.000726311	0.000556886	2490	787914/282884/613592/540965/614241/514966/513128/533661/514569/511302/504858/533892/534970/615556/512745/507151/282052/326582/509426/507270/281898/100299845/784052/506297/286873/508221/615638/768327/535056/512943/337890/506229/614220/101903478/510547/112448430/535668/404133/326588/101906221/615300/101902561/282048/286790/539373/280828/767925/286868/506768/618702/531391/529146/281534/282308/280826…
bta04932	Non-alcoholic fatty liver disease	128	-0.382241	-1.80814	0.000741004	0.000568151	1582	101903567/512943/327697/783202/327688/282289/281440/539361/281090/510767/281570/327660/404188/282488/286840/338063/327691/101906363/338086/327706/503554/280828/280730/282393/281091/282308/280826/281480/536561/327694/327702/618906/287327/507359/282394
bta04510	Focal adhesion	131	0.411064	1.85609	0.0011612	0.000890325	2292	100137872/528252/281572/407142/534526/286865/503620/506387/538606/282041/521961/533729/100138102/100138040/788978/338037/537682/508632/524530/282191/281020/537203/517948/786565/785911/281872/536051/535951/511422/281875/282188/513673/282306/508819/540106/615414/280794/524770/282564/282301/532572/281088/280894/511602/100336873/282001/282654/520030/534125
bta05150	Staphylococcus aureus infection	22	-0.678826	-2.22302	0.00163606	0.00125442	956	281888/100848815/281839/281889/514812/518283/280677/506214/539241/515440/507464/282530/514076
bta01232	Nucleotide metabolism	59	-0.467435	-1.92372	0.00295689	0.00226714	2455	506131/615447/533096/510949/509965/784089/281229/511449/512320/532399/511969/493724/515029/511858/504305/517063/281217/508458/519017/280715/404189/509282/280960/514185/614103/280716/504652/541028
bta01240	Biosynthesis of cofactors	97	-0.39044	-1.76397	0.00423269	0.00324534	2842	102216273/513419/506860/281190/506131/533873/615447/513586/505809/510949/281568/286815/509965/515687/784089/286864/517811/281917/514697/511624/537070/514168/507986/540298/281643/504771/533910/513530/508629/512468/508082/506318/613425/614254/507197/506682/445422/540283/511440/517063/281482/280715/404189/280994/280716/510978/525059/504261/618607
bta05020	Prion disease	217	-0.305145	-1.56186	0.00423269	0.00324534	1582	101903567/512943/327697/783202/282701/101906916/327688/282289/281440/281090/510767/281570/327660/404188/286840/768070/615013/338063/327691/101906363/338086/327706/503554/508999/510029/531391/280730/282393/281091/282308/280826/281040/281480/414346/513105/338081/327694/282690/327702/618906/327671/512891/287327/282394/509779/777775/407125
bta00010	Glycolysis / Gluconeogenesis	41	-0.510857	-1.94199	0.00906224	0.00694831	1621	369023/508683/533910/508629/511469/281543/537256/788926/512571/281181/404148/281141/281274/280808/618607/509566
bta05415	Diabetic cardiomyopathy	166	-0.322024	-1.59274	0.00906224	0.00694831	1582	101903567/512943/327697/783202/282701/101906916/327688/282289/281440/281090/767977/282871/281570/327660/404188/286840/338063/514460/327691/101906363/338086/327706/503554/281181/282393/281091/282308/281480/414346/338081/282690/530101/327702/618906/327671/287327/282394/100125240
bta05012	Parkinson disease	230	-0.285691	-1.46867	0.00962614	0.00738066	3582	282716/282479/616109/287027/338079/101906178/281987/327704/282015/504937/614946/777788/281370/444874/3283877/613676/520277/538625/327701/513315/288380/282290/338060/282517/101907965/510155/539399/281481/613899/281542/338064/530352/286885/506103/282120/617230/100124520/100270792/521189/519729/281640/539175/281790/514237/533874/516919/338053/532791/615408/280950/101903567/327697/783202/282701/10190…
bta05323	Rheumatoid arthritis	51	-0.447882	-1.79264	0.0124965	0.00958148	1011	518974/513684/282405/514368/280828/281214/282148/100848815/281839/281534/281249/280826/281043/513038/506214/112441463/539241/281308/281212/282530/281735/613667
bta04310	Wnt signaling pathway	109	0.380541	1.66863	0.0154293	0.0118301	2762	540179/282041/112446776/508893/614346/513742/281985/534010/539639/524530/618586/534650/515039/513056/535441/541127/782690/515972/532713/541161/788119/286852/783965/538507/530147/615414/525682/507111/505423/282684/534450/282419/529698/511619/536328/282001/445417/534125/613288/445416/540373/785152/282420/515303/282323/407228/613629/282069
bta04921	Oxytocin signaling pathway	73	0.425249	1.75577	0.017267	0.0132391	1440	281878/541140/538606/282041/282608/100297344/525072/281985/338037/317697/524530/785909/281793/327667/539640/512665/785911/100295732/541127/532713/788119/286852
bta03008	Ribosome biogenesis in eukaryotes	69	-0.400677	-1.70992	0.017267	0.0132391	2194	767931/526343/540457/532864/507410/539235/511723/615098/512203/768075/508270/520891/513405/360191/616675/286811/617906/507369/538548/512692/618429/513237/782674/514336/515362/510315/506152
bta04814	Motor proteins	115	0.367328	1.62087	0.017267	0.0132391	1997	768014/281595/514261/100337161/281681/541135/515748/526329/514679/540076/531074/534909/532276/523485/317655/536335/508467/537127/533161/524648/533219/532574/526674/541234/281555/538771/515330/281592/515610/493728/534832/522967/541246/615087/100847355/514078/338052/497019/281935
bta05134	Legionellosis	38	-0.474161	-1.75946	0.0200856	0.0154003	1877	506235/515999/614775/510767/280828/281048/281214/515233/526392/281534/281249/280826/280677/281212/282846/613667
bta04657	IL-17 signaling pathway	57	-0.422661	-1.72484	0.0200856	0.0154003	1833	508105/504707/531389/512943/781568/282871/280828/281214/504855/512125/531391/529146/280826/281043/616801/618906/112441463/281308/281212/281735/613667
bta05208	Chemical carcinogenesis - reactive oxygen species	189	-0.286482	-1.45015	0.0297896	0.0228406	1582	101903567/512943/327697/783202/514514/282701/101906916/508367/327688/282289/281440/281090/281570/327660/404188/281496/286840/615013/338063/327691/101906363/338086/526769/327706/505482/503554/531391/282393/281091/282308/281480/414346/338081/282690/327702/618906/281805/287327/282394/618607/540421
bta04964	Proximal tubule bicarbonate reclamation	12	-0.707094	-1.94534	0.0314547	0.0241173	2628	282856/525335/539561/282144/100848134/282653/280741/280740
bta03083	Polycomb repressive complex	63	0.417098	1.6662	0.0314547	0.0241173	3170	538774/112446776/534353/523477/616217/513297/540141/537402/615211/511984/539788/509106/100849063/540972/532556/536696/786670/540023/100140419/784529/513830/767940/522819/506458/522091/519992/540021/511801/767865/532359
bta04611	Platelet activation	65	0.409398	1.64557	0.0314547	0.0241173	1355	534996/100137872/528252/286865/281878/538606/533670/282041/526585/525072/281985/338037/317697/503575/281793/528478/282004/517948/785911/281872/282188/282306
bta04115	p53 signaling pathway	61	-0.398754	-1.65795	0.0328437	0.0251823	2141	506713/540378/616861/617931/518897/504869/510618/528453/510767/281375/504985/282488/100137737/508875/509863/532527/282152/514005/280730/515105/281671/538226/509485/540045/282261/513497
bta00230	Purine metabolism	69	-0.379684	-1.62033	0.0328437	0.0251823	2455	615447/100124505/533096/510949/784089/281229/613382/614149/281357/781227/512320/534038/532399/511969/512222/100296324/493724/281183/517589/504305/517063/281217/519017/280715/404189/509282/280960/514185/280716
bta04975	Fat digestion and absorption	15	-0.633701	-1.87727	0.0339612	0.0260391	2174	527214/281631/514427/282609/282137/512112/282346/527631
bta00310	Lysine degradation	52	0.439854	1.6916	0.0374077	0.0286816	2688	539860/789336/508330/532209/539121/532622/518852/515928/540197/767828/509106/530270/509382/540563/507477/533642/519857/785776/510442/789222/506888/520865/513167/535630/528606/519777
bta05231	Choline metabolism in cancer	61	0.419832	1.65965	0.0380283	0.0291575	1819	100137872/286865/504482/541140/100138102/100138040/525072/537682/538147/100139219/517948/100125779/540674/404181/531488/282306/518469/508819/511291/540106/538887/282301/514554
bta05340	Primary immunodeficiency	12	-0.69451	-1.91072	0.0397589	0.0304844	1162	100125917/524959/517688/517359
bta00350	Tyrosine metabolism	13	-0.663592	-1.84148	0.0422911	0.0324259	1592	100336082/511469/618278/280858/508724/509273/281293
bta00830	Retinol metabolism	15	-0.618208	-1.83138	0.0466628	0.0357778	1426	282609/508082/540868/281360/281482/514971/507988/282851/535075
bta00240	Pyrimidine metabolism	37	-0.458299	-1.68865	0.0469134	0.03597	2621	506131/533873/615447/533096/281568/509965/511449/532399/515029/511858/508458/404189/509282/614103/504652/541028/504261
bta04060	Cytokine-cytokine receptor interaction	79	-0.355459	-1.5678	0.0469134	0.03597	2091	508932/508619/783432/789154/100551513/530430/407128/407216/538672/534581/515640/282488/540595/615037/100139916/280828/504653/281214/514803/504855/100336481/514529/618677/281249/280826/281043/404154/513990/281350/516104/517354/507359/281212/281735/613667/617439
bta04640	Hematopoietic cell lineage	31	-0.467223	-1.6407	0.0469821	0.0360227	1660	538672/281873/515640/282233/281048/508490/100848815/280826/517359/404154/506214/539241/507359/281057/282530
